# Supplementary material for: Differentiation of Tracheary Elements in Sugarcane Suspension Cells Involves Changes in Secondary Wall Deposition and Extensive Transcriptional Reprogramming
Source: Front Plant Sci. 2020 Dec 18;11:617020. doi: 10.3389/fpls.2020.617020 (PMC7814504; doi:10.3389/fpls.2020.617020)
Supplement: Supplementary file 12 [file Table_3.XLSX]

## Sheet: Sheet1
Table S3. List of primers used in this study.
RT-qPCR
Description	Gene ID	Sequence (5'-3')	Length	Tm	GC (%)	Reference
ScPUB	SCCCST2001G02.g	F:CCGGTCCTTTAAACCAACTCAGT	23	57.1	47.8	Ferreira, 2013
		R:CCCCTGGTGTACCTCCATTTG	21	57.7	57.1
ScUBE2	SCBGLR1002D06.g	F:CAGGTCCTGCTGGTGAGGAT	20	59.1	60	Ferreira, 2013
		R:CACCTCCAGCATATGGACTATCAG	24	56.6	50
ScC3'H	SCQSRT1036E09.g	F:CCGGTCTCGTCACCTTCA	18	61.1	56.8	Bottcher et al., 2013
		R:CAACAGCATCAGCTTCCAAA	20	53.7	45
Sc4CL	SCCCCL3002A03.b	F: AGCCGTTCCAGGTCAAGTC	19	57.4	57.9	Bottcher et al., 2013
		R:CTCGGGGTCGTTCAGGTAA	19	56.5	57.9
ScCOMT	SCRFLR1012F12.g	F:TAAATACGCACACCTGCTCT	20	53.9	45	This study
		R:ATTCGACAATTTAGAATCCAGAACAT	26	53	30.8
ScCCoAOMT	SCAGCL6012G12.g SCCCLR1069B09.g SCCCLR1079A02.g SCRUFL4024C06.b	F:GACGCCGACAAGGACAAC	18	56.5	61.1	Bottcher et al., 2013
		R:CACGAAGTCGCGGTAGAAG	19	55.6	57.9
ScCesA9	Sof.4824.2.S1_a_at	F:CGCTGGATTTGATGATGAGA	20	52.5	45
		R:CATCAGAGTGGAGGCAACAA	50	55	50	Casu et al., 2007
ScCesA12	Sof.2699.1.S1_a_at	F:CACCTCTACCCGTTCCTCAA	20	56.2	55	Casu et al., 2007
		R:ACCCAGAGCAGGGAGAAGAT	20	57.8	55
