# Supplementary material for: Differentiation of Tracheary Elements in Sugarcane Suspension Cells Involves Changes in Secondary Wall Deposition and Extensive Transcriptional Reprogramming
Source: Front Plant Sci. 2020 Dec 18;11:617020. doi: 10.3389/fpls.2020.617020 (PMC7814504; doi:10.3389/fpls.2020.617020)
Supplement: Supplementary file 14 [file Table_5.XLSX]

## Sheet: full DEG list
Table S5.Differentially expressed genes in all comparisons and their corresponding co-expression cluster. Log2 fold change expression values are shown in blue and red for down- and upregulated genes, respectively. Genes that are not differentially expressed for a given comparison are shown as "not DE". Cells colored in light grey show genes that are differentially expressed in the time course ana…
Gene ID	annotation_BLAST2GO	co-expression cluster	Induced vs Control (first approach)			Time course (second approach)
			12h induced vs 12h Control	48h induced vs 48h Control	1w induced vs 1w Control	Control			Induced
						0h - 12h	12h - 48h	48h - 1w	0h - 12h	12h - 48h	48h - 1w
Sugarcane_STRG.105006	(+)-neomenthol dehydrogenase	2	1.69093	1.05329	1.26617	not DE	not DE	not DE	not DE	not DE	not DE
Sugarcane_STRG.10731	(+)-neomenthol dehydrogenase	none	not DE	not DE	not DE	not DE	not DE	not DE	6.97188	not DE	not DE
Sugarcane_STRG.116823	(+)-neomenthol dehydrogenase	2	not DE	not DE	not DE	not DE	not DE	not DE	3.49596	not DE	not DE
Sugarcane_STRG.119054	(+)-neomenthol dehydrogenase	5	not DE	not DE	not DE	3.11965	not DE	not DE	3.08423	not DE	not DE
Sugarcane_STRG.123550	(+)-neomenthol dehydrogenase	7	not DE	not DE	not DE	4.27104	not DE	not DE	not DE	not DE	not DE
Sugarcane_STRG.131396	(+)-neomenthol dehydrogenase	5	not DE	not DE	not DE	3.5559	not DE	not DE	3.58434	-1.13688	not DE
Sugarcane_STRG.21205	(+)-neomenthol dehydrogenase	5	1.09026	1.25048	1.36309	1.16305	not DE	not DE	2.25331	not DE	not DE
Sugarcane_STRG.87970	(+)-neomenthol dehydrogenase	2	1.76694	1.24237	1.7386	-1.19817	not DE	not DE	not DE	not DE	not DE
Sugarcane_STRG.96393	(+)-neomenthol dehydrogenase	5	not DE	not DE	1.55913	5.45077	not DE	-1.97603	6.05494	not DE	not DE
Sugarcane_STRG.117574	(6-4)DNA photolyase	5	not DE	not DE	not DE	1.55809	not DE	not DE	2.05718	-1.67754	not DE
Sugarcane_STRG.75925	(6-4)DNA photolyase	5	not DE	not DE	not DE	1.00791	not DE	not DE	not DE	not DE	-1.15137
Sugarcane_STRG.48082	(DL)-glycerol-3-phosphatase 2	none	not DE	not DE	not DE	1.65185	not DE	not DE	not DE	not DE	not DE
Sugarcane_STRG.5941	(DL)-glycerol-3-phosphatase 2	7	not DE	not DE	-1.23671	not DE	not DE	not DE	not DE	not DE	not DE
Sugarcane_STRG.92875	(DL)-glycerol-3-phosphatase 2	none	not DE	not DE	not DE	not DE	not DE	not DE	1.37595	not DE	not DE
Sugarcane_STRG.31456	(S)-coclaurine N-methyltransferase	5	not DE	not DE	not DE	1.49846	-1.65139	not DE	1.49914	not DE	not DE
Sugarcane_STRG.39031	(S)-ureidoglycine aminohydrolase	9	-2.44891	-1.69428	not DE	not DE	not DE	not DE	-3.54148	not DE	not DE
Sugarcane_STRG.102446	1-(5-phosphoribosyl)-5-[(5-phosphoribosylamino)methylideneamino] imidazole-4-carboxamide isomerase chloroplastic	9	not DE	not DE	not DE	not DE	not DE	not DE	-1.4337	not DE	not DE
Sugarcane_STRG.41738	1-(5-phosphoribosyl)-5-[(5-phosphoribosylamino)methylideneamino] imidazole-4-carboxamide isomerase chloroplastic	9	-6.77778	not DE	not DE	not DE	not DE	not DE	-8.0772	not DE	not DE
Sugarcane_STRG.3136	1,2-dihydroxy-3-keto-5-methylthiopentene dioxygenase 1	5	not DE	not DE	not DE	2.53127	not DE	not DE	3.20774	not DE	not DE
Sugarcane_STRG.39023	1,2-dihydroxy-3-keto-5-methylthiopentene dioxygenase 1	none	not DE	-1.17211	not DE	1.70281	not DE	not DE	1.72427	not DE	not DE
Sugarcane_STRG.62132	1,2-dihydroxy-3-keto-5-methylthiopentene dioxygenase 1	6	not DE	not DE	not DE	6.51102	not DE	not DE	not DE	not DE	not DE
Sugarcane_STRG.72267	1,2-dihydroxy-3-keto-5-methylthiopentene dioxygenase 1	6	not DE	not DE	not DE	2.15202	not DE	-1.08747	2.58223	not DE	not DE
Sugarcane_STRG.72268	1,2-dihydroxy-3-keto-5-methylthiopentene dioxygenase 1	none	not DE	not DE	not DE	not DE	not DE	not DE	4.44622	not DE	not DE
Sugarcane_STRG.87377	1,2-dihydroxy-3-keto-5-methylthiopentene dioxygenase 1	none	not DE	not DE	not DE	1.70425	not DE	not DE	2.0449	not DE	not DE
Sugarcane_STRG.100915	1,2-dihydroxy-3-keto-5-methylthiopentene dioxygenase 2	6	not DE	not DE	not DE	1.43232	not DE	not DE	1.73556	not DE	not DE
Sugarcane_STRG.38709	1,2-dihydroxy-3-keto-5-methylthiopentene dioxygenase 2	none	not DE	not DE	not DE	1.48065	not DE	not DE	1.54086	not DE	not DE
Sugarcane_STRG.51070	1,2-dihydroxy-3-keto-5-methylthiopentene dioxygenase 2	none	not DE	not DE	not DE	1.2183	not DE	not DE	1.84368	not DE	not DE
Sugarcane_STRG.51212	1,2-dihydroxy-3-keto-5-methylthiopentene dioxygenase 2	none	not DE	not DE	not DE	1.75017	not DE	not DE	2.01075	not DE	not DE
Sugarcane_STRG.53193	1,2-dihydroxy-3-keto-5-methylthiopentene dioxygenase 2	none	not DE	not DE	not DE	1.37107	not DE	not DE	1.23484	not DE	not DE
Sugarcane_STRG.53194	1,2-dihydroxy-3-keto-5-methylthiopentene dioxygenase 2	none	not DE	not DE	not DE	1.73609	not DE	not DE	2.0979	not DE	not DE
Sugarcane_STRG.59021	1,2-dihydroxy-3-keto-5-methylthiopentene dioxygenase 2	none	not DE	not DE	not DE	1.52524	not DE	not DE	1.61142	not DE	not DE
Sugarcane_STRG.59109	1,2-dihydroxy-3-keto-5-methylthiopentene dioxygenase 2	none	not DE	not DE	not DE	not DE	not DE	not DE	not DE	not DE	1.05047
Sugarcane_STRG.61386	1,2-dihydroxy-3-keto-5-methylthiopentene dioxygenase 2	6	not DE	not DE	not DE	1.64858	not DE	not DE	2.14968	not DE	not DE
Sugarcane_STRG.62131	1,2-dihydroxy-3-keto-5-methylthiopentene dioxygenase 2	6	not DE	not DE	not DE	2.34177	not DE	not DE	2.51658	not DE	not DE
Sugarcane_STRG.63472	1,2-dihydroxy-3-keto-5-methylthiopentene dioxygenase 2	none	not DE	not DE	not DE	1.02965	not DE	not DE	not DE	not DE	not DE
Sugarcane_STRG.72265	1,2-dihydroxy-3-keto-5-methylthiopentene dioxygenase 2	7	not DE	-2.26721	not DE	1.29268	not DE	not DE	not DE	not DE	1.54888
Sugarcane_STRG.52385	1,4-alpha-glucan-branching enzyme 2, chloroplastic/amyloplastic	none	1.60874	not DE	not DE	not DE	not DE	not DE	not DE	-1.45041	not DE
Sugarcane_STRG.136290	1,4-dihydroxy-2-naphthoyl-CoA synthase, peroxisomal	5	not DE	not DE	not DE	6.58274	not DE	not DE	5.92227	not DE	not DE
Sugarcane_STRG.33617	1,4-dihydroxy-2-naphthoyl-CoA synthase, peroxisomal	none	not DE	not DE	not DE	4.7541	not DE	not DE	4.32398	not DE	not DE
Sugarcane_STRG.4973	1,4-dihydroxy-2-naphthoyl-CoA synthase, peroxisomal	5	not DE	not DE	not DE	4.66912	not DE	not DE	3.78708	not DE	not DE
Sugarcane_STRG.114437	10-deacetylbaccatin III 10-O-acetyltransferase	none	not DE	not DE	not DE	not DE	not DE	not DE	1.19878	not DE	not DE
Sugarcane_STRG.122794	110 kDa U5 small nuclear ribonucleoprotein component CLO	none	not DE	not DE	not DE	not DE	not DE	not DE	-1.14635	not DE	not DE
Sugarcane_STRG.126180	110 kDa U5 small nuclear ribonucleoprotein component CLO	none	-2.5692	not DE	not DE	not DE	not DE	not DE	-3.6022	2.5873	not DE
Sugarcane_STRG.12943	110 kDa U5 small nuclear ribonucleoprotein component CLO	9	-1.46649	not DE	not DE	not DE	not DE	not DE	-2.33612	1.62287	not DE
Sugarcane_STRG.131382	110 kDa U5 small nuclear ribonucleoprotein component CLO	9	-1.26411	not DE	not DE	not DE	not DE	not DE	-2.01058	1.23173	not DE
Sugarcane_STRG.2545	110 kDa U5 small nuclear ribonucleoprotein component CLO	9	-2.42926	not DE	not DE	not DE	not DE	not DE	-3.66736	2.43693	not DE
Sugarcane_STRG.45472	110 kDa U5 small nuclear ribonucleoprotein component CLO	9	-3.11353	not DE	not DE	not DE	not DE	not DE	-3.97049	2.71948	not DE
Sugarcane_STRG.48721	110 kDa U5 small nuclear ribonucleoprotein component CLO	9	-3.03986	not DE	not DE	not DE	not DE	not DE	-4.17453	2.69864	not DE
Sugarcane_STRG.66664	110 kDa U5 small nuclear ribonucleoprotein component CLO	none	-1.69492	not DE	not DE	not DE	not DE	not DE	-2.59824	1.60102	not DE
Sugarcane_STRG.69145	110 kDa U5 small nuclear ribonucleoprotein component CLO	9	not DE	not DE	not DE	not DE	not DE	not DE	-1.0852	not DE	not DE
Sugarcane_STRG.22128	110 kDa U5 small nuclear ribonucleoprotein component CLO-like	9	-2.03946	not DE	not DE	-1.45276	not DE	not DE	-3.49222	1.9997	not DE
Sugarcane_STRG.36471	110 kDa U5 small nuclear ribonucleoprotein component CLO-like	9	-3.03346	not DE	not DE	not DE	not DE	not DE	-4.48259	2.41215	not DE
Sugarcane_STRG.66666	110 kDa U5 small nuclear ribonucleoprotein component CLO-like	9	-2.20083	not DE	not DE	-1.27581	not DE	not DE	-3.47664	1.88335	not DE
Sugarcane_STRG.85535	110 kDa U5 small nuclear ribonucleoprotein component CLO-like	9	-3.49462	not DE	not DE	not DE	not DE	not DE	-5.00044	3.28297	not DE
Sugarcane_STRG.116970	11-beta-hydroxysteroid dehydrogenase 1B	2	not DE	1.59332	3.74372	not DE	not DE	not DE	1.43567	not DE	1.81473
Sugarcane_STRG.75171	11-beta-hydroxysteroid dehydrogenase 1B	15	not DE	6.72582	not DE	not DE	not DE	not DE	not DE	not DE	not DE
Sugarcane_STRG.89451	11-beta-hydroxysteroid dehydrogenase 1B	10	not DE	not DE	-6.28433	not DE	not DE	not DE	not DE	-3.17824	not DE
Sugarcane_STRG.9306	11-beta-hydroxysteroid dehydrogenase 1B	none	not DE	-2.88756	-4.15515	not DE	not DE	not DE	not DE	-3.2648	not DE
Sugarcane_STRG.114458	12-oxophytodienoate reductase 1	2	not DE	not DE	2.13866	1.79798	not DE	not DE	2.32741	not DE	not DE
Sugarcane_STRG.115213	12-oxophytodienoate reductase 1	5	not DE	not DE	1.78863	2.64111	not DE	not DE	3.10147	not DE	not DE
Sugarcane_STRG.115490	12-oxophytodienoate reductase 1	5	not DE	not DE	1.77939	2.40367	-1.98624	not DE	2.36334	-1.22951	not DE
Sugarcane_STRG.118767	12-oxophytodienoate reductase 1	5	not DE	not DE	1.59792	3.34217	-2.01226	not DE	3.26191	-1.59452	1.06307
Sugarcane_STRG.121537	12-oxophytodienoate reductase 1	5	not DE	not DE	1.04977	2.97824	-2.23935	not DE	2.31631	-1.29268	1.10152
Sugarcane_STRG.122085	12-oxophytodienoate reductase 1	5	not DE	not DE	1.27951	3.18975	-1.16089	not DE	3.07042	-1.07741	not DE
Sugarcane_STRG.123058	12-oxophytodienoate reductase 1	5	not DE	not DE	not DE	2.65323	not DE	not DE	3.11511	-1.59044	not DE
Sugarcane_STRG.128079	12-oxophytodienoate reductase 1	5	not DE	not DE	1.11665	1.57022	not DE	not DE	2.26283	not DE	not DE
Sugarcane_STRG.129071	12-oxophytodienoate reductase 1	11	not DE	not DE	not DE	not DE	1.22774	-1.02806	not DE	not DE	not DE
Sugarcane_STRG.129561	12-oxophytodienoate reductase 1	5	not DE	not DE	not DE	2.61434	-1.09681	not DE	2.91955	-1.42996	not DE
Sugarcane_STRG.130202	12-oxophytodienoate reductase 1	5	not DE	not DE	not DE	2.82885	-2.22161	not DE	2.56036	-1.62288	not DE
Sugarcane_STRG.132881	12-oxophytodienoate reductase 1	5	not DE	not DE	not DE	3.72852	-1.07368	not DE	4.34511	-1.57625	not DE
Sugarcane_STRG.136947	12-oxophytodienoate reductase 1	5	not DE	not DE	not DE	2.30404	-1.0505	not DE	2.86073	-1.29818	not DE
Sugarcane_STRG.13792	12-oxophytodienoate reductase 1	none	not DE	not DE	not DE	2.30589	not DE	not DE	not DE	not DE	not DE
Sugarcane_STRG.1841	12-oxophytodienoate reductase 1	none	not DE	not DE	not DE	2.86022	not DE	not DE	3.57378	-1.48479	not DE
Sugarcane_STRG.19971	12-oxophytodienoate reductase 1	5	not DE	not DE	1.48295	2.89655	-2.15181	not DE	3.38791	-2.12327	not DE
Sugarcane_STRG.20721	12-oxophytodienoate reductase 1	11	not DE	not DE	not DE	not DE	1.25995	not DE	not DE	not DE	not DE
Sugarcane_STRG.31305	12-oxophytodienoate reductase 1	5	1.05933	not DE	not DE	2.14651	-1.25939	not DE	3.20584	-1.56234	not DE
Sugarcane_STRG.35497	12-oxophytodienoate reductase 1	5	not DE	not DE	not DE	2.14949	-1.10685	not DE	2.28959	-1.11405	not DE
Sugarcane_STRG.36668	12-oxophytodienoate reductase 1	5	not DE	not DE	not DE	4.73364	not DE	not DE	5.93532	not DE	not DE
Sugarcane_STRG.43298	12-oxophytodienoate reductase 1	5	not DE	not DE	1.11475	2.70151	-2.23536	not DE	2.28389	-1.45325	1.03667
Sugarcane_STRG.52518	12-oxophytodienoate reductase 1	5	not DE	not DE	1.93292	2.04154	not DE	not DE	2.51558	not DE	not DE
Sugarcane_STRG.57486	12-oxophytodienoate reductase 1	5	not DE	not DE	1.94903	2.87931	not DE	not DE	3.35753	not DE	not DE
Sugarcane_STRG.60773	12-oxophytodienoate reductase 1	5	not DE	not DE	1.39376	2.53022	-2.02259	not DE	2.33616	-1.12784	not DE
Sugarcane_STRG.62084	12-oxophytodienoate reductase 1	5	not DE	not DE	not DE	2.29768	-2.06601	not DE	2.22844	-1.52322	not DE
Sugarcane_STRG.67605	12-oxophytodienoate reductase 1	11	not DE	not DE	not DE	1.08561	not DE	not DE	not DE	not DE	not DE
Sugarcane_STRG.68545	12-oxophytodienoate reductase 1	5	not DE	not DE	1.72102	2.87781	-1.95041	not DE	2.98826	-1.28658	not DE
Sugarcane_STRG.77955	12-oxophytodienoate reductase 1	11	not DE	not DE	not DE	not DE	1.41262	not DE	not DE	not DE	not DE
Sugarcane_STRG.89614	12-oxophytodienoate reductase 1	5	not DE	not DE	1.15787	2.79189	-2.13461	not DE	2.77844	-1.41366	not DE
Sugarcane_STRG.138482	14 kDa zinc-binding protein	none	not DE	not DE	not DE	1.35022	not DE	not DE	not DE	not DE	not DE
Sugarcane_STRG.111766	14-3-3-like protein	5	not DE	not DE	not DE	1.08118	not DE	not DE	1.30268	not DE	not DE
Sugarcane_STRG.131948	14-3-3-like protein	14	not DE	not DE	not DE	not DE	not DE	not DE	-1.3702	not DE	not DE
Sugarcane_STRG.29361	14-3-3-like protein	none	not DE	not DE	not DE	1.00706	not DE	not DE	1.31855	not DE	not DE
Sugarcane_STRG.38335	14-3-3-like protein	none	not DE	not DE	not DE	1.12702	not DE	not DE	1.47953	not DE	not DE
Sugarcane_STRG.53602	14-3-3-like protein	none	not DE	not DE	not DE	1.04081	not DE	not DE	1.33117	not DE	not DE
Sugarcane_STRG.54419	14-3-3-like protein	5	not DE	not DE	not DE	1.11842	not DE	not DE	1.61796	not DE	not DE
Sugarcane_STRG.33209	14-3-3-like protein A	none	not DE	not DE	not DE	not DE	not DE	not DE	1.46543	not DE	not DE
Sugarcane_STRG.78300	15-cis-zeta-carotene isomerase, chloroplastic	none	not DE	not DE	not DE	not DE	not DE	not DE	-1.29956	not DE	not DE
Sugarcane_STRG.84318	15-cis-zeta-carotene isomerase, chloroplastic	none	not DE	not DE	not DE	not DE	not DE	not DE	-1.38484	not DE	not DE
Sugarcane_STRG.68337	16.0 kDa heat shock protein, peroxisomal	none	not DE	not DE	not DE	not DE	not DE	not DE	-1.03092	not DE	not DE
Sugarcane_STRG.81546	16.0 kDa heat shock protein, peroxisomal	none	not DE	not DE	not DE	not DE	not DE	not DE	not DE	-1.20959	not DE
Sugarcane_STRG.26705	16.9 kDa class I heat shock protein 1	none	not DE	not DE	not DE	-1.1701	not DE	not DE	not DE	not DE	not DE
Sugarcane_STRG.29249	16.9 kDa class I heat shock protein 1	none	not DE	not DE	not DE	-1.20557	not DE	not DE	not DE	not DE	not DE
Sugarcane_STRG.70655	16.9 kDa class I heat shock protein 1	none	-2.60907	not DE	not DE	not DE	not DE	not DE	-3.662	not DE	not DE
Sugarcane_STRG.57316	16S rRNA processing protein RimM family	9	not DE	7.64326	not DE	not DE	-5.99401	not DE	not DE	not DE	not DE
Sugarcane_STRG.111286	17.1 kDa class II heat shock protein-like	14	not DE	not DE	not DE	-3.6633	3.89938	not DE	-2.95952	not DE	not DE
Sugarcane_STRG.1061	17.9 kDa class I heat shock protein	none	not DE	not DE	not DE	not DE	not DE	-2.25529	not DE	not DE	not DE
Sugarcane_STRG.1062	17.9 kDa class I heat shock protein	none	not DE	not DE	not DE	not DE	1.77791	-1.75922	not DE	not DE	not DE
Sugarcane_STRG.23459	17.9 kDa class I heat shock protein	none	not DE	not DE	not DE	not DE	1.44889	-1.89099	not DE	not DE	not DE
Sugarcane_STRG.31932	17.9 kDa class I heat shock protein	none	not DE	not DE	not DE	not DE	1.59806	not DE	not DE	not DE	not DE
Sugarcane_STRG.65084	17.9 kDa class I heat shock protein	none	not DE	not DE	not DE	not DE	not DE	-1.54463	not DE	not DE	not DE
Sugarcane_STRG.74408	17.9 kDa class I heat shock protein	none	not DE	not DE	not DE	not DE	1.2451	not DE	not DE	not DE	not DE
Sugarcane_STRG.74805	17.9 kDa class I heat shock protein	none	not DE	not DE	not DE	not DE	not DE	-1.54296	not DE	not DE	not DE
Sugarcane_STRG.112835	17.9 kDa heat shock protein 2	5	not DE	not DE	not DE	1.89007	-1.76113	not DE	2.22999	-1.38838	not DE
Sugarcane_STRG.123349	17.9 kDa heat shock protein 2	none	not DE	not DE	not DE	1.9521	-2.26225	not DE	2.21894	-1.88066	not DE
Sugarcane_STRG.129170	17.9 kDa heat shock protein 2	5	not DE	not DE	1.08882	2.15603	-1.67973	not DE	2.60987	-1.3453	not DE
Sugarcane_STRG.38438	17.9 kDa heat shock protein 2	5	not DE	not DE	1.28102	2.1905	-1.57043	not DE	2.7057	-1.41764	not DE
Sugarcane_STRG.64189	17.9 kDa heat shock protein 2	none	not DE	not DE	not DE	1.47057	-1.42549	not DE	1.77436	-1.24443	not DE
Sugarcane_STRG.85925	17.9 kDa heat shock protein 2	none	not DE	not DE	not DE	1.91071	-2.17815	not DE	2.05692	-1.7201	not DE
Sugarcane_STRG.95324	17.9 kDa heat shock protein 2	none	not DE	not DE	not DE	1.83932	not DE	not DE	2.11533	-1.00557	not DE
Sugarcane_STRG.24168	18.9 kDa heat shock protein	11	not DE	not DE	not DE	not DE	1.15163	not DE	not DE	1.1272	not DE
Sugarcane_STRG.56766	18.9 kDa heat shock protein	11	not DE	not DE	not DE	not DE	1.28807	not DE	-1.08871	1.14782	not DE
Sugarcane_STRG.114864	1-acyl-sn-glycerol-3-phosphate acyltransferase 1, chloroplastic	none	-1.30913	not DE	not DE	not DE	-1.06898	not DE	-1.75055	not DE	not DE
Sugarcane_STRG.10396	1-acyl-sn-glycerol-3-phosphate acyltransferase PLS1	none	not DE	not DE	not DE	1.22425	not DE	not DE	1.78534	not DE	not DE
Sugarcane_STRG.111133	1-acyl-sn-glycerol-3-phosphate acyltransferase PLS1	none	not DE	not DE	not DE	1.57983	not DE	not DE	not DE	not DE	not DE
Sugarcane_STRG.119231	1-acyl-sn-glycerol-3-phosphate acyltransferase PLS1	5	not DE	not DE	not DE	not DE	not DE	not DE	1.25071	not DE	not DE
Sugarcane_STRG.1193	1-acyl-sn-glycerol-3-phosphate acyltransferase PLS1	none	not DE	not DE	not DE	1.52082	not DE	not DE	1.46798	not DE	not DE
Sugarcane_STRG.120699	1-acyl-sn-glycerol-3-phosphate acyltransferase PLS1	none	not DE	not DE	not DE	not DE	not DE	not DE	1.13573	not DE	not DE
Sugarcane_STRG.49683	1-acyl-sn-glycerol-3-phosphate acyltransferase PLS1	none	not DE	not DE	not DE	not DE	not DE	not DE	1.03928	not DE	not DE
Sugarcane_STRG.103451	1-aminocyclopropane-1-carboxylate oxidase	7	not DE	not DE	-1.10052	2.48579	not DE	not DE	2.24589	-1.1698	not DE
Sugarcane_STRG.106194	1-aminocyclopropane-1-carboxylate oxidase	none	not DE	not DE	not DE	-1.39449	1.19643	not DE	-1.76727	1.4951	not DE
Sugarcane_STRG.108986	1-aminocyclopropane-1-carboxylate oxidase	none	not DE	not DE	not DE	1.0611	not DE	not DE	1.32754	not DE	not DE
Sugarcane_STRG.110020	1-aminocyclopropane-1-carboxylate oxidase	none	not DE	not DE	not DE	-1.91042	1.75922	not DE	-1.80575	not DE	1.21175
Sugarcane_STRG.125326	1-aminocyclopropane-1-carboxylate oxidase	6	not DE	not DE	not DE	1.89222	not DE	not DE	2.14111	not DE	not DE
Sugarcane_STRG.128215	1-aminocyclopropane-1-carboxylate oxidase	6	not DE	not DE	not DE	1.73099	not DE	not DE	2.12147	not DE	not DE
Sugarcane_STRG.12822	1-aminocyclopropane-1-carboxylate oxidase	5	not DE	not DE	not DE	1.26113	not DE	not DE	1.97684	-1.22588	not DE
Sugarcane_STRG.130102	1-aminocyclopropane-1-carboxylate oxidase	7	not DE	not DE	not DE	1.31588	not DE	not DE	1.57514	not DE	not DE
Sugarcane_STRG.133791	1-aminocyclopropane-1-carboxylate oxidase	7	not DE	not DE	not DE	1.56111	not DE	not DE	1.38409	not DE	not DE
Sugarcane_STRG.31785	1-aminocyclopropane-1-carboxylate oxidase	7	not DE	-1.00129	-1.44858	2.75475	not DE	not DE	2.7537	-1.39173	not DE
Sugarcane_STRG.6107	1-aminocyclopropane-1-carboxylate oxidase	7	not DE	not DE	not DE	1.14206	-1.04084	not DE	not DE	not DE	not DE
Sugarcane_STRG.63354	1-aminocyclopropane-1-carboxylate oxidase	14	not DE	not DE	not DE	-3.76107	2.16775	1.36082	-2.71111	2.10653	not DE
Sugarcane_STRG.69219	1-aminocyclopropane-1-carboxylate oxidase	16	not DE	not DE	-1.21073	not DE	not DE	not DE	not DE	not DE	not DE
Sugarcane_STRG.76167	1-aminocyclopropane-1-carboxylate oxidase	7	not DE	not DE	not DE	2.73229	not DE	not DE	2.5633	not DE	not DE
Sugarcane_STRG.83326	1-aminocyclopropane-1-carboxylate oxidase	6	not DE	not DE	not DE	1.64601	not DE	not DE	1.63038	not DE	not DE
Sugarcane_STRG.90272	1-aminocyclopropane-1-carboxylate oxidase	14	not DE	not DE	not DE	-4.24598	2.62351	not DE	-3.35315	not DE	not DE
Sugarcane_STRG.92074	1-aminocyclopropane-1-carboxylate oxidase	7	not DE	not DE	not DE	1.93133	not DE	not DE	2.23676	-1.34943	not DE
Sugarcane_STRG.101780	1-aminocyclopropane-1-carboxylate oxidase 1	13	1.63582	not DE	not DE	-3.90802	not DE	1.26029	-2.2722	-1.22332	1.39801
Sugarcane_STRG.21646	1-aminocyclopropane-1-carboxylate oxidase 1	1	not DE	1.35658	1.87396	not DE	not DE	not DE	not DE	1.02844	not DE
Sugarcane_STRG.222	1-aminocyclopropane-1-carboxylate oxidase 1	1	not DE	not DE	1.41023	not DE	not DE	not DE	not DE	1.91863	not DE
Sugarcane_STRG.23198	1-aminocyclopropane-1-carboxylate oxidase 1	13	1.85521	not DE	not DE	-4.12004	not DE	1.31717	-2.26483	-1.3454	1.37921
Sugarcane_STRG.28991	1-aminocyclopropane-1-carboxylate oxidase 1	13	1.66924	not DE	not DE	-4.1171	not DE	1.56771	-2.44786	-1.27516	1.48783
Sugarcane_STRG.35803	1-aminocyclopropane-1-carboxylate oxidase 1	1	not DE	1.6157	1.87228	not DE	not DE	not DE	1.32684	1.32678	not DE
Sugarcane_STRG.44926	1-aminocyclopropane-1-carboxylate oxidase 1	13	1.44737	not DE	not DE	-4.16343	not DE	1.33917	-2.71606	-1.40608	1.69507
Sugarcane_STRG.58623	1-aminocyclopropane-1-carboxylate oxidase 1	2	1.04049	1.88202	2.13462	1.84432	not DE	not DE	2.88481	not DE	not DE
Sugarcane_STRG.65866	1-aminocyclopropane-1-carboxylate oxidase 1	1	not DE	1.32478	1.54439	not DE	1.1075	not DE	1.56079	1.6292	not DE
Sugarcane_STRG.6955	1-aminocyclopropane-1-carboxylate oxidase 1	13	not DE	not DE	not DE	-3.8599	not DE	not DE	-3.48459	not DE	not DE
Sugarcane_STRG.72288	1-aminocyclopropane-1-carboxylate oxidase 1	1	not DE	1.06392	1.55338	not DE	not DE	not DE	1.66283	1.08938	not DE
Sugarcane_STRG.126700	1-aminocyclopropane-1-carboxylate oxidase homolog 1	none	not DE	not DE	not DE	2.08391	not DE	not DE	2.02643	not DE	not DE
Sugarcane_STRG.18886	1-aminocyclopropane-1-carboxylate oxidase homolog 1	5	not DE	not DE	not DE	2.87089	not DE	not DE	3.6337	-1.18849	not DE
Sugarcane_STRG.31508	1-aminocyclopropane-1-carboxylate oxidase homolog 1	16	not DE	-2.24199	not DE	not DE	not DE	not DE	not DE	not DE	not DE
Sugarcane_STRG.73446	1-aminocyclopropane-1-carboxylate oxidase homolog 1	none	not DE	not DE	not DE	not DE	not DE	not DE	1.0627	not DE	not DE
Sugarcane_STRG.131935	1-aminocyclopropane-1-carboxylate oxidase homolog 1 isoform X2	10	not DE	not DE	not DE	1.6343	-2.01197	not DE	1.67548	-1.75773	not DE
Sugarcane_STRG.71051	1-aminocyclopropane-1-carboxylate oxidase homolog 1-like	none	not DE	not DE	not DE	not DE	not DE	not DE	1.24427	not DE	not DE
Sugarcane_STRG.104333	1-aminocyclopropane-1-carboxylate synthase	4	not DE	1.01041	1.28865	not DE	-2.37449	not DE	not DE	-1.51142	not DE
Sugarcane_STRG.112508	1-aminocyclopropane-1-carboxylate synthase	10	not DE	not DE	1.30484	not DE	-1.97713	not DE	1.09873	-1.55263	not DE
Sugarcane_STRG.123510	1-aminocyclopropane-1-carboxylate synthase	10	not DE	1.09693	1.24775	not DE	-2.26456	not DE	1.29369	-1.56444	not DE
Sugarcane_STRG.28493	1-aminocyclopropane-1-carboxylate synthase	4	not DE	not DE	1.7955	not DE	-2.02392	not DE	not DE	-1.34943	1.06353
Sugarcane_STRG.83952	1-aminocyclopropane-1-carboxylate synthase	4	not DE	not DE	1.5743	not DE	-2.35306	not DE	not DE	-1.55461	not DE
Sugarcane_STRG.93922	1-aminocyclopropane-1-carboxylate synthase	4	not DE	not DE	1.65952	not DE	-2.11358	not DE	not DE	-1.16085	not DE
Sugarcane_STRG.9744	1-aminocyclopropane-1-carboxylate synthase	4	not DE	not DE	1.45413	not DE	-2.23331	not DE	not DE	-1.58278	not DE
Sugarcane_STRG.121106	1-aminocyclopropane-1-carboxylate synthase 1	13	1.12466	not DE	not DE	-3.84037	not DE	1.43819	-2.71571	not DE	not DE
Sugarcane_STRG.47545	1-aminocyclopropane-1-carboxylate synthase 1	13	not DE	not DE	-1.67763	-4.98758	not DE	2.22463	-4.74762	not DE	not DE
Sugarcane_STRG.64199	1-aminocyclopropane-1-carboxylate synthase 1	none	not DE	not DE	-1.21945	-3.65808	not DE	not DE	-3.05144	not DE	not DE
Sugarcane_STRG.18745	1-aminocyclopropane-1-carboxylate synthase 7	4	not DE	not DE	not DE	-1.24885	not DE	not DE	-1.28671	-1.01411	not DE
Sugarcane_STRG.36936	1-aminocyclopropane-1-carboxylate synthase 7	none	not DE	not DE	not DE	-1.4143	not DE	not DE	-1.64658	not DE	not DE
Sugarcane_STRG.84083	1-deoxy-D-xylulose 5-phosphate reductoisomerase, chloroplastic	9	not DE	not DE	not DE	not DE	not DE	not DE	-1.56278	not DE	not DE
Sugarcane_STRG.106289	1-phosphatidylinositol-3-phosphate 5-kinase FAB1B	9	-1.33192	not DE	not DE	not DE	not DE	not DE	-1.87506	not DE	not DE
Sugarcane_STRG.10800	1-phosphatidylinositol-3-phosphate 5-kinase FAB1B	9	not DE	not DE	not DE	not DE	not DE	not DE	-1.00596	not DE	-1.16104
Sugarcane_STRG.30519	1-phosphatidylinositol-3-phosphate 5-kinase FAB1B	9	-2.37252	not DE	not DE	not DE	not DE	not DE	-2.75111	2.41067	not DE
Sugarcane_STRG.50309	2,3-bisphosphoglycerate-independent phosphoglycerate mutase	13	not DE	not DE	not DE	not DE	not DE	not DE	-6.692	not DE	not DE
Sugarcane_STRG.52185	2,3-bisphosphoglycerate-independent phosphoglycerate mutase	15	not DE	not DE	not DE	-1.36016	not DE	not DE	-1.6122	not DE	1.7557
Sugarcane_STRG.58153	2,3-bisphosphoglycerate-independent phosphoglycerate mutase	13	-1.95682	not DE	not DE	-1.82826	not DE	not DE	-3.78508	not DE	2.25654
Sugarcane_STRG.88918	2,3-bisphosphoglycerate-independent phosphoglycerate mutase	14	not DE	not DE	not DE	-1.12692	not DE	1.17698	-2.05598	not DE	1.57778
Sugarcane_STRG.45748	2,3-dimethylmalate lyase	none	not DE	not DE	not DE	not DE	not DE	not DE	-3.28447	2.49314	not DE
Sugarcane_STRG.55024	2,3-dimethylmalate lyase	14	not DE	not DE	not DE	not DE	1.38942	not DE	not DE	not DE	not DE
Sugarcane_STRG.61607	2,3-dimethylmalate lyase	none	not DE	not DE	not DE	not DE	not DE	not DE	-1.45942	not DE	not DE
Sugarcane_STRG.81244	2,3-dimethylmalate lyase	none	not DE	not DE	not DE	not DE	5.10629	not DE	not DE	not DE	not DE
Sugarcane_STRG.85103	2,3-dimethylmalate lyase	14	not DE	not DE	not DE	not DE	not DE	not DE	-2.75105	not DE	not DE
Sugarcane_STRG.85104	2,3-dimethylmalate lyase	none	not DE	not DE	not DE	-2.56572	not DE	not DE	-6.32672	4.82911	not DE
Sugarcane_STRG.81243	2,3-dimethylmalate lyase-like	14	not DE	not DE	not DE	not DE	1.31107	not DE	not DE	not DE	not DE
Sugarcane_STRG.114838	20 kDa chaperonin chloroplastic	14	not DE	not DE	not DE	not DE	not DE	not DE	-1.55078	not DE	not DE
Sugarcane_STRG.117613	20 kDa chaperonin chloroplastic	14	not DE	not DE	not DE	not DE	not DE	not DE	-1.02879	not DE	not DE
Sugarcane_STRG.40169	20 kDa chaperonin chloroplastic	none	not DE	not DE	not DE	not DE	not DE	not DE	-1.14648	not DE	not DE
Sugarcane_STRG.73353	20 kDa chaperonin, chloroplastic	none	not DE	not DE	not DE	-1.55297	1.74135	not DE	-1.37214	not DE	not DE
Sugarcane_STRG.106936	20 kDa chaperonin, chloroplastic-like	11	not DE	not DE	not DE	not DE	1.24115	not DE	not DE	not DE	not DE
Sugarcane_STRG.120724	20 kDa chaperonin, chloroplastic-like	none	not DE	not DE	not DE	not DE	1.09098	not DE	not DE	not DE	not DE
Sugarcane_STRG.120876	20 kDa chaperonin, chloroplastic-like	none	not DE	not DE	not DE	not DE	1.91131	not DE	not DE	not DE	not DE
Sugarcane_STRG.52749	20 kDa chaperonin, chloroplastic-like	none	not DE	not DE	not DE	not DE	1.06532	not DE	not DE	not DE	not DE
Sugarcane_STRG.123554	21 kDa protein-like	none	not DE	-1.3934	-1.43792	not DE	not DE	not DE	not DE	not DE	not DE
Sugarcane_STRG.129421	21 kDa protein-like	3	not DE	-1.48298	-2.15648	not DE	not DE	not DE	-1.48345	not DE	not DE
Sugarcane_STRG.131475	21 kDa protein-like	3	not DE	-1.56698	-1.48458	not DE	not DE	not DE	not DE	not DE	not DE
Sugarcane_STRG.131984	21 kDa protein-like	1	not DE	not DE	1.05122	not DE	1.29873	not DE	1.39109	1.25714	not DE
Sugarcane_STRG.13086	22.3 kDa class VI heat shock protein	2	1.10291	1.0501	not DE	not DE	not DE	not DE	1.48091	not DE	not DE
Sugarcane_STRG.4501	23 kDa jasmonate-induced protein-like	none	not DE	not DE	not DE	1.86261	-2.33353	not DE	not DE	not DE	not DE
Sugarcane_STRG.93667	23 kDa jasmonate-induced protein-like	5	not DE	not DE	not DE	1.88706	-1.25112	not DE	2.55422	-1.52389	not DE
Sugarcane_STRG.54018	24.1 kDa heat shock protein, mitochondrial isoform X1	5	not DE	not DE	not DE	1.20877	not DE	not DE	not DE	not DE	not DE
Sugarcane_STRG.67958	24.1 kDa heat shock protein, mitochondrial isoform X2	none	not DE	not DE	not DE	1.12867	not DE	not DE	not DE	not DE	not DE
Sugarcane_STRG.73467	24.1 kDa heat shock protein, mitochondrial isoform X2	5	not DE	not DE	not DE	1.78484	not DE	not DE	1.47698	not DE	not DE
Sugarcane_STRG.95953	24.1 kDa heat shock protein, mitochondrial isoform X2	5	not DE	not DE	not DE	1.12726	not DE	not DE	not DE	not DE	not DE
Sugarcane_STRG.131631	25.3 kDa vesicle transport protein	none	-1.41336	not DE	not DE	not DE	not DE	not DE	-1.79647	not DE	not DE
Sugarcane_STRG.117793	26.2 kDa heat shock protein, mitochondrial	7	not DE	not DE	not DE	1.2788	not DE	not DE	not DE	not DE	not DE
Sugarcane_STRG.128962	26.2 kDa heat shock protein, mitochondrial	none	not DE	not DE	not DE	1.55504	not DE	not DE	1.9947	not DE	not DE
Sugarcane_STRG.134923	26.2 kDa heat shock protein, mitochondrial	7	not DE	not DE	not DE	1.31184	not DE	not DE	not DE	not DE	not DE
Sugarcane_STRG.2465	26.2 kDa heat shock protein, mitochondrial	7	not DE	not DE	not DE	1.10359	not DE	not DE	not DE	not DE	not DE
Sugarcane_STRG.35018	26.2 kDa heat shock protein, mitochondrial	7	not DE	not DE	not DE	1.51903	not DE	not DE	not DE	not DE	not DE
Sugarcane_STRG.65225	26.2 kDa heat shock protein, mitochondrial	none	not DE	not DE	not DE	1.21039	not DE	not DE	1.15239	not DE	not DE
Sugarcane_STRG.89710	26.2 kDa heat shock protein, mitochondrial	5	not DE	not DE	not DE	4.63853	not DE	not DE	5.94556	not DE	not DE
Sugarcane_STRG.4716	26.7 kDa heat shock protein, chloroplastic	none	not DE	not DE	not DE	not DE	1.81375	-2.53502	not DE	not DE	not DE
Sugarcane_STRG.14701	26S protease regulatory subunit 4 homolog	none	not DE	not DE	not DE	not DE	not DE	not DE	-2.03829	not DE	not DE
Sugarcane_STRG.48247	26S protease regulatory subunit 4 homolog	none	not DE	not DE	not DE	not DE	not DE	not DE	-1.17312	not DE	not DE
Sugarcane_STRG.2341	26S protease regulatory subunit 6A homolog	none	not DE	not DE	not DE	not DE	not DE	not DE	-1.35582	not DE	not DE
Sugarcane_STRG.33370	26S protease regulatory subunit 6b	none	-1.25088	not DE	not DE	not DE	not DE	not DE	-1.65582	not DE	not DE
Sugarcane_STRG.33371	26S protease regulatory subunit 6B	5	not DE	not DE	not DE	1.88773	not DE	not DE	2.54046	not DE	not DE
Sugarcane_STRG.112674	26S protease regulatory subunit 6B homolog	9	-1.95119	not DE	not DE	not DE	not DE	not DE	-2.67308	1.44997	1.04278
Sugarcane_STRG.125364	26S protease regulatory subunit 6B homolog	9	-1.46767	not DE	not DE	not DE	not DE	not DE	-1.99164	1.10075	not DE
Sugarcane_STRG.28436	26S protease regulatory subunit 6B homolog	9	-1.42009	not DE	not DE	not DE	not DE	not DE	-2.30483	1.01378	1.01313
Sugarcane_STRG.33369	26S protease regulatory subunit 6B homolog	9	-1.31599	not DE	not DE	not DE	not DE	not DE	-1.93005	not DE	not DE
Sugarcane_STRG.34993	26S protease regulatory subunit 6B homolog	none	not DE	not DE	not DE	1.18914	not DE	not DE	1.58721	not DE	not DE
Sugarcane_STRG.49589	26S protease regulatory subunit 6B homolog	none	not DE	not DE	not DE	1.20132	not DE	not DE	1.26197	not DE	not DE
Sugarcane_STRG.71579	26S protease regulatory subunit 6B homolog	none	not DE	not DE	not DE	not DE	not DE	not DE	-1.17633	not DE	not DE
Sugarcane_STRG.80874	26S protease regulatory subunit 6B homolog	9	-2.12949	not DE	not DE	not DE	not DE	not DE	-2.91243	1.77447	not DE
Sugarcane_STRG.10643	26S protease regulatory subunit 7	none	not DE	-1.03672	not DE	not DE	not DE	not DE	not DE	not DE	not DE
Sugarcane_STRG.116290	26S protease regulatory subunit 7	none	not DE	not DE	not DE	1.08968	not DE	not DE	not DE	not DE	not DE
Sugarcane_STRG.41362	26S protease regulatory subunit 7	5	not DE	not DE	not DE	1.74069	not DE	not DE	2.04493	not DE	not DE
Sugarcane_STRG.55849	26S protease regulatory subunit 7	none	not DE	not DE	not DE	1.58803	not DE	not DE	1.57461	not DE	not DE
Sugarcane_STRG.62993	26S protease regulatory subunit 7	none	not DE	not DE	not DE	1.34477	not DE	not DE	not DE	not DE	not DE
Sugarcane_STRG.58940	26S protease regulatory subunit 8 homolog A	none	not DE	not DE	not DE	not DE	not DE	not DE	-1.6896	not DE	not DE
Sugarcane_STRG.59573	26S protease regulatory subunit 8 homolog A	9	not DE	not DE	not DE	not DE	not DE	not DE	-1.51813	not DE	not DE
Sugarcane_STRG.74463	26S protease regulatory subunit 8 homolog A	none	not DE	not DE	23.1938	not DE	not DE	-22.1878	not DE	not DE	not DE
Sugarcane_STRG.76632	26S protease regulatory subunit 8 homolog A	none	not DE	not DE	not DE	not DE	not DE	not DE	1.0136	not DE	not DE
Sugarcane_STRG.88095	26S protease regulatory subunit 8 homolog A	14	-1.28529	not DE	not DE	not DE	not DE	not DE	-1.46397	not DE	not DE
Sugarcane_STRG.74462	26S protease regulatory subunit 8 homolog B	5	not DE	not DE	not DE	1.30011	not DE	not DE	2.21455	not DE	not DE
Sugarcane_STRG.88094	26S protease regulatory subunit 8 homolog B	5	not DE	not DE	not DE	1.354	not DE	-1.0227	2.00519	not DE	not DE
Sugarcane_STRG.96771	26S protease regulatory subunit 8 homolog B	6	not DE	not DE	not DE	not DE	not DE	not DE	1.44291	not DE	not DE
Sugarcane_STRG.76633	26S protease regulatory subunit 8 homolog B-like	none	not DE	not DE	not DE	not DE	not DE	not DE	2.40212	not DE	not DE
Sugarcane_STRG.41922	26S protease regulatory subunit S10B homolog B	none	not DE	not DE	not DE	not DE	not DE	not DE	1.11238	not DE	not DE
Sugarcane_STRG.63677	26S protease regulatory subunit S10B homolog B	9	-1.59357	not DE	not DE	not DE	not DE	not DE	-2.32059	1.21397	not DE
Sugarcane_STRG.137375	26S proteasome non-ATPase regulatory subunit 1 homolog A	none	not DE	not DE	not DE	not DE	not DE	not DE	1.26985	not DE	not DE
Sugarcane_STRG.113391	26S proteasome non-ATPase regulatory subunit 1 homolog A-like	none	not DE	not DE	not DE	not DE	not DE	not DE	1.41996	not DE	not DE
Sugarcane_STRG.2530	26S proteasome non-ATPase regulatory subunit 1 homolog B	9	not DE	not DE	not DE	not DE	not DE	not DE	-2.17458	not DE	not DE
Sugarcane_STRG.32569	26S proteasome non-ATPase regulatory subunit 1 homolog B	none	not DE	not DE	not DE	not DE	not DE	not DE	-3.74376	not DE	not DE
Sugarcane_STRG.62394	26S proteasome non-ATPase regulatory subunit 1 homolog B	none	not DE	not DE	not DE	not DE	not DE	not DE	-3.67914	not DE	not DE
Sugarcane_STRG.102334	26S proteasome non-ATPase regulatory subunit 10	14	-1.86022	not DE	not DE	not DE	not DE	not DE	-2.25364	2.11822	not DE
Sugarcane_STRG.26578	26S proteasome non-ATPase regulatory subunit 10	none	not DE	not DE	not DE	not DE	not DE	not DE	-3.25883	not DE	not DE
Sugarcane_STRG.37905	26S proteasome non-ATPase regulatory subunit 10	none	6.46579	not DE	not DE	-7.66691	7.04586	not DE	not DE	not DE	not DE
Sugarcane_STRG.136814	26S proteasome non-ATPase regulatory subunit 12 homolog B	9	not DE	not DE	not DE	-1.16342	not DE	not DE	-1.65012	not DE	not DE
Sugarcane_STRG.22929	26S proteasome non-ATPase regulatory subunit 13 homolog A	none	not DE	not DE	not DE	1.00412	not DE	not DE	not DE	not DE	not DE
Sugarcane_STRG.24703	26S proteasome non-ATPase regulatory subunit 13 homolog A	none	not DE	not DE	not DE	2.65256	not DE	not DE	not DE	not DE	not DE
Sugarcane_STRG.289	26S proteasome non-ATPase regulatory subunit 13 homolog A	none	not DE	not DE	not DE	not DE	not DE	not DE	1.44472	not DE	not DE
Sugarcane_STRG.49825	26S proteasome non-ATPase regulatory subunit 13 homolog A	9	not DE	not DE	not DE	not DE	not DE	not DE	-1.59827	not DE	not DE
Sugarcane_STRG.59257	26S proteasome non-ATPase regulatory subunit 13 homolog A	none	-1.35413	not DE	not DE	not DE	not DE	not DE	-1.78309	not DE	not DE
Sugarcane_STRG.59258	26S proteasome non-ATPase regulatory subunit 13 homolog A	none	not DE	not DE	not DE	not DE	not DE	not DE	-1.42171	not DE	not DE
Sugarcane_STRG.82160	26S proteasome non-ATPase regulatory subunit 13 homolog A	6	not DE	not DE	not DE	not DE	not DE	not DE	1.05241	not DE	not DE
Sugarcane_STRG.135009	26S proteasome non-ATPase regulatory subunit 13 homolog B	none	not DE	not DE	not DE	not DE	not DE	not DE	4.41506	not DE	not DE
Sugarcane_STRG.103344	26S proteasome non-ATPase regulatory subunit 2 homolog A	9	not DE	not DE	not DE	not DE	not DE	not DE	-4.42464	not DE	not DE
Sugarcane_STRG.106997	26S proteasome non-ATPase regulatory subunit 2 homolog A	none	not DE	not DE	not DE	not DE	not DE	not DE	1.08362	not DE	not DE
Sugarcane_STRG.107000	26S proteasome non-ATPase regulatory subunit 2 homolog A	none	-1.28837	not DE	not DE	not DE	not DE	not DE	-1.41166	not DE	not DE
Sugarcane_STRG.107001	26S proteasome non-ATPase regulatory subunit 2 homolog A	9	-2.8571	not DE	not DE	not DE	not DE	not DE	-4.0185	not DE	not DE
Sugarcane_STRG.114839	26S proteasome non-ATPase regulatory subunit 2 homolog A	none	not DE	not DE	not DE	not DE	not DE	not DE	1.0083	not DE	not DE
Sugarcane_STRG.123088	26S proteasome non-ATPase regulatory subunit 2 homolog A	none	not DE	not DE	not DE	not DE	not DE	not DE	-1.18315	not DE	not DE
Sugarcane_STRG.125393	26S proteasome non-ATPase regulatory subunit 2 homolog A	9	-1.36412	not DE	not DE	not DE	not DE	not DE	-1.91826	not DE	not DE
Sugarcane_STRG.2007	26S proteasome non-ATPase regulatory subunit 2 homolog A	9	not DE	not DE	not DE	not DE	-2.22042	not DE	-3.46447	not DE	not DE
Sugarcane_STRG.3048	26S proteasome non-ATPase regulatory subunit 2 homolog A	none	not DE	not DE	not DE	not DE	not DE	not DE	-2.42731	not DE	not DE
Sugarcane_STRG.33787	26S proteasome non-ATPase regulatory subunit 2 homolog A	9	-8.29841	not DE	not DE	not DE	not DE	not DE	-11.9927	9.9241	not DE
Sugarcane_STRG.61115	26S proteasome non-ATPase regulatory subunit 2 homolog A	9	-9.18298	not DE	not DE	not DE	not DE	not DE	-10.4969	8.6816	not DE
Sugarcane_STRG.71181	26S proteasome non-ATPase regulatory subunit 2 homolog A	9	not DE	not DE	not DE	not DE	not DE	not DE	-1.92858	not DE	not DE
Sugarcane_STRG.75397	26S proteasome non-ATPase regulatory subunit 2 homolog A	9	-2.29546	not DE	not DE	not DE	-1.79499	not DE	-2.98231	not DE	not DE
Sugarcane_STRG.93941	26S proteasome non-ATPase regulatory subunit 2 homolog A	9	-4.35793	not DE	not DE	not DE	not DE	not DE	-4.56907	not DE	not DE
Sugarcane_STRG.103342	26S proteasome non-ATPase regulatory subunit 2 homolog A-like	none	not DE	not DE	not DE	not DE	not DE	not DE	1.32247	not DE	not DE
Sugarcane_STRG.3047	26S proteasome non-ATPase regulatory subunit 2 homolog A-like	6	not DE	not DE	not DE	1.18515	not DE	not DE	1.63407	not DE	not DE
Sugarcane_STRG.71180	26S proteasome non-ATPase regulatory subunit 2 homolog A-like	5	not DE	not DE	not DE	1.16856	not DE	not DE	1.61796	not DE	not DE
Sugarcane_STRG.93933	26S proteasome non-ATPase regulatory subunit 2 homolog A-like	none	not DE	not DE	not DE	not DE	not DE	not DE	1.47132	not DE	not DE
Sugarcane_STRG.71173	26S proteasome non-ATPase regulatory subunit 3 homolog A	9	not DE	not DE	not DE	not DE	not DE	not DE	not DE	-2.95011	not DE
Sugarcane_STRG.21621	26S proteasome non-ATPase regulatory subunit 4	14	not DE	not DE	not DE	not DE	not DE	not DE	-1.16538	not DE	not DE
Sugarcane_STRG.72629	26S proteasome non-ATPase regulatory subunit 4	14	not DE	not DE	not DE	not DE	not DE	not DE	-1.08524	not DE	not DE
Sugarcane_STRG.23888	26S proteasome non-ATPase regulatory subunit 4-like protein	none	not DE	not DE	not DE	not DE	not DE	not DE	1.08449	not DE	not DE
Sugarcane_STRG.43911	26S proteasome non-ATPase regulatory subunit 4-like protein	none	not DE	not DE	not DE	not DE	not DE	not DE	1.63962	not DE	not DE
Sugarcane_STRG.69478	26S proteasome non-ATPase regulatory subunit 6	none	not DE	not DE	not DE	not DE	not DE	not DE	not DE	not DE	1.01488
Sugarcane_STRG.84317	26S proteasome non-ATPase regulatory subunit 6	none	not DE	not DE	not DE	not DE	not DE	not DE	1.28165	not DE	not DE
Sugarcane_STRG.80875	26S proteasome non-ATPase regulatory subunit 7 homolog A	14	not DE	not DE	not DE	not DE	not DE	not DE	not DE	not DE	1.1367
Sugarcane_STRG.26485	26S proteasome non-ATPase regulatory subunit 8 homolog A	none	not DE	not DE	not DE	not DE	not DE	not DE	-1.0574	not DE	not DE
Sugarcane_STRG.79332	26S proteasome regulatory subunit 4 homolog A	none	not DE	not DE	not DE	not DE	not DE	not DE	1.20976	not DE	not DE
Sugarcane_STRG.10269	26S proteasome regulatory subunit 6B homolog	none	not DE	not DE	not DE	not DE	not DE	not DE	-1.60063	not DE	not DE
Sugarcane_STRG.139409	26S proteasome regulatory subunit RPN13	none	not DE	not DE	not DE	not DE	not DE	not DE	-1.55705	not DE	not DE
Sugarcane_STRG.21463	26S proteasome regulatory subunit RPN13	none	not DE	not DE	not DE	1.05195	not DE	not DE	1.33432	not DE	not DE
Sugarcane_STRG.21465	26S proteasome regulatory subunit RPN13	none	not DE	not DE	not DE	not DE	not DE	not DE	-1.62515	1.21462	not DE
Sugarcane_STRG.107926	28 kDa ribonucleoprotein, chloroplastic	11	not DE	not DE	not DE	not DE	1.03986	not DE	not DE	not DE	not DE
Sugarcane_STRG.20547	28 kDa ribonucleoprotein, chloroplastic	11	not DE	not DE	not DE	not DE	1.1008	not DE	-1.05041	1.11999	not DE
Sugarcane_STRG.42251	28 kDa ribonucleoprotein, chloroplastic	none	not DE	not DE	not DE	not DE	1.10125	not DE	not DE	not DE	not DE
Sugarcane_STRG.50013	28 kDa ribonucleoprotein, chloroplastic	none	-2.05604	not DE	not DE	not DE	not DE	not DE	-2.00736	2.03798	not DE
Sugarcane_STRG.16870	28 kDa ribonucleoprotein, chloroplastic-like	none	not DE	not DE	not DE	not DE	1.15021	not DE	not DE	not DE	not DE
Sugarcane_STRG.71134	28S ribosomal protein S29, mitochondrial	none	-1.13909	not DE	not DE	not DE	not DE	not DE	-1.33241	1.04771	not DE
Sugarcane_STRG.97358	28S ribosomal protein S29, mitochondrial	9	not DE	not DE	not DE	not DE	not DE	not DE	-1.13711	not DE	not DE
Sugarcane_STRG.18818	2-alkenal reductase (NADP(+)-dependent)	none	not DE	not DE	not DE	3.83785	not DE	not DE	3.72915	not DE	not DE
Sugarcane_STRG.27894	2-alkenal reductase (NADP(+)-dependent)	5	not DE	not DE	not DE	1.91272	not DE	not DE	1.32932	not DE	not DE
Sugarcane_STRG.35123	2-alkenal reductase (NADP(+)-dependent)	none	not DE	not DE	not DE	5.40183	not DE	not DE	6.047	not DE	not DE
Sugarcane_STRG.39211	2-alkenal reductase (NADP(+)-dependent)	none	not DE	not DE	not DE	not DE	not DE	not DE	5.25411	not DE	not DE
Sugarcane_STRG.44699	2-alkenal reductase (NADP(+)-dependent)	none	-6.3889	not DE	not DE	not DE	not DE	not DE	-6.9795	not DE	not DE
Sugarcane_STRG.78926	2-alkenal reductase (NADP(+)-dependent)	1	not DE	not DE	not DE	not DE	not DE	not DE	6.37622	not DE	not DE
Sugarcane_STRG.85417	2-alkenal reductase (NADP(+)-dependent)	2	2.10046	1.52492	1.41955	1.12933	not DE	not DE	3.22979	-1.13694	not DE
Sugarcane_STRG.96222	2-alkenal reductase (NADP(+)-dependent)	none	not DE	not DE	not DE	not DE	not DE	not DE	2.45708	not DE	not DE
Sugarcane_STRG.103335	2-alkenal reductase (NADP(+)-dependent)-like	2	1.71841	not DE	not DE	not DE	not DE	not DE	2.80163	-1.30071	not DE
Sugarcane_STRG.113207	2-alkenal reductase (NADP(+)-dependent)-like	5	2.1927	2.07883	not DE	1.91299	not DE	not DE	4.10569	-1.56995	not DE
Sugarcane_STRG.11457	2-alkenal reductase (NADP(+)-dependent)-like	2	1.26315	1.65497	3.51927	not DE	not DE	not DE	2.16691	not DE	1.79361
Sugarcane_STRG.117379	2-alkenal reductase (NADP(+)-dependent)-like	1	not DE	not DE	1.45793	2.90416	1.28759	not DE	3.53283	1.14414	not DE
Sugarcane_STRG.118980	2-alkenal reductase (NADP(+)-dependent)-like	2	1.16887	not DE	2.89262	not DE	not DE	not DE	1.71876	not DE	2.14117
Sugarcane_STRG.118999	2-alkenal reductase (NADP(+)-dependent)-like	2	1.18674	not DE	3.24575	not DE	not DE	not DE	2.2114	not DE	1.953
Sugarcane_STRG.128384	2-alkenal reductase (NADP(+)-dependent)-like	5	not DE	not DE	not DE	5.56528	not DE	not DE	6.47849	not DE	not DE
Sugarcane_STRG.131513	2-alkenal reductase (NADP(+)-dependent)-like	none	not DE	-1.03808	not DE	not DE	not DE	not DE	not DE	not DE	not DE
Sugarcane_STRG.18804	2-alkenal reductase (NADP(+)-dependent)-like	2	not DE	not DE	2.37274	3.75449	not DE	not DE	5.17346	not DE	not DE
Sugarcane_STRG.18817	2-alkenal reductase (NADP(+)-dependent)-like	none	not DE	not DE	not DE	4.07604	not DE	not DE	4.54367	not DE	not DE
Sugarcane_STRG.22393	2-alkenal reductase (NADP(+)-dependent)-like	none	not DE	not DE	not DE	4.17447	not DE	not DE	4.63118	not DE	not DE
Sugarcane_STRG.25131	2-alkenal reductase (NADP(+)-dependent)-like	none	not DE	not DE	not DE	not DE	not DE	not DE	4.34778	not DE	not DE
Sugarcane_STRG.28115	2-alkenal reductase (NADP(+)-dependent)-like	1	not DE	not DE	1.52698	2.90956	1.18459	not DE	3.39658	1.27772	not DE
Sugarcane_STRG.39210	2-alkenal reductase (NADP(+)-dependent)-like	1	not DE	not DE	1.72684	3.14038	1.13191	not DE	3.73163	1.31123	not DE
Sugarcane_STRG.45179	2-alkenal reductase (NADP(+)-dependent)-like	none	not DE	not DE	not DE	not DE	not DE	not DE	2.09686	-1.53591	not DE
Sugarcane_STRG.46143	2-alkenal reductase (NADP(+)-dependent)-like	none	not DE	not DE	not DE	4.09165	not DE	not DE	4.67539	not DE	not DE
Sugarcane_STRG.49505	2-alkenal reductase (NADP(+)-dependent)-like	5	not DE	not DE	not DE	3.81101	not DE	not DE	4.74202	not DE	not DE
Sugarcane_STRG.50971	2-alkenal reductase (NADP(+)-dependent)-like	1	not DE	not DE	1.84752	3.0193	1.34221	not DE	3.67374	1.38022	not DE
Sugarcane_STRG.57734	2-alkenal reductase (NADP(+)-dependent)-like	none	not DE	not DE	not DE	3.3279	not DE	not DE	3.61959	not DE	not DE
Sugarcane_STRG.57735	2-alkenal reductase (NADP(+)-dependent)-like	none	not DE	not DE	not DE	2.76734	not DE	not DE	2.76556	not DE	not DE
Sugarcane_STRG.59238	2-alkenal reductase (NADP(+)-dependent)-like	5	1.14652	not DE	not DE	4.49077	not DE	not DE	5.63729	not DE	not DE
Sugarcane_STRG.64240	2-alkenal reductase (NADP(+)-dependent)-like	1	not DE	not DE	1.90848	4.47331	not DE	not DE	5.26369	not DE	not DE
Sugarcane_STRG.69341	2-alkenal reductase (NADP(+)-dependent)-like	5	1.03434	not DE	not DE	4.52083	not DE	not DE	5.55517	not DE	not DE
Sugarcane_STRG.69936	2-alkenal reductase (NADP(+)-dependent)-like	1	not DE	not DE	1.45606	3.15476	1.20045	not DE	3.80148	1.12264	not DE
Sugarcane_STRG.71293	2-alkenal reductase (NADP(+)-dependent)-like	5	1.98491	2.04171	not DE	2.69252	not DE	not DE	4.67743	-1.49324	not DE
Sugarcane_STRG.72251	2-alkenal reductase (NADP(+)-dependent)-like	1	not DE	not DE	1.17905	3.33482	1.19413	not DE	4.17299	not DE	not DE
Sugarcane_STRG.72252	2-alkenal reductase (NADP(+)-dependent)-like	6	not DE	not DE	not DE	4.83266	not DE	not DE	5.89511	not DE	not DE
Sugarcane_STRG.72285	2-alkenal reductase (NADP(+)-dependent)-like	1	1.32059	1.08448	3.3948	1.42002	not DE	not DE	2.74061	not DE	1.49418
Sugarcane_STRG.75001	2-alkenal reductase (NADP(+)-dependent)-like	1	not DE	1.03254	1.6513	2.64501	1.09693	not DE	3.59643	1.17804	not DE
Sugarcane_STRG.78925	2-alkenal reductase (NADP(+)-dependent)-like	1	not DE	not DE	1.60599	3.15464	1.19708	not DE	3.94235	1.16147	not DE
Sugarcane_STRG.83862	2-alkenal reductase (NADP(+)-dependent)-like	1	not DE	not DE	1.33809	3.22521	not DE	not DE	3.73524	not DE	not DE
Sugarcane_STRG.87449	2-alkenal reductase (NADP(+)-dependent)-like	1	not DE	not DE	1.39851	3.09862	1.07784	not DE	3.83581	not DE	not DE
Sugarcane_STRG.91136	2-alkenal reductase (NADP(+)-dependent)-like	1	not DE	not DE	1.71396	3.29089	1.28797	not DE	3.98597	1.25161	not DE
Sugarcane_STRG.91137	2-alkenal reductase (NADP(+)-dependent)-like	1	not DE	not DE	not DE	not DE	not DE	not DE	4.09823	not DE	not DE
Sugarcane_STRG.96822	2-alkenal reductase (NADP(+)-dependent)-like	1	1.00027	not DE	1.35003	3.07908	1.25876	not DE	4.07935	not DE	not DE
Sugarcane_STRG.23274	2-carboxy-D-arabinitol-1-phosphatase	14	not DE	not DE	not DE	-1.07264	not DE	not DE	-2.19068	1.25979	not DE
Sugarcane_STRG.33858	2C-type protein phosphatase protein	9	-2.19558	not DE	not DE	not DE	-1.96809	not DE	-2.63316	not DE	not DE
Sugarcane_STRG.107898	2-dehydro-3-deoxyphosphooctonate aldolase	14	-1.32272	not DE	not DE	not DE	not DE	not DE	-2.25756	2.09925	not DE
Sugarcane_STRG.44660	2-dehydro-3-deoxyphosphooctonate aldolase	none	not DE	not DE	not DE	not DE	1.43137	not DE	not DE	not DE	not DE
Sugarcane_STRG.55125	2-dehydro-3-deoxyphosphooctonate aldolase	14	not DE	not DE	not DE	not DE	1.33172	not DE	not DE	not DE	not DE
Sugarcane_STRG.56019	2-dehydro-3-deoxyphosphooctonate aldolase	14	not DE	not DE	not DE	-2.04674	1.47213	not DE	-2.68762	1.42007	not DE
Sugarcane_STRG.56020	2-dehydro-3-deoxyphosphooctonate aldolase	11	not DE	not DE	not DE	not DE	1.43269	not DE	not DE	not DE	not DE
Sugarcane_STRG.114327	2'-deoxymugineic-acid 2'-dioxygenase	10	not DE	not DE	1.95701	not DE	-1.80399	not DE	not DE	not DE	not DE
Sugarcane_STRG.2282	2'-deoxymugineic-acid 2'-dioxygenase	7	not DE	-1.79659	-1.41053	1.52338	not DE	not DE	1.05768	not DE	not DE
Sugarcane_STRG.46593	2'-deoxymugineic-acid 2'-dioxygenase	6	not DE	-1.4678	not DE	1.42137	not DE	not DE	1.00181	not DE	not DE
Sugarcane_STRG.8139	2'-deoxymugineic-acid 2'-dioxygenase	6	not DE	-1.39482	not DE	1.43864	not DE	not DE	not DE	not DE	not DE
Sugarcane_STRG.10835	2-hydroxyacyl-CoA lyase	none	not DE	not DE	not DE	not DE	not DE	not DE	1.33972	not DE	not DE
Sugarcane_STRG.5683	2-hydroxyacyl-CoA lyase	none	not DE	not DE	not DE	not DE	not DE	not DE	1.35838	not DE	not DE
Sugarcane_STRG.68645	2-hydroxyacyl-CoA lyase	none	not DE	not DE	not DE	not DE	not DE	not DE	1.16101	not DE	not DE
Sugarcane_STRG.122142	2-hydroxyisoflavanone dehydratase	5	not DE	not DE	not DE	3.6715	-1.09157	not DE	4.33455	-1.13683	not DE
Sugarcane_STRG.131944	2-hydroxyisoflavanone dehydratase	none	not DE	not DE	not DE	not DE	not DE	not DE	1.09356	not DE	not DE
Sugarcane_STRG.134960	2-hydroxyisoflavanone dehydratase	none	-1.06945	not DE	not DE	not DE	not DE	not DE	-1.46612	not DE	not DE
Sugarcane_STRG.15284	2-hydroxyisoflavanone dehydratase	none	1.34941	not DE	not DE	not DE	not DE	not DE	not DE	not DE	not DE
Sugarcane_STRG.34280	2-hydroxyisoflavanone dehydratase	none	not DE	not DE	not DE	not DE	not DE	not DE	1.06626	not DE	not DE
Sugarcane_STRG.3802	2-hydroxyisoflavanone dehydratase	5	not DE	not DE	1.06835	3.61823	-1.08012	not DE	4.20862	-1.05987	not DE
Sugarcane_STRG.42365	2-hydroxyisoflavanone dehydratase	2	1.60532	not DE	1.78116	not DE	not DE	not DE	1.3084	not DE	not DE
Sugarcane_STRG.63089	2-hydroxyisoflavanone dehydratase	5	not DE	not DE	1.09135	3.75149	-1.23314	not DE	4.18181	-1.07133	not DE
Sugarcane_STRG.63587	2-hydroxyisoflavanone dehydratase	5	not DE	not DE	1.01506	3.62017	-1.03575	not DE	4.25764	-1.13689	not DE
Sugarcane_STRG.84888	2-hydroxyisoflavanone dehydratase	5	not DE	not DE	1.21335	3.6296	-1.15646	not DE	4.05069	-1.1158	not DE
Sugarcane_STRG.85998	2-hydroxyisoflavanone dehydratase	none	not DE	not DE	not DE	2.44943	not DE	not DE	2.90748	not DE	not DE
Sugarcane_STRG.133742	2-hydroxyisoflavanone dehydratase-like	none	not DE	not DE	not DE	not DE	not DE	not DE	-1.60027	not DE	not DE
Sugarcane_STRG.80327	2-hydroxyisoflavanone dehydratase-like	none	not DE	not DE	not DE	not DE	not DE	not DE	-1.1749	not DE	not DE
Sugarcane_STRG.16365	2-isopropylmalate synthase 1 chloroplastic	9	-2.69815	not DE	not DE	not DE	not DE	not DE	-3.95605	2.01674	not DE
Sugarcane_STRG.136132	2-isopropylmalate synthase A	9	-1.51669	not DE	not DE	-1.26773	not DE	not DE	-2.78442	not DE	not DE
Sugarcane_STRG.117887	2-isopropylmalate synthase B	6	not DE	not DE	not DE	not DE	not DE	not DE	1.12541	not DE	not DE
Sugarcane_STRG.127464	2-isopropylmalate synthase B	9	not DE	not DE	not DE	-1.40388	not DE	not DE	-1.61541	not DE	not DE
Sugarcane_STRG.124245	2-methoxy-6-polyprenyl-14-benzoquinol methylase mitochondrial	none	not DE	not DE	not DE	not DE	not DE	not DE	-1.91879	not DE	not DE
Sugarcane_STRG.130041	2-methoxy-6-polyprenyl-14-benzoquinol methylase mitochondrial	none	1.16649	not DE	not DE	not DE	not DE	not DE	1.43512	not DE	not DE
Sugarcane_STRG.130043	2-methoxy-6-polyprenyl-14-benzoquinol methylase mitochondrial	none	not DE	not DE	not DE	not DE	not DE	not DE	-1.69565	not DE	not DE
Sugarcane_STRG.21830	2-methoxy-6-polyprenyl-14-benzoquinol methylase mitochondrial	6	not DE	not DE	not DE	not DE	not DE	not DE	1.31195	not DE	not DE
Sugarcane_STRG.21831	2-methoxy-6-polyprenyl-14-benzoquinol methylase mitochondrial	none	not DE	not DE	not DE	not DE	not DE	not DE	-1.03077	not DE	not DE
Sugarcane_STRG.36390	2-methoxy-6-polyprenyl-14-benzoquinol methylase mitochondrial	6	not DE	not DE	-1.65797	not DE	1.67004	not DE	1.12821	not DE	not DE
Sugarcane_STRG.48271	2-methoxy-6-polyprenyl-14-benzoquinol methylase mitochondrial	none	-1.22736	not DE	not DE	not DE	not DE	not DE	-2.11661	1.40169	not DE
Sugarcane_STRG.106659	2-methyl-6-phytyl-1,4-hydroquinone methyltransferase 1, chloroplastic	14	not DE	not DE	not DE	-1.53333	1.40477	not DE	-2.00362	not DE	not DE
Sugarcane_STRG.108362	2-methyl-6-phytyl-1,4-hydroquinone methyltransferase 1, chloroplastic	14	not DE	-1.12176	not DE	not DE	1.00391	not DE	-1.51159	not DE	not DE
Sugarcane_STRG.121172	2-methyl-6-phytyl-1,4-hydroquinone methyltransferase 1, chloroplastic	14	not DE	not DE	-1.11981	-1.4092	1.14157	not DE	-2.31098	1.23585	not DE
Sugarcane_STRG.130790	2-methyl-6-phytyl-1,4-hydroquinone methyltransferase 1, chloroplastic	14	not DE	not DE	-1.13384	not DE	not DE	not DE	not DE	not DE	not DE
Sugarcane_STRG.135455	2-oxoglutarate (2OG) and Fe(II)-dependent oxygenase superfamily protein	none	not DE	not DE	-1.09505	not DE	not DE	not DE	not DE	not DE	not DE
Sugarcane_STRG.18743	2-oxoglutarate (2OG) and Fe(II)-dependent oxygenase superfamily protein	none	not DE	not DE	not DE	not DE	not DE	not DE	1.32594	not DE	not DE
Sugarcane_STRG.28647	2-oxoglutarate (2OG) and Fe(II)-dependent oxygenase superfamily protein	none	not DE	not DE	7.48292	not DE	not DE	not DE	not DE	not DE	not DE
Sugarcane_STRG.49607	2-oxoglutarate (2OG) and Fe(II)-dependent oxygenase superfamily protein	5	not DE	not DE	not DE	1.89894	not DE	not DE	2.63953	not DE	not DE
Sugarcane_STRG.86009	2-oxoglutarate (2OG) and Fe(II)-dependent oxygenase superfamily protein	none	not DE	not DE	not DE	not DE	not DE	not DE	-2.29894	not DE	not DE
Sugarcane_STRG.89233	2-oxoglutarate (2OG) and Fe(II)-dependent oxygenase superfamily protein	none	not DE	not DE	not DE	not DE	not DE	not DE	1.29197	not DE	not DE
Sugarcane_STRG.94971	2-oxoglutarate (2OG) and Fe(II)-dependent oxygenase superfamily protein	none	not DE	-1.78164	not DE	not DE	not DE	not DE	not DE	not DE	not DE
Sugarcane_STRG.59226	2-oxoglutarate dehydrogenase E1 component	none	not DE	not DE	not DE	not DE	not DE	not DE	-1.03952	not DE	not DE
Sugarcane_STRG.75818	2-oxoglutarate-dependent dioxygenase AOP2-like	5	not DE	not DE	not DE	not DE	not DE	not DE	1.71168	-1.27656	not DE
Sugarcane_STRG.10913	2-oxoglutarate-dependent dioxygenase AOP3 isoform X1	5	1.21904	not DE	not DE	1.71947	not DE	not DE	2.93851	-1.78302	not DE
Sugarcane_STRG.109069	2-oxoglutarate-dependent dioxygenase DAO	none	not DE	not DE	not DE	1.11229	not DE	not DE	1.94089	not DE	not DE
Sugarcane_STRG.109070	2-oxoglutarate-dependent dioxygenase DAO	none	not DE	not DE	not DE	not DE	not DE	not DE	2.10136	not DE	not DE
Sugarcane_STRG.134975	2-oxoglutarate-dependent dioxygenase DAO	2	not DE	not DE	not DE	not DE	not DE	not DE	1.71456	not DE	not DE
Sugarcane_STRG.134976	2-oxoglutarate-dependent dioxygenase DAO	none	not DE	not DE	not DE	not DE	not DE	not DE	2.58842	not DE	not DE
Sugarcane_STRG.26130	2-oxoglutarate-dependent dioxygenase DAO	none	not DE	not DE	not DE	not DE	not DE	not DE	1.00603	not DE	not DE
Sugarcane_STRG.568	2-oxoglutarate-dependent dioxygenase DAO	5	not DE	not DE	not DE	1.91509	not DE	not DE	2.13491	not DE	not DE
Sugarcane_STRG.59212	2-oxoglutarate-dependent dioxygenase DAO	2	not DE	not DE	not DE	1.50919	not DE	not DE	1.68654	not DE	not DE
Sugarcane_STRG.80594	2-oxoglutarate-dependent dioxygenase DAO	none	not DE	not DE	not DE	1.88854	not DE	not DE	1.74759	not DE	not DE
Sugarcane_STRG.92194	2-oxoglutarate-dependent dioxygenase DAO	2	not DE	not DE	not DE	not DE	not DE	not DE	1.80982	not DE	not DE
Sugarcane_STRG.7052	2-oxoglutarate-dependent dioxygenase family protein	none	not DE	not DE	not DE	not DE	not DE	not DE	1.68071	not DE	not DE
Sugarcane_STRG.10881	2-oxoglutarate-Fe(II) type oxidoreductase	none	not DE	not DE	not DE	19.7253	not DE	not DE	18.3592	not DE	not DE
Sugarcane_STRG.115174	2-oxoglutarate-Fe(II) type oxidoreductase isoform X2	2	not DE	not DE	not DE	not DE	not DE	not DE	1.4487	not DE	not DE
Sugarcane_STRG.24664	2-oxoglutarate-Fe(II) type oxidoreductase isoform X2	2	not DE	not DE	not DE	1.23001	not DE	not DE	1.73195	not DE	not DE
Sugarcane_STRG.126001	2-oxoisovalerate dehydrogenase alpha subunit, mitochondrial precursor, putative, expressed	none	not DE	not DE	not DE	1.32933	not DE	not DE	1.22661	not DE	not DE
Sugarcane_STRG.132649	2-oxoisovalerate dehydrogenase alpha subunit, mitochondrial precursor, putative, expressed	5	not DE	not DE	not DE	1.84902	not DE	not DE	1.6	not DE	not DE
Sugarcane_STRG.123615	2-oxoisovalerate dehydrogenase subunit alpha 2, mitochondrial	5	not DE	not DE	not DE	1.86516	not DE	-1.1504	1.89026	not DE	not DE
Sugarcane_STRG.129903	2-oxoisovalerate dehydrogenase subunit alpha 2, mitochondrial isoform X1	5	not DE	not DE	not DE	2.18596	not DE	not DE	2.13195	not DE	not DE
Sugarcane_STRG.10886	2-oxoisovalerate dehydrogenase subunit alpha 2, mitochondrial-like	5	not DE	not DE	not DE	2.30251	-1.00692	not DE	2.26155	-1.18457	not DE
Sugarcane_STRG.127974	2-oxoisovalerate dehydrogenase subunit alpha 2, mitochondrial-like	5	not DE	not DE	not DE	2.58956	not DE	not DE	2.57872	not DE	not DE
Sugarcane_STRG.134236	2-oxoisovalerate dehydrogenase subunit alpha 2, mitochondrial-like	5	not DE	not DE	not DE	1.57526	not DE	-1.40306	1.6828	not DE	not DE
Sugarcane_STRG.64703	2-phytyl-1,4-beta-naphthoquinone methyltransferase, chloroplastic	none	not DE	not DE	not DE	not DE	not DE	not DE	-1.03453	not DE	not DE
Sugarcane_STRG.125777	3'(2'),5'-bisphosphate nucleotidase	none	not DE	not DE	not DE	not DE	not DE	not DE	-2.73124	not DE	not DE
Sugarcane_STRG.71808	3'(2'),5'-bisphosphate nucleotidase	none	not DE	-1.03923	not DE	not DE	not DE	not DE	not DE	not DE	not DE
Sugarcane_STRG.130904	3'(2'),5'-bisphosphate nucleotidase-like	13	not DE	not DE	not DE	-1.01385	not DE	not DE	-1.36755	not DE	not DE
Sugarcane_STRG.57485	3-(3-hydroxy-phenyl)propionate/3-hydroxycinnamic acid hydroxylase-like	7	not DE	not DE	not DE	not DE	not DE	not DE	1.66618	-2.39247	not DE
Sugarcane_STRG.23529	30S ribosomal protein 2, chloroplastic	11	not DE	not DE	not DE	not DE	not DE	not DE	not DE	1.44461	not DE
Sugarcane_STRG.130961	30S ribosomal protein S1, chloroplastic	none	not DE	not DE	not DE	not DE	not DE	not DE	not DE	2.06552	not DE
Sugarcane_STRG.50713	30S ribosomal protein S1, chloroplastic	14	not DE	not DE	not DE	not DE	not DE	not DE	-1.81695	not DE	not DE
Sugarcane_STRG.62274	30S ribosomal protein S1, chloroplastic	none	not DE	not DE	not DE	not DE	not DE	not DE	-1.48256	1.30145	not DE
Sugarcane_STRG.74849	30S ribosomal protein S1, chloroplastic	14	not DE	not DE	not DE	not DE	not DE	not DE	-2.00435	not DE	not DE
Sugarcane_STRG.119159	30S ribosomal protein S13, chloroplastic	none	not DE	not DE	not DE	not DE	not DE	not DE	1.2527	not DE	not DE
Sugarcane_STRG.31361	30S ribosomal protein S16	11	not DE	not DE	not DE	not DE	1.12875	not DE	not DE	1.26894	not DE
Sugarcane_STRG.45985	30S ribosomal protein S16	none	not DE	not DE	not DE	not DE	1.12428	not DE	not DE	1.13562	not DE
Sugarcane_STRG.56728	30S ribosomal protein S16	none	not DE	not DE	not DE	not DE	1.02335	not DE	not DE	1.20654	not DE
Sugarcane_STRG.101877	30S ribosomal protein S17	11	not DE	not DE	not DE	not DE	1.03274	not DE	not DE	not DE	not DE
Sugarcane_STRG.19119	30S ribosomal protein S17	none	not DE	not DE	not DE	not DE	not DE	not DE	-1.38778	not DE	not DE
Sugarcane_STRG.55809	30S ribosomal protein S17	none	not DE	not DE	not DE	not DE	1.08676	not DE	not DE	not DE	not DE
Sugarcane_STRG.54486	30S ribosomal protein S17, chloroplastic	none	not DE	not DE	-1.12462	not DE	not DE	not DE	not DE	not DE	not DE
Sugarcane_STRG.124547	30S ribosomal protein S31, chloroplastic	none	not DE	not DE	not DE	not DE	2.19181	not DE	not DE	2.79444	not DE
Sugarcane_STRG.101787	30S ribosomal protein S5, chloroplastic	none	not DE	not DE	not DE	not DE	not DE	not DE	-1.83104	not DE	not DE
Sugarcane_STRG.119303	30S ribosomal protein S5, chloroplastic	none	not DE	not DE	not DE	not DE	not DE	not DE	not DE	1.2118	not DE
Sugarcane_STRG.95179	30S ribosomal protein S5, chloroplastic	none	not DE	not DE	not DE	not DE	not DE	not DE	-1.10727	not DE	not DE
Sugarcane_STRG.17112	30S ribosomal protein S6	14	not DE	not DE	-1.00038	not DE	not DE	not DE	-1.41907	not DE	not DE
Sugarcane_STRG.64	30S ribosomal protein S6 alpha, chloroplastic	none	not DE	not DE	not DE	-1.8388	not DE	not DE	not DE	not DE	not DE
Sugarcane_STRG.6054	32 kDa protein	10	not DE	not DE	not DE	not DE	-3.54885	not DE	not DE	not DE	not DE
Sugarcane_STRG.32120	3'-5' exonuclease domain-containing protein / K homology domain-containing protein / KH domain-containing protein	16	not DE	not DE	-2.41131	not DE	not DE	not DE	not DE	not DE	not DE
Sugarcane_STRG.114484	3'-5'-exoribonuclease family protein	none	not DE	not DE	not DE	not DE	not DE	not DE	-2.99187	not DE	not DE
Sugarcane_STRG.135119	3'-5'-exoribonuclease family protein	none	not DE	not DE	not DE	not DE	not DE	not DE	-2.78782	not DE	not DE
Sugarcane_STRG.78398	3'-5'-exoribonuclease family protein	14	-6.37061	not DE	not DE	not DE	not DE	not DE	-7.22497	5.69013	not DE
Sugarcane_STRG.108458	36.4 kDa proline-rich protein-like	16	not DE	-2.43454	-2.49011	not DE	-1.2175	not DE	-1.08033	-3.21679	not DE
Sugarcane_STRG.132984	36.4 kDa proline-rich protein-like	16	not DE	-1.95759	-2.65646	not DE	not DE	not DE	not DE	-3.25396	not DE
Sugarcane_STRG.15800	36.4 kDa proline-rich protein-like	16	not DE	not DE	-2.49253	not DE	-1.56745	not DE	not DE	-3.35522	not DE
Sugarcane_STRG.18462	37S ribosomal protein S22, mitochondrial	none	not DE	not DE	not DE	not DE	not DE	not DE	-3.03872	not DE	not DE
Sugarcane_STRG.29265	39 kDa EF-Hand containing protein, putative, expressed	none	not DE	not DE	not DE	not DE	not DE	not DE	1.32438	-1.35441	not DE
Sugarcane_STRG.117651	39S ribosomal protein L46, mitochondrial	none	not DE	not DE	-1.33816	not DE	not DE	not DE	not DE	not DE	not DE
Sugarcane_STRG.130532	39S ribosomal protein L46, mitochondrial	none	not DE	not DE	not DE	-1.35296	not DE	not DE	-2.34962	not DE	not DE
Sugarcane_STRG.54163	39S ribosomal protein L46, mitochondrial	none	not DE	not DE	not DE	not DE	1.25459	not DE	not DE	not DE	not DE
Sugarcane_STRG.102740	39S ribosomal protein L47, mitochondrial	6	not DE	not DE	not DE	not DE	not DE	not DE	1.21486	not DE	not DE
Sugarcane_STRG.114431	3-beta hydroxysteroid dehydrogenase/isomerase	5	not DE	not DE	1.1639	1.07457	not DE	not DE	1.49585	not DE	not DE
Sugarcane_STRG.86609	3-beta hydroxysteroid dehydrogenase/isomerase family protein	none	not DE	6.30997	-7.42221	not DE	not DE	not DE	not DE	not DE	not DE
Sugarcane_STRG.78028	3-dehydroquinate synthase chloroplastic	5	not DE	not DE	not DE	not DE	not DE	not DE	1.09988	-1.19113	not DE
Sugarcane_STRG.66488	3-dehydroquinate synthase, chloroplastic	none	not DE	not DE	not DE	not DE	not DE	not DE	1.22757	not DE	not DE
Sugarcane_STRG.66645	3-dehydrosphinganine reductase TSC10A	none	not DE	not DE	not DE	not DE	not DE	not DE	-1.88544	not DE	not DE
Sugarcane_STRG.22368	3-deoxy-manno-octulosonate cytidylyltransferase, mitochondrial	none	1.06397	not DE	not DE	not DE	not DE	not DE	not DE	not DE	not DE
Sugarcane_STRG.48226	3-deoxy-manno-octulosonate cytidylyltransferase, mitochondrial	none	not DE	not DE	not DE	-1.18829	not DE	not DE	not DE	not DE	not DE
Sugarcane_STRG.16456	3-hydroxy-3-methylglutaryl CoA reductase 2	none	not DE	not DE	not DE	not DE	not DE	not DE	not DE	-1.28122	not DE
Sugarcane_STRG.23729	3-hydroxy-3-methylglutaryl-coenzyme A reductase 1	none	-1.19562	not DE	not DE	not DE	not DE	not DE	-1.27447	not DE	not DE
Sugarcane_STRG.18779	3-hydroxy-3-methylglutaryl-coenzyme A reductase 3	9	-1.0074	not DE	not DE	not DE	not DE	not DE	-1.89716	not DE	not DE
Sugarcane_STRG.94157	3-hydroxy-3-methylglutaryl-coenzyme A reductase 3	none	not DE	not DE	not DE	-1.05993	not DE	not DE	-1.3184	not DE	not DE
Sugarcane_STRG.135634	3-hydroxyacyl-[acyl-carrier-protein] dehydratase FabZ	14	not DE	not DE	not DE	not DE	1.14934	not DE	not DE	not DE	not DE
Sugarcane_STRG.26052	3-hydroxyacyl-[acyl-carrier-protein] dehydratase FabZ-like	11	not DE	not DE	not DE	not DE	1.24133	not DE	not DE	not DE	not DE
Sugarcane_STRG.35182	3-hydroxyacyl-[acyl-carrier-protein] dehydratase FabZ-like	none	not DE	not DE	not DE	not DE	1.21174	not DE	not DE	not DE	-1.10192
Sugarcane_STRG.20634	3-hydroxybutyryl-CoA dehydrogenase	14	not DE	not DE	not DE	not DE	not DE	not DE	not DE	not DE	1.11589
Sugarcane_STRG.81922	3-hydroxyisobutyrate dehydrogenase	none	not DE	6.45855	not DE	not DE	-6.36457	not DE	not DE	not DE	not DE
Sugarcane_STRG.10749	3-hydroxyisobutyryl-CoA hydrolase-like protein 2, mitochondrial	14	not DE	not DE	not DE	-3.12857	not DE	not DE	not DE	not DE	not DE
Sugarcane_STRG.22762	3-hydroxyisobutyryl-CoA hydrolase-like protein 3 mitochondrial	none	not DE	not DE	not DE	not DE	not DE	not DE	-1.48227	not DE	not DE
Sugarcane_STRG.98717	3-hydroxyisobutyryl-CoA hydrolase-like protein 3 mitochondrial	none	not DE	not DE	not DE	not DE	not DE	not DE	-1.03453	not DE	not DE
Sugarcane_STRG.126418	3-hydroxyisobutyryl-CoA hydrolase-like protein 5	5	not DE	not DE	1.52811	1.07626	not DE	not DE	1.1216	not DE	not DE
Sugarcane_STRG.43708	3-hydroxyisobutyryl-CoA hydrolase-like protein 5	5	not DE	not DE	not DE	1.21578	not DE	not DE	1.9098	not DE	not DE
Sugarcane_STRG.49199	3-hydroxyisobutyryl-CoA hydrolase-like protein 5	5	not DE	not DE	not DE	1.57233	not DE	not DE	2.31659	-1.17941	not DE
Sugarcane_STRG.55367	3-hydroxyisobutyryl-CoA hydrolase-like protein 5	5	not DE	not DE	2.03038	2.90885	not DE	-1.65098	4.1602	-1.70608	not DE
Sugarcane_STRG.57715	3-hydroxyisobutyryl-CoA hydrolase-like protein 5	5	not DE	not DE	not DE	1.66808	not DE	not DE	2.34302	not DE	not DE
Sugarcane_STRG.70771	3-hydroxyisobutyryl-CoA hydrolase-like protein 5	5	not DE	not DE	1.09411	1.88801	not DE	not DE	2.39935	not DE	not DE
Sugarcane_STRG.10076	3-isopropylmalate dehydratase large subunit	none	not DE	not DE	not DE	not DE	not DE	not DE	-1.65351	not DE	not DE
Sugarcane_STRG.124633	3-isopropylmalate dehydratase large subunit	none	not DE	not DE	not DE	not DE	not DE	not DE	-1.45422	not DE	not DE
Sugarcane_STRG.51564	3-isopropylmalate dehydratase large subunit	9	-1.72677	not DE	not DE	not DE	not DE	not DE	-2.60227	not DE	not DE
Sugarcane_STRG.132904	3-isopropylmalate dehydratase small subunit 3-like	none	-1.33775	not DE	not DE	not DE	not DE	not DE	-1.48074	not DE	not DE
Sugarcane_STRG.2190	3-isopropylmalate dehydrogenase 2, chloroplastic-like	none	not DE	22.9147	not DE	not DE	-23.8671	20.7234	not DE	not DE	not DE
Sugarcane_STRG.76520	3-isopropylmalate dehydrogenase 2, chloroplastic-like	14	not DE	-1.97283	not DE	not DE	not DE	not DE	not DE	not DE	not DE
Sugarcane_STRG.116498	3-ketoacyl-CoA synthase 1	none	not DE	not DE	not DE	-2.39051	not DE	1.29946	-2.18907	not DE	not DE
Sugarcane_STRG.115546	3-ketoacyl-CoA synthase 11	16	not DE	-1.06461	-1.1745	not DE	-1.01631	not DE	not DE	-1.20269	not DE
Sugarcane_STRG.22530	3-ketoacyl-CoA synthase 11	none	not DE	not DE	not DE	not DE	not DE	not DE	-1.05736	not DE	not DE
Sugarcane_STRG.80257	3-ketoacyl-CoA synthase 11	16	not DE	-1.05394	-1.08287	not DE	not DE	not DE	not DE	-1.10413	not DE
Sugarcane_STRG.8068	3-ketoacyl-CoA synthase 11	none	not DE	-1.1136	-1.04064	not DE	not DE	not DE	not DE	-1.51197	not DE
Sugarcane_STRG.129462	3-ketoacyl-CoA synthase 20	13	not DE	not DE	not DE	-4.45177	not DE	not DE	-5.26257	not DE	not DE
Sugarcane_STRG.20131	3-ketoacyl-CoA synthase 4	none	not DE	not DE	not DE	1.2704	not DE	not DE	not DE	not DE	not DE
Sugarcane_STRG.106332	3-ketoacyl-CoA synthase 6	14	not DE	not DE	not DE	-1.93974	not DE	not DE	-1.61209	not DE	not DE
Sugarcane_STRG.20467	3-ketoacyl-CoA synthase 6	none	not DE	not DE	not DE	-2.22895	not DE	not DE	-2.39307	not DE	not DE
Sugarcane_STRG.21165	3-ketoacyl-CoA synthase 6	13	not DE	not DE	not DE	-2.66696	not DE	not DE	-3.05333	not DE	not DE
Sugarcane_STRG.21421	3-ketoacyl-CoA synthase 6	none	not DE	not DE	not DE	-2.24394	not DE	not DE	-1.99317	not DE	not DE
Sugarcane_STRG.3121	3-ketoacyl-CoA synthase 6	13	not DE	not DE	not DE	-2.28415	1.38244	not DE	-1.44752	not DE	not DE
Sugarcane_STRG.42720	3-ketoacyl-CoA synthase 6	13	not DE	not DE	not DE	-3.07156	not DE	not DE	-3.05275	not DE	not DE
Sugarcane_STRG.81425	3-ketoacyl-CoA synthase 6	none	1.18417	not DE	not DE	-1.83857	1.10771	not DE	not DE	not DE	not DE
Sugarcane_STRG.92037	3-ketoacyl-CoA synthase 6	13	not DE	not DE	not DE	-2.05242	not DE	not DE	-1.52276	not DE	not DE
Sugarcane_STRG.98927	3-ketoacyl-CoA synthase 6	none	not DE	not DE	not DE	-1.80923	not DE	not DE	not DE	not DE	not DE
Sugarcane_STRG.105349	3-ketoacyl-CoA thiolase 2, peroxisomal	13	not DE	not DE	not DE	-1.43036	not DE	not DE	-1.6471	not DE	not DE
Sugarcane_STRG.116735	3-ketoacyl-CoA thiolase 2, peroxisomal	5	not DE	not DE	not DE	not DE	not DE	not DE	3.66535	not DE	not DE
Sugarcane_STRG.116736	3-ketoacyl-CoA thiolase 2, peroxisomal	5	not DE	not DE	not DE	1.79855	not DE	not DE	2.24312	not DE	not DE
Sugarcane_STRG.118028	3-ketoacyl-CoA thiolase 2, peroxisomal	5	not DE	not DE	not DE	1.67942	not DE	not DE	2.00734	not DE	not DE
Sugarcane_STRG.18082	3-ketoacyl-CoA thiolase 2, peroxisomal	5	not DE	not DE	not DE	1.30442	not DE	not DE	not DE	not DE	not DE
Sugarcane_STRG.34420	3-ketoacyl-CoA thiolase 2, peroxisomal	14	not DE	not DE	not DE	-1.4227	not DE	not DE	-1.11738	not DE	not DE
Sugarcane_STRG.46811	3-ketoacyl-CoA thiolase 2, peroxisomal	14	not DE	not DE	not DE	-2.96195	not DE	not DE	not DE	not DE	not DE
Sugarcane_STRG.48570	3-ketoacyl-CoA thiolase 2, peroxisomal	14	not DE	not DE	not DE	-2.81055	2.69994	not DE	not DE	not DE	not DE
Sugarcane_STRG.5947	3-ketoacyl-CoA thiolase 2, peroxisomal	none	not DE	not DE	not DE	not DE	-1.00364	not DE	not DE	not DE	not DE
Sugarcane_STRG.64919	3-ketoacyl-CoA thiolase 2, peroxisomal	13	not DE	not DE	not DE	-2.57221	1.79399	not DE	not DE	not DE	not DE
Sugarcane_STRG.68503	3-ketoacyl-CoA thiolase 2, peroxisomal	5	not DE	not DE	not DE	1.34843	not DE	not DE	1.16017	not DE	not DE
Sugarcane_STRG.71494	3-ketoacyl-CoA thiolase 2, peroxisomal	5	not DE	not DE	not DE	1.15675	not DE	not DE	1.1423	not DE	not DE
Sugarcane_STRG.87879	3-ketoacyl-CoA thiolase 2, peroxisomal	none	not DE	not DE	not DE	1.42684	not DE	not DE	1.49258	not DE	not DE
Sugarcane_STRG.99535	3-ketoacyl-CoA thiolase 2, peroxisomal	13	not DE	not DE	not DE	-1.41887	not DE	not DE	-1.77908	not DE	not DE
Sugarcane_STRG.101289	3-methyl-2-oxobutanoate hydroxymethyltransferase 1, mitochondrial	none	not DE	not DE	not DE	not DE	not DE	not DE	1.25972	not DE	not DE
Sugarcane_STRG.109082	3-methyl-2-oxobutanoate hydroxymethyltransferase 1, mitochondrial	none	not DE	not DE	not DE	not DE	not DE	not DE	-1.01239	not DE	not DE
Sugarcane_STRG.32161	3-methyl-2-oxobutanoate hydroxymethyltransferase 1, mitochondrial	none	not DE	not DE	not DE	not DE	not DE	not DE	1.20067	not DE	not DE
Sugarcane_STRG.52108	3-methyl-2-oxobutanoate hydroxymethyltransferase 1, mitochondrial	none	not DE	not DE	not DE	not DE	not DE	not DE	-1.10871	not DE	not DE
Sugarcane_STRG.59039	3-methyl-2-oxobutanoate hydroxymethyltransferase 1, mitochondrial	9	not DE	not DE	not DE	not DE	not DE	not DE	-2.30474	not DE	not DE
Sugarcane_STRG.24382	3'-N-debenzoyl-2'-deoxytaxol N-benzoyltransferase-like	none	not DE	not DE	not DE	-1.22141	not DE	not DE	not DE	not DE	not DE
Sugarcane_STRG.17926	3-oxo-5-alpha-steroid 4-dehydrogenase 1	5	1.20507	not DE	not DE	2.57165	not DE	not DE	3.77672	-2.73961	not DE
Sugarcane_STRG.94120	3-oxo-5-alpha-steroid 4-dehydrogenase 1	5	1.32872	not DE	not DE	2.7774	not DE	not DE	4.10613	-2.69636	not DE
Sugarcane_STRG.134849	3-oxoacyl-[acyl-carrier-protein] reductase 4	none	not DE	not DE	not DE	not DE	not DE	not DE	-1.66316	not DE	not DE
Sugarcane_STRG.49168	3-oxoacyl-[acyl-carrier-protein] reductase 4	none	not DE	not DE	not DE	not DE	not DE	not DE	-2.25546	not DE	not DE
Sugarcane_STRG.65007	3-oxoacyl-[acyl-carrier-protein] reductase 4	9	-1.00574	not DE	not DE	not DE	not DE	not DE	-1.97928	not DE	not DE
Sugarcane_STRG.75765	3-oxoacyl-[acyl-carrier-protein] synthase I, chloroplastic	none	not DE	not DE	not DE	not DE	not DE	not DE	-2.54054	not DE	not DE
Sugarcane_STRG.24856	3-oxoacyl-[acyl-carrier-protein] synthase II chloroplastic	6	not DE	not DE	not DE	not DE	1.06254	not DE	not DE	not DE	not DE
Sugarcane_STRG.94800	3-oxoacyl-[acyl-carrier-protein] synthase III, chloroplastic	5	not DE	not DE	not DE	1.04438	not DE	not DE	1.34134	not DE	not DE
Sugarcane_STRG.130639	3-oxoacyl-[acyl-carrier-protein] synthase, mitochondrial	none	not DE	not DE	not DE	not DE	not DE	not DE	-1.64236	not DE	not DE
Sugarcane_STRG.30788	3-oxo-Delta(4,5)-steroid 5-beta-reductase	none	not DE	1.27985	not DE	not DE	not DE	not DE	not DE	not DE	not DE
Sugarcane_STRG.54115	3-oxo-Delta(4,5)-steroid 5-beta-reductase	none	not DE	not DE	not DE	not DE	not DE	not DE	1.28564	not DE	not DE
Sugarcane_STRG.80836	3-oxo-Delta(4,5)-steroid 5-beta-reductase	none	not DE	not DE	not DE	not DE	not DE	not DE	1.02813	not DE	not DE
Sugarcane_STRG.98188	3-oxo-Delta(4,5)-steroid 5-beta-reductase	5	not DE	not DE	not DE	1.4468	not DE	not DE	1.98899	not DE	not DE
Sugarcane_STRG.126810	40S ribosomal protein S11	none	-1.14795	not DE	not DE	not DE	not DE	not DE	not DE	not DE	not DE
Sugarcane_STRG.30651	40S ribosomal protein S12	5	not DE	not DE	not DE	not DE	not DE	not DE	not DE	-2.25078	not DE
Sugarcane_STRG.3786	40S ribosomal protein S12	10	not DE	-2.07394	not DE	not DE	not DE	not DE	not DE	-1.96659	not DE
Sugarcane_STRG.110996	40S ribosomal protein S14	11	not DE	not DE	not DE	not DE	1.51955	not DE	not DE	not DE	not DE
Sugarcane_STRG.134269	40S ribosomal protein S15	none	not DE	-2.051	not DE	not DE	not DE	not DE	not DE	-1.20479	2.01488
Sugarcane_STRG.79656	40S ribosomal protein S15	14	not DE	-1.70259	not DE	not DE	not DE	not DE	not DE	not DE	not DE
Sugarcane_STRG.81944	40S ribosomal protein S15	none	23.9969	not DE	not DE	-24.006	24.3719	not DE	not DE	not DE	not DE
Sugarcane_STRG.29879	40S ribosomal protein S15a-1	5	1.34986	1.04228	1.64522	not DE	-1.0418	not DE	1.60375	-1.34938	not DE
Sugarcane_STRG.35613	40S ribosomal protein S15a-1	5	1.39608	1.38231	2.10986	not DE	not DE	not DE	1.4685	not DE	not DE
Sugarcane_STRG.123499	40S ribosomal protein S15a-5-like	none	not DE	-1.00508	not DE	not DE	not DE	not DE	not DE	not DE	not DE
Sugarcane_STRG.36683	40S ribosomal protein S19	none	not DE	not DE	not DE	not DE	not DE	not DE	-1.16493	not DE	not DE
Sugarcane_STRG.4097	40S ribosomal protein S19	none	not DE	not DE	not DE	not DE	not DE	not DE	-1.72711	not DE	not DE
Sugarcane_STRG.72760	40S ribosomal protein S19	none	not DE	not DE	not DE	not DE	not DE	not DE	-1.38229	not DE	not DE
Sugarcane_STRG.94462	40S ribosomal protein S19	none	not DE	not DE	not DE	not DE	not DE	not DE	-1.05006	not DE	not DE
Sugarcane_STRG.106597	40S ribosomal protein S21	none	not DE	not DE	not DE	1.01378	not DE	not DE	not DE	not DE	not DE
Sugarcane_STRG.124563	40S ribosomal protein S21	none	not DE	not DE	not DE	1.11307	not DE	not DE	1.01842	not DE	not DE
Sugarcane_STRG.66200	40S ribosomal protein S27	none	not DE	not DE	not DE	1.55357	not DE	not DE	not DE	not DE	not DE
Sugarcane_STRG.94138	40S ribosomal protein S28	6	not DE	not DE	not DE	not DE	not DE	not DE	1.12052	not DE	not DE
Sugarcane_STRG.11611	40S ribosomal protein S29	5	not DE	not DE	not DE	not DE	not DE	not DE	1.22414	not DE	not DE
Sugarcane_STRG.124682	40S ribosomal protein S29	none	not DE	not DE	not DE	not DE	not DE	not DE	1.0993	not DE	not DE
Sugarcane_STRG.13307	40S ribosomal protein S29	11	not DE	not DE	not DE	not DE	1.05405	not DE	not DE	not DE	not DE
Sugarcane_STRG.103696	40S ribosomal protein S3-3	14	not DE	-1.10182	not DE	not DE	not DE	not DE	-1.11955	not DE	not DE
Sugarcane_STRG.131059	40S ribosomal protein S3-3	14	not DE	-1.60792	not DE	not DE	not DE	not DE	-1.23684	not DE	1.29179
Sugarcane_STRG.53970	40S ribosomal protein S3-3	none	not DE	not DE	not DE	not DE	3.01099	not DE	not DE	not DE	not DE
Sugarcane_STRG.7712	40S ribosomal protein S3-3	6	not DE	not DE	not DE	not DE	1.69005	not DE	not DE	not DE	not DE
Sugarcane_STRG.100549	40S ribosomal protein S3a	14	not DE	-1.03995	not DE	not DE	not DE	not DE	-1.20823	not DE	not DE
Sugarcane_STRG.103402	40S ribosomal protein S3a	none	not DE	not DE	not DE	1.6318	not DE	not DE	1.94966	not DE	not DE
Sugarcane_STRG.84506	40S ribosomal protein S3a	none	not DE	not DE	not DE	not DE	not DE	not DE	-1.07504	not DE	not DE
Sugarcane_STRG.98910	40S ribosomal protein S3a	none	not DE	not DE	not DE	not DE	not DE	not DE	not DE	1.14794	not DE
Sugarcane_STRG.107015	40S ribosomal protein S4	14	not DE	not DE	not DE	-1.47156	not DE	not DE	-2.54377	not DE	not DE
Sugarcane_STRG.138939	40S ribosomal protein S4	14	not DE	not DE	not DE	-1.39523	not DE	not DE	-1.5171	not DE	not DE
Sugarcane_STRG.35152	40S ribosomal protein S4	none	not DE	not DE	not DE	not DE	not DE	not DE	-1.391	not DE	not DE
Sugarcane_STRG.87041	40S ribosomal protein S4	none	not DE	not DE	not DE	-1.28282	not DE	not DE	-1.9263	not DE	not DE
Sugarcane_STRG.30805	40S ribosomal protein S5	none	-5.36697	not DE	not DE	not DE	not DE	not DE	-6.17367	not DE	not DE
Sugarcane_STRG.115050	40S ribosomal protein S7	6	not DE	not DE	not DE	not DE	not DE	not DE	1.27635	not DE	not DE
Sugarcane_STRG.36935	40S ribosomal protein S7	none	not DE	not DE	not DE	not DE	not DE	not DE	1.11492	not DE	not DE
Sugarcane_STRG.52847	40S ribosomal protein S7	6	not DE	not DE	not DE	not DE	not DE	not DE	1.02973	not DE	not DE
Sugarcane_STRG.97437	40S ribosomal protein S7	6	not DE	not DE	not DE	not DE	not DE	not DE	1.07742	not DE	not DE
Sugarcane_STRG.17303	40S ribosomal protein S8	none	not DE	not DE	not DE	-1.02629	not DE	not DE	-1.67584	not DE	not DE
Sugarcane_STRG.33569	40S ribosomal protein S8	none	not DE	not DE	not DE	not DE	1.66472	not DE	not DE	not DE	not DE
Sugarcane_STRG.69685	40S ribosomal protein S8	none	not DE	not DE	not DE	not DE	not DE	not DE	1.2151	not DE	not DE
Sugarcane_STRG.60711	40S ribosomal protein S9	6	not DE	not DE	not DE	not DE	not DE	not DE	1.01109	not DE	not DE
Sugarcane_STRG.107943	40S ribosomal protein S9-2	6	not DE	not DE	not DE	not DE	not DE	not DE	1.02023	not DE	not DE
Sugarcane_STRG.130665	40S ribosomal protein Sa-1	14	not DE	not DE	not DE	not DE	not DE	not DE	-1.93627	not DE	not DE
Sugarcane_STRG.73278	40S ribosomal protein Sa-1	none	not DE	not DE	not DE	not DE	not DE	not DE	-1.47248	not DE	not DE
Sugarcane_STRG.10909	40S ribosomal protein Sa-2	none	not DE	not DE	not DE	1.39667	not DE	not DE	not DE	not DE	not DE
Sugarcane_STRG.106207	4-coumarate coenzyme A ligase 1	none	not DE	not DE	not DE	not DE	not DE	not DE	-1.25025	not DE	not DE
Sugarcane_STRG.11468	4-coumarate coenzyme A ligase 1	none	not DE	not DE	not DE	not DE	not DE	not DE	-1.0021	not DE	not DE
Sugarcane_STRG.126231	4-coumarate coenzyme A ligase 1	none	not DE	not DE	not DE	not DE	not DE	not DE	1.04247	not DE	not DE
Sugarcane_STRG.43569	4-coumarate coenzyme A ligase 1	none	not DE	not DE	not DE	not DE	not DE	not DE	-1.13514	not DE	not DE
Sugarcane_STRG.70340	4-coumarate coenzyme A ligase 1	5	not DE	not DE	not DE	not DE	not DE	not DE	3.53993	not DE	not DE
Sugarcane_STRG.7711	4-coumarate coenzyme A ligase 1	none	not DE	not DE	not DE	not DE	not DE	not DE	1.65596	-2.28934	not DE
Sugarcane_STRG.90400	4-coumarate coenzyme A ligase 1	none	not DE	not DE	not DE	not DE	not DE	not DE	-1.08825	not DE	not DE
Sugarcane_STRG.106615	4-coumarate--CoA ligase-like 1	7	not DE	not DE	not DE	not DE	not DE	not DE	not DE	-1.01567	not DE
Sugarcane_STRG.118363	4-coumarate--CoA ligase-like 1	9	not DE	1.04186	not DE	not DE	-1.03328	not DE	not DE	not DE	not DE
Sugarcane_STRG.4733	4-coumarate--CoA ligase-like 1	none	not DE	not DE	not DE	not DE	not DE	not DE	1.48239	not DE	not DE
Sugarcane_STRG.56599	4-coumarate--CoA ligase-like 1	none	not DE	-1.00481	not DE	not DE	not DE	not DE	not DE	not DE	not DE
Sugarcane_STRG.74198	4-coumarate--CoA ligase-like 1	5	not DE	not DE	not DE	not DE	not DE	not DE	1.10077	-1.01841	not DE
Sugarcane_STRG.96165	4-coumarate--CoA ligase-like 1	7	not DE	-1.02106	-1.23428	not DE	not DE	not DE	not DE	not DE	not DE
Sugarcane_STRG.65532	4-coumarate--CoA ligase-like 3	none	-6.05314	not DE	not DE	not DE	not DE	not DE	-6.43399	5.54016	not DE
Sugarcane_STRG.122870	4-coumarate--CoA ligase-like 4	none	not DE	not DE	not DE	1.30229	not DE	not DE	2.1415	not DE	not DE
Sugarcane_STRG.126510	4-coumarate--CoA ligase-like 4	5	not DE	not DE	not DE	not DE	not DE	not DE	1.35538	not DE	not DE
Sugarcane_STRG.137295	4-coumarate--CoA ligase-like 4	none	not DE	not DE	not DE	1.82792	not DE	not DE	2.44013	not DE	not DE
Sugarcane_STRG.15229	4-coumarate--CoA ligase-like 4	none	not DE	not DE	not DE	not DE	not DE	not DE	1.08518	not DE	not DE
Sugarcane_STRG.18085	4-coumarate--CoA ligase-like 4	5	not DE	not DE	1.37058	1.54116	not DE	not DE	1.83847	not DE	not DE
Sugarcane_STRG.30829	4-coumarate--CoA ligase-like 4	2	1.0184	not DE	1.69898	1.13248	not DE	not DE	2.15089	not DE	not DE
Sugarcane_STRG.3452	4-coumarate--CoA ligase-like 5	16	not DE	not DE	-1.09491	not DE	-1.052	1.74734	not DE	not DE	not DE
Sugarcane_STRG.15451	4-coumarate--CoA ligase-like 7	5	not DE	not DE	not DE	2.05403	not DE	not DE	1.85213	not DE	not DE
Sugarcane_STRG.111378	4Fe-4S ferredoxin, iron-sulfur binding protein	none	not DE	not DE	not DE	not DE	not DE	not DE	-2.3182	not DE	not DE
Sugarcane_STRG.61293	4-hydroxy-3-methylbut-2-en-1-yl diphosphate synthase (ferredoxin), chloroplastic	9	-3.93887	not DE	not DE	not DE	not DE	not DE	-4.10462	4.13342	not DE
Sugarcane_STRG.98439	4-hydroxy-3-methylbut-2-en-1-yl diphosphate synthase (ferredoxin), chloroplastic	none	not DE	not DE	not DE	not DE	not DE	not DE	4.83675	not DE	not DE
Sugarcane_STRG.109773	4-hydroxy-3-methylbut-2-enyl diphosphate reductase, chloroplastic	none	not DE	not DE	not DE	1.04078	not DE	not DE	1.08664	not DE	not DE
Sugarcane_STRG.12324	4-hydroxy-3-methylbut-2-enyl diphosphate reductase, chloroplastic	none	not DE	not DE	not DE	1.90116	not DE	not DE	1.46115	not DE	not DE
Sugarcane_STRG.12503	4-hydroxy-3-methylbut-2-enyl diphosphate reductase, chloroplastic	none	not DE	not DE	not DE	1.27973	not DE	not DE	1.24891	not DE	not DE
Sugarcane_STRG.136043	4-hydroxy-3-methylbut-2-enyl diphosphate reductase, chloroplastic	6	not DE	not DE	not DE	1.03464	not DE	not DE	1.23442	not DE	not DE
Sugarcane_STRG.12391	4-hydroxybenzoate polyprenyltransferase, mitochondrial	none	not DE	not DE	not DE	not DE	not DE	not DE	-1.72047	not DE	not DE
Sugarcane_STRG.85568	4-hydroxybenzoate polyprenyltransferase, mitochondrial	none	not DE	not DE	not DE	1.31153	not DE	not DE	1.45865	not DE	not DE
Sugarcane_STRG.116529	4-hydroxyphenylacetaldehyde oxime monooxygenase	5	not DE	not DE	1.35073	5.84895	not DE	not DE	5.77316	not DE	not DE
Sugarcane_STRG.127423	4-hydroxyphenylacetaldehyde oxime monooxygenase	5	not DE	not DE	not DE	8.99491	not DE	-6.60229	10.566	-3.90579	not DE
Sugarcane_STRG.130056	4-hydroxyphenylacetaldehyde oxime monooxygenase	5	not DE	not DE	1.77509	4.41547	not DE	not DE	4.39533	not DE	not DE
Sugarcane_STRG.16252	4-hydroxyphenylacetaldehyde oxime monooxygenase	5	not DE	5.59499	5.51069	6.77378	-6.58908	not DE	8.54162	not DE	not DE
Sugarcane_STRG.19512	4-hydroxyphenylacetaldehyde oxime monooxygenase	5	not DE	not DE	not DE	8.56279	not DE	not DE	9.54115	-2.65576	not DE
Sugarcane_STRG.49248	4-hydroxyphenylacetaldehyde oxime monooxygenase	none	not DE	not DE	not DE	3.22525	-1.38323	not DE	2.61582	not DE	not DE
Sugarcane_STRG.53274	4-hydroxyphenylacetaldehyde oxime monooxygenase	5	1.51244	not DE	not DE	9.62258	-3.15875	not DE	11.135	-3.68346	not DE
Sugarcane_STRG.64754	4-hydroxyphenylacetaldehyde oxime monooxygenase	none	not DE	not DE	2.21006	9.63791	not DE	-1.41214	9.99791	not DE	not DE
Sugarcane_STRG.97915	4-hydroxyphenylacetaldehyde oxime monooxygenase	none	not DE	not DE	not DE	not DE	not DE	not DE	5.06309	not DE	not DE
Sugarcane_STRG.105867	4-hydroxyphenylacetaldehyde oxime monooxygenase-like isoform X1	none	not DE	not DE	not DE	3.55898	not DE	not DE	3.54051	not DE	not DE
Sugarcane_STRG.115284	4-hydroxyphenylpyruvate dioxygenase	5	not DE	not DE	not DE	2.02522	not DE	not DE	2.18882	-1.07892	not DE
Sugarcane_STRG.115504	4-hydroxyphenylpyruvate dioxygenase	none	not DE	not DE	not DE	not DE	not DE	not DE	1.5957	-1.41087	not DE
Sugarcane_STRG.115841	4-hydroxyphenylpyruvate dioxygenase	5	not DE	not DE	not DE	1.69886	not DE	not DE	1.37599	not DE	not DE
Sugarcane_STRG.132460	4-hydroxyphenylpyruvate dioxygenase	5	not DE	not DE	not DE	2.17616	not DE	not DE	2.09252	not DE	not DE
Sugarcane_STRG.50137	4-hydroxyphenylpyruvate dioxygenase	5	not DE	not DE	not DE	1.02522	not DE	not DE	not DE	not DE	not DE
Sugarcane_STRG.82808	4'-phosphopantetheinyl transferase superfamily	9	not DE	not DE	not DE	not DE	not DE	not DE	-2.01272	not DE	not DE
Sugarcane_STRG.89163	5' exonuclease Apollo	14	not DE	not DE	not DE	-1.80683	1.76141	not DE	-1.74718	2.23207	not DE
Sugarcane_STRG.15177	50S ribosomal protein 6, chloroplastic	none	not DE	-1.15396	not DE	not DE	1.06871	not DE	not DE	not DE	not DE
Sugarcane_STRG.74037	50S ribosomal protein HLP, mitochondrial-like isoform X2	none	not DE	not DE	not DE	not DE	-1.01897	not DE	not DE	not DE	not DE
Sugarcane_STRG.38989	50S ribosomal protein L1	none	-1.00955	not DE	not DE	-1.09568	not DE	not DE	-2.10523	1.03056	not DE
Sugarcane_STRG.27080	50S ribosomal protein L12-2	none	not DE	not DE	not DE	not DE	not DE	not DE	1.02954	not DE	not DE
Sugarcane_STRG.27643	50S ribosomal protein L12-2	none	not DE	not DE	not DE	not DE	1.00381	not DE	not DE	not DE	not DE
Sugarcane_STRG.99061	50S ribosomal protein L12-2	none	not DE	not DE	not DE	not DE	not DE	not DE	1.06682	not DE	not DE
Sugarcane_STRG.14792	50S ribosomal protein L13	14	not DE	not DE	not DE	not DE	not DE	not DE	-1.42812	not DE	not DE
Sugarcane_STRG.91346	50S ribosomal protein L13	none	-2.61412	-1.6116	not DE	not DE	not DE	not DE	-3.5155	not DE	not DE
Sugarcane_STRG.100873	50S ribosomal protein L13, chloroplastic	14	-2.02489	not DE	-1.60796	not DE	1.56378	not DE	-3.12871	2.25871	not DE
Sugarcane_STRG.40068	50S ribosomal protein L13, chloroplastic	none	not DE	not DE	not DE	not DE	not DE	not DE	-2.23375	2.21709	not DE
Sugarcane_STRG.116653	50S ribosomal protein L17	14	23.2553	not DE	not DE	-23.6881	23.0786	not DE	not DE	not DE	not DE
Sugarcane_STRG.16249	50S ribosomal protein L17	none	not DE	not DE	not DE	not DE	not DE	not DE	1.52625	not DE	not DE
Sugarcane_STRG.43854	50S ribosomal protein L17	6	not DE	not DE	not DE	not DE	not DE	not DE	1.82552	not DE	not DE
Sugarcane_STRG.84583	50S ribosomal protein L17	none	not DE	not DE	-1.20663	not DE	not DE	not DE	not DE	not DE	not DE
Sugarcane_STRG.131629	50S ribosomal protein L18	none	not DE	not DE	not DE	not DE	1.2831	not DE	not DE	not DE	not DE
Sugarcane_STRG.40536	50S ribosomal protein L18	none	not DE	-1.1417	not DE	not DE	not DE	not DE	not DE	not DE	not DE
Sugarcane_STRG.41138	50S ribosomal protein L18	none	not DE	-1.07916	not DE	not DE	not DE	not DE	not DE	not DE	not DE
Sugarcane_STRG.45310	50S ribosomal protein L18	14	not DE	not DE	-7.29876	not DE	not DE	not DE	not DE	not DE	not DE
Sugarcane_STRG.47904	50S ribosomal protein L18, chloroplastic	11	-5.94407	not DE	not DE	not DE	not DE	not DE	-5.8595	6.87899	not DE
Sugarcane_STRG.56414	50S ribosomal protein L19-1, chloroplastic	none	not DE	not DE	not DE	not DE	1.07092	not DE	not DE	not DE	not DE
Sugarcane_STRG.53830	50S ribosomal protein L19-2, chloroplastic	none	not DE	not DE	not DE	-1.55763	not DE	not DE	-1.67903	not DE	not DE
Sugarcane_STRG.17033	50S ribosomal protein L20	none	not DE	not DE	not DE	not DE	not DE	not DE	not DE	1.15215	not DE
Sugarcane_STRG.26889	50S ribosomal protein L21, chloroplastic	none	not DE	not DE	not DE	-1.38291	not DE	not DE	-1.18654	not DE	not DE
Sugarcane_STRG.34311	50S ribosomal protein L21, chloroplastic	11	not DE	not DE	not DE	not DE	1.59313	not DE	not DE	1.58044	not DE
Sugarcane_STRG.50947	50S ribosomal protein L24	14	-8.60866	-9.28844	not DE	not DE	not DE	not DE	-7.78738	not DE	9.4298
Sugarcane_STRG.92033	50S ribosomal protein L24, chloroplastic	none	1.11324	not DE	not DE	-1.31524	1.81681	not DE	not DE	not DE	not DE
Sugarcane_STRG.81980	50S ribosomal protein L25	none	not DE	not DE	not DE	not DE	not DE	not DE	1.18891	not DE	not DE
Sugarcane_STRG.13746	50S ribosomal protein L27, chloroplastic	none	not DE	not DE	not DE	not DE	1.11351	not DE	not DE	not DE	not DE
Sugarcane_STRG.74891	50S ribosomal protein L27, chloroplastic	14	not DE	not DE	not DE	not DE	1.62084	not DE	not DE	not DE	not DE
Sugarcane_STRG.93307	50S ribosomal protein L27, chloroplastic	none	not DE	not DE	not DE	not DE	1.21141	not DE	not DE	1.14244	not DE
Sugarcane_STRG.33740	50S ribosomal protein L28, chloroplastic	none	not DE	not DE	not DE	not DE	not DE	not DE	-1.21392	not DE	not DE
Sugarcane_STRG.44091	50S ribosomal protein L29, chloroplastic	none	not DE	not DE	not DE	not DE	not DE	not DE	-1.50541	not DE	not DE
Sugarcane_STRG.23127	50S ribosomal protein L3, chloroplastic	none	not DE	not DE	not DE	-1.52219	1.32611	not DE	not DE	not DE	not DE
Sugarcane_STRG.21808	50S ribosomal protein L3-2, chloroplastic	none	-1.1928	not DE	not DE	not DE	not DE	not DE	-2.14749	not DE	not DE
Sugarcane_STRG.71830	50S ribosomal protein L3-2, chloroplastic	9	not DE	not DE	not DE	not DE	not DE	not DE	-1.74212	not DE	not DE
Sugarcane_STRG.29106	50S ribosomal protein L35, chloroplastic	14	not DE	not DE	not DE	not DE	2.27625	not DE	-2.03002	not DE	not DE
Sugarcane_STRG.37613	50S ribosomal protein L35, chloroplastic	14	-5.62236	not DE	not DE	not DE	not DE	not DE	-6.65727	7.16291	not DE
Sugarcane_STRG.101439	50S ribosomal protein L4	5	not DE	not DE	not DE	not DE	not DE	not DE	1.29994	not DE	not DE
Sugarcane_STRG.128167	50S ribosomal protein L4	none	not DE	not DE	not DE	not DE	not DE	not DE	-2.75808	3.12745	not DE
Sugarcane_STRG.131657	50S ribosomal protein L4	none	not DE	not DE	not DE	not DE	not DE	not DE	-2.20413	not DE	not DE
Sugarcane_STRG.13202	50S ribosomal protein L4	none	not DE	not DE	not DE	not DE	not DE	not DE	-1.00873	not DE	not DE
Sugarcane_STRG.17154	50S ribosomal protein L5, chloroplastic	none	not DE	not DE	not DE	not DE	not DE	not DE	-1.23303	1.01397	not DE
Sugarcane_STRG.99669	5'-3' exonuclease family protein	none	not DE	not DE	not DE	not DE	not DE	not DE	-3.09713	not DE	not DE
Sugarcane_STRG.16531	5'-3' exoribonuclease 2	1	not DE	1.91969	1.68431	not DE	not DE	1.51814	not DE	1.2785	1.28277
Sugarcane_STRG.19139	5'-3' exoribonuclease 2	1	not DE	1.70321	1.89898	not DE	not DE	not DE	not DE	not DE	not DE
Sugarcane_STRG.23372	5'-3' exoribonuclease 2	1	not DE	1.84185	1.12065	not DE	not DE	1.61557	not DE	1.28138	not DE
Sugarcane_STRG.26787	5'-3' exoribonuclease 2	none	not DE	1.24519	1.25225	not DE	not DE	not DE	not DE	1.25477	not DE
Sugarcane_STRG.31831	5'-3' exoribonuclease 2	1	not DE	1.76573	1.07418	not DE	not DE	1.35899	not DE	1.60164	not DE
Sugarcane_STRG.32248	5'-3' exoribonuclease 2	none	not DE	1.84368	not DE	not DE	not DE	not DE	not DE	1.55296	not DE
Sugarcane_STRG.34378	5'-3' exoribonuclease 2	1	not DE	1.93	1.31445	not DE	not DE	1.51665	not DE	1.6139	not DE
Sugarcane_STRG.45631	5'-3' exoribonuclease 2	1	2.24571	not DE	not DE	not DE	not DE	not DE	not DE	not DE	not DE
Sugarcane_STRG.48221	5'-3' exoribonuclease 2	none	not DE	not DE	not DE	not DE	not DE	not DE	not DE	-1.67614	not DE
Sugarcane_STRG.88019	5'-3' exoribonuclease 2	1	not DE	1.62663	1.73372	not DE	not DE	1.21616	not DE	not DE	1.32324
Sugarcane_STRG.89829	5'-3' exoribonuclease 2	1	not DE	1.24304	1.19631	not DE	not DE	not DE	not DE	1.35792	not DE
Sugarcane_STRG.10720	5'-3' exoribonuclease 3	none	not DE	not DE	not DE	not DE	not DE	not DE	-2.61031	not DE	not DE
Sugarcane_STRG.3891	5'-3' exoribonuclease 3	none	not DE	not DE	not DE	not DE	not DE	not DE	-1.03558	not DE	not DE
Sugarcane_STRG.56564	5'-3' exoribonuclease 3	9	-6.59179	not DE	not DE	not DE	not DE	not DE	-8.2828	5.7787	not DE
Sugarcane_STRG.62734	5'-3' exoribonuclease 3	9	-2.27829	not DE	not DE	not DE	not DE	not DE	-3.45986	not DE	not DE
Sugarcane_STRG.75210	5'-3' exoribonuclease 3	9	-3.80887	not DE	not DE	not DE	-3.37411	not DE	-4.88503	3.03575	not DE
Sugarcane_STRG.80135	5'-3' exoribonuclease 3	none	not DE	not DE	not DE	not DE	not DE	not DE	-3.1114	not DE	not DE
Sugarcane_STRG.92961	5'-3' exoribonuclease 3	none	not DE	not DE	not DE	not DE	not DE	not DE	-3.88801	not DE	not DE
Sugarcane_STRG.99346	5'-3' exoribonuclease 3	9	-1.39922	not DE	not DE	not DE	not DE	not DE	-2.07128	1.19143	not DE
Sugarcane_STRG.38122	5'-3' exoribonuclease 3 isoform X1	none	not DE	not DE	not DE	not DE	not DE	not DE	-1.22616	not DE	not DE
Sugarcane_STRG.86154	5'-3' exoribonuclease 4	9	not DE	not DE	not DE	not DE	not DE	not DE	-2.43192	not DE	not DE
Sugarcane_STRG.100882	5'-3' exoribonuclease 4 isoform X1	1	not DE	2.19519	not DE	not DE	not DE	1.6993	not DE	1.93126	not DE
Sugarcane_STRG.105526	5'-3' exoribonuclease 4 isoform X1	2	not DE	1.88958	2.23799	not DE	not DE	not DE	2.03139	not DE	not DE
Sugarcane_STRG.113478	5'-3' exoribonuclease 4 isoform X1	9	not DE	not DE	not DE	not DE	not DE	not DE	-2.22364	not DE	not DE
Sugarcane_STRG.68967	5'-3' exoribonuclease 4 isoform X1	1	not DE	2.15539	1.89593	not DE	-1.09649	1.18543	not DE	1.42631	not DE
Sugarcane_STRG.100862	5'-3' exoribonuclease 4 isoform X2	2	not DE	1.05751	1.34377	not DE	not DE	not DE	not DE	not DE	not DE
Sugarcane_STRG.105312	5'-3' exoribonuclease 4 isoform X2	1	not DE	2.07361	1.79686	not DE	not DE	1.14533	not DE	not DE	not DE
Sugarcane_STRG.119373	5'-3' exoribonuclease 4 isoform X2	15	not DE	not DE	1.73961	not DE	not DE	not DE	not DE	not DE	1.86551
Sugarcane_STRG.138752	5'-3' exoribonuclease 4 isoform X2	none	not DE	not DE	4.31998	not DE	not DE	not DE	not DE	not DE	not DE
Sugarcane_STRG.17010	5'-3' exoribonuclease 4 isoform X2	2	not DE	not DE	1.1763	not DE	not DE	not DE	1.07442	not DE	not DE
Sugarcane_STRG.58986	5'-3' exoribonuclease 4 isoform X2	9	not DE	1.0098	not DE	not DE	not DE	not DE	-1.18048	1.03409	not DE
Sugarcane_STRG.88110	5'-3' exoribonuclease 4 isoform X2	9	not DE	1.69983	not DE	not DE	-1.26981	not DE	-1.23444	1.2107	not DE
Sugarcane_STRG.133764	54S ribosomal protein L24, mitochondrial	none	not DE	not DE	not DE	not DE	not DE	not DE	-1.55769	not DE	not DE
Sugarcane_STRG.46155	54S ribosomal protein L51, mitochondrial	18	not DE	not DE	not DE	not DE	not DE	not DE	1.15771	not DE	not DE
Sugarcane_STRG.47089	54S ribosomal protein L51, mitochondrial	none	not DE	not DE	not DE	not DE	not DE	not DE	1.2819	not DE	not DE
Sugarcane_STRG.49859	54S ribosomal protein L51, mitochondrial	none	not DE	not DE	not DE	not DE	not DE	not DE	1.42448	not DE	not DE
Sugarcane_STRG.55965	54S ribosomal protein L51, mitochondrial	none	not DE	not DE	not DE	not DE	not DE	not DE	1.27649	not DE	not DE
Sugarcane_STRG.60903	54S ribosomal protein L51, mitochondrial	none	1.30331	not DE	not DE	not DE	not DE	not DE	not DE	not DE	not DE
Sugarcane_STRG.85253	5'-adenylylsulfate reductase-like 4	none	not DE	not DE	not DE	not DE	not DE	not DE	1.30677	not DE	not DE
Sugarcane_STRG.128579	5'-adenylylsulfate reductase-like 5	none	not DE	not DE	not DE	not DE	not DE	not DE	1.12556	not DE	not DE
Sugarcane_STRG.113080	5'-adenylylsulfate reductase-like 6	5	not DE	not DE	not DE	not DE	not DE	not DE	1.30902	not DE	not DE
Sugarcane_STRG.44917	5'-adenylylsulfate reductase-like 6	none	not DE	not DE	not DE	1.20392	not DE	not DE	1.52426	not DE	not DE
Sugarcane_STRG.132650	5'-AMP-activated protein kinase-related	14	not DE	not DE	not DE	not DE	not DE	not DE	-1.9669	1.67648	-1.21119
Sugarcane_STRG.136391	5-enolpyruvylshikimate-3-phosphate synthase (plastid)	5	not DE	not DE	not DE	1.56458	not DE	not DE	1.82694	-1.17788	not DE
Sugarcane_STRG.73418	5-enolpyruvylshikimate-3-phosphate synthase (plastid)	5	not DE	not DE	not DE	1.65796	not DE	not DE	1.98725	-1.10407	not DE
Sugarcane_STRG.29598	5-formyltetrahydrofolate cyclo-ligase, mitochondrial	none	not DE	-1.13523	not DE	not DE	not DE	not DE	not DE	not DE	not DE
Sugarcane_STRG.11493	5-formyltetrahydrofolate cyclo-ligase, mitochondrial isoform X1	14	not DE	not DE	not DE	not DE	not DE	not DE	-1.31445	not DE	not DE
Sugarcane_STRG.100553	5-hydroxyisourate hydrolase	none	not DE	not DE	not DE	1.02079	not DE	not DE	not DE	not DE	not DE
Sugarcane_STRG.55048	5-hydroxyisourate hydrolase	none	not DE	not DE	not DE	not DE	not DE	not DE	-1.33868	not DE	1.01247
Sugarcane_STRG.114830	5-methyltetrahydropteroyltriglutamate--homocysteine methyltransferase 1	5	not DE	not DE	not DE	not DE	-1.17121	not DE	1.53696	-1.69683	not DE
Sugarcane_STRG.116867	5-methyltetrahydropteroyltriglutamate--homocysteine methyltransferase 1	none	1.30135	not DE	not DE	not DE	-1.00695	not DE	2.05448	-2.18144	not DE
Sugarcane_STRG.41510	5-methyltetrahydropteroyltriglutamate--homocysteine methyltransferase 1	5	1.10379	not DE	not DE	not DE	-1.15324	not DE	1.96238	-2.09211	not DE
Sugarcane_STRG.74596	5-methyltetrahydropteroyltriglutamate--homocysteine methyltransferase 1	5	1.33875	not DE	not DE	1.10051	-1.22844	not DE	2.43925	-2.28158	not DE
Sugarcane_STRG.23064	5-methylthioadenosine/S-adenosylhomocysteine deaminase-like isoform X3	9	-2.90753	not DE	not DE	not DE	not DE	not DE	-3.88875	2.83205	not DE
Sugarcane_STRG.68400	5-methylthioadenosine/S-adenosylhomocysteine deaminase-like isoform X3	none	not DE	-2.602	not DE	not DE	not DE	not DE	not DE	-2.85684	3.69727
Sugarcane_STRG.81523	5'-methylthioadenosine/S-adenosylhomocysteine nucleosidase 2	9	not DE	not DE	not DE	not DE	not DE	not DE	-6.74166	not DE	not DE
Sugarcane_STRG.101095	5'-nucleotidase domain-containing protein 4	9	not DE	not DE	not DE	not DE	not DE	not DE	-5.13705	not DE	not DE
Sugarcane_STRG.28211	5'-nucleotidase domain-containing protein 4	9	not DE	not DE	not DE	-1.06992	not DE	not DE	-1.84283	1.27201	not DE
Sugarcane_STRG.78798	5'-nucleotidase domain-containing protein 4	none	not DE	not DE	not DE	not DE	not DE	not DE	-3.92139	not DE	not DE
Sugarcane_STRG.120672	5'-nucleotidase domain-containing protein DDB_G0275467	none	not DE	not DE	not DE	not DE	not DE	not DE	-2.86738	not DE	not DE
Sugarcane_STRG.42174	5'-nucleotidase domain-containing protein DDB_G0275467	none	not DE	not DE	not DE	not DE	not DE	not DE	-1.40356	not DE	not DE
Sugarcane_STRG.50627	5'-nucleotidase domain-containing protein DDB_G0275467	none	not DE	not DE	not DE	not DE	not DE	not DE	-1.25862	not DE	not DE
Sugarcane_STRG.109849	5-oxoprolinase	none	-3.10475	not DE	not DE	not DE	not DE	not DE	-3.62498	2.69123	not DE
Sugarcane_STRG.11381	5-oxoprolinase	none	not DE	not DE	not DE	not DE	not DE	not DE	-2.51328	not DE	not DE
Sugarcane_STRG.35563	5-oxoprolinase	none	not DE	not DE	not DE	not DE	not DE	not DE	-1.23247	not DE	not DE
Sugarcane_STRG.116506	5-pentadecatrienyl resorcinol O-methyltransferase	none	3.81361	not DE	4.75405	not DE	not DE	not DE	3.89488	not DE	not DE
Sugarcane_STRG.25821	5-pentadecatrienyl resorcinol O-methyltransferase	2	2.09519	not DE	4.42631	not DE	not DE	not DE	not DE	not DE	not DE
Sugarcane_STRG.71454	5-pentadecatrienyl resorcinol O-methyltransferase	none	3.46474	not DE	not DE	not DE	not DE	not DE	3.43043	not DE	not DE
Sugarcane_STRG.102207	5-pentadecatrienyl resorcinol O-methyltransferase-like	16	not DE	-1.01643	not DE	not DE	not DE	not DE	not DE	not DE	not DE
Sugarcane_STRG.117741	60 kDa jasmonate-induced protein	9	-1.74786	not DE	not DE	not DE	not DE	not DE	-2.09965	not DE	not DE
Sugarcane_STRG.10439	60S acidic ribosomal protein P0	none	not DE	not DE	not DE	not DE	not DE	not DE	-1.4044	not DE	not DE
Sugarcane_STRG.112612	60S acidic ribosomal protein P0	none	not DE	not DE	not DE	not DE	not DE	not DE	-1.91354	1.1825	not DE
Sugarcane_STRG.3873	60S acidic ribosomal protein P0	14	-1.14477	not DE	not DE	not DE	not DE	not DE	-1.98562	1.3978	not DE
Sugarcane_STRG.47615	60S acidic ribosomal protein P0	none	not DE	not DE	not DE	not DE	not DE	not DE	-1.68218	not DE	not DE
Sugarcane_STRG.73412	60S acidic ribosomal protein P0	none	not DE	not DE	not DE	not DE	not DE	not DE	-1.67358	not DE	not DE
Sugarcane_STRG.112565	60S acidic ribosomal protein P2A	9	-1.98332	not DE	not DE	not DE	not DE	not DE	-2.90641	1.51328	not DE
Sugarcane_STRG.47790	60S acidic ribosomal protein P2A-like	none	-1.22514	not DE	not DE	not DE	not DE	not DE	-1.02887	1.20729	not DE
Sugarcane_STRG.108185	60S ribosomal protein L10	5	not DE	not DE	not DE	3.04725	not DE	not DE	2.63461	not DE	not DE
Sugarcane_STRG.125880	60S ribosomal protein L10	5	not DE	not DE	2.28795	3.39494	-2.13346	-1.14137	3.21647	-1.28431	not DE
Sugarcane_STRG.106117	60S ribosomal protein L10-3	none	not DE	not DE	not DE	not DE	not DE	not DE	1.10799	not DE	not DE
Sugarcane_STRG.113331	60S ribosomal protein L10-3	none	not DE	not DE	not DE	not DE	not DE	not DE	1.10902	not DE	not DE
Sugarcane_STRG.16312	60S ribosomal protein L10-3	none	not DE	not DE	not DE	1.07876	not DE	not DE	1.14349	not DE	not DE
Sugarcane_STRG.17254	60S ribosomal protein L10-3	none	not DE	not DE	not DE	1.11044	not DE	not DE	1.4441	not DE	not DE
Sugarcane_STRG.36677	60S ribosomal protein L10-3	none	not DE	not DE	not DE	not DE	not DE	not DE	1.2697	not DE	not DE
Sugarcane_STRG.57902	60S ribosomal protein L10-3	none	not DE	not DE	not DE	not DE	not DE	not DE	1.0209	not DE	not DE
Sugarcane_STRG.74874	60S ribosomal protein L10-3	none	not DE	not DE	not DE	1.01429	not DE	not DE	1.15841	not DE	not DE
Sugarcane_STRG.105972	60S ribosomal protein L10a-1	14	not DE	not DE	not DE	not DE	not DE	not DE	-1.65257	not DE	not DE
Sugarcane_STRG.111631	60S ribosomal protein L10a-1	none	not DE	not DE	not DE	not DE	not DE	not DE	-1.3576	not DE	not DE
Sugarcane_STRG.129736	60S ribosomal protein L10a-1	none	not DE	not DE	not DE	not DE	not DE	not DE	-1.12997	not DE	not DE
Sugarcane_STRG.62195	60S ribosomal protein L11	none	not DE	not DE	not DE	not DE	not DE	not DE	1.0415	not DE	not DE
Sugarcane_STRG.73639	60S ribosomal protein L11	none	not DE	not DE	not DE	not DE	not DE	not DE	1.17416	not DE	not DE
Sugarcane_STRG.84435	60S ribosomal protein L11	2	not DE	not DE	1.05544	not DE	not DE	not DE	1.35727	not DE	not DE
Sugarcane_STRG.12273	60S ribosomal protein L12	none	-1.08178	not DE	not DE	not DE	not DE	not DE	-1.3517	not DE	not DE
Sugarcane_STRG.16926	60S ribosomal protein L13-2	14	not DE	not DE	not DE	not DE	not DE	not DE	-1.14162	not DE	not DE
Sugarcane_STRG.89543	60S ribosomal protein L13-2	14	not DE	not DE	not DE	not DE	not DE	not DE	-1.54906	not DE	not DE
Sugarcane_STRG.130479	60S ribosomal protein L13a-1	11	not DE	not DE	not DE	not DE	not DE	not DE	not DE	1.90075	not DE
Sugarcane_STRG.9361	60S ribosomal protein L13a-1	9	not DE	not DE	not DE	not DE	not DE	not DE	-2.51896	not DE	not DE
Sugarcane_STRG.126626	60S ribosomal protein L13a-4	none	not DE	not DE	not DE	not DE	not DE	not DE	1.05804	not DE	not DE
Sugarcane_STRG.38686	60S ribosomal protein L13a-4	none	not DE	not DE	not DE	not DE	not DE	not DE	1.01953	not DE	not DE
Sugarcane_STRG.94410	60S ribosomal protein L13a-4	6	not DE	not DE	not DE	not DE	not DE	not DE	1.39084	not DE	not DE
Sugarcane_STRG.82506	60S ribosomal protein L14-1	3	-2.20533	not DE	not DE	not DE	not DE	not DE	-2.22559	1.85844	not DE
Sugarcane_STRG.185	60S ribosomal protein L15	14	not DE	not DE	not DE	not DE	not DE	not DE	-1.68721	not DE	not DE
Sugarcane_STRG.27212	60S ribosomal protein L15	none	not DE	not DE	not DE	not DE	not DE	not DE	-1.10001	not DE	not DE
Sugarcane_STRG.31511	60S ribosomal protein L17	none	not DE	-2.03862	not DE	not DE	not DE	not DE	not DE	not DE	2.05644
Sugarcane_STRG.3308	60S ribosomal protein L18-3	3	not DE	not DE	-1.80548	not DE	not DE	not DE	not DE	not DE	not DE
Sugarcane_STRG.138766	60S ribosomal protein L18a	none	not DE	-1.80971	not DE	not DE	not DE	not DE	not DE	not DE	not DE
Sugarcane_STRG.113736	60S ribosomal protein L18a-like protein	none	not DE	not DE	not DE	not DE	1.35053	not DE	not DE	not DE	not DE
Sugarcane_STRG.22415	60S ribosomal protein L18a-like protein	none	not DE	not DE	not DE	-1.10808	not DE	not DE	not DE	not DE	not DE
Sugarcane_STRG.104284	60S ribosomal protein L19-1	none	not DE	not DE	not DE	not DE	1.03397	not DE	-1.56586	not DE	not DE
Sugarcane_STRG.40354	60S ribosomal protein L19-1	none	not DE	not DE	not DE	not DE	not DE	not DE	-1.28273	not DE	not DE
Sugarcane_STRG.606	60S ribosomal protein L19-1	14	not DE	not DE	not DE	not DE	not DE	not DE	-1.25953	not DE	not DE
Sugarcane_STRG.73540	60S ribosomal protein L19-1	none	not DE	not DE	not DE	not DE	not DE	not DE	-1.0704	not DE	not DE
Sugarcane_STRG.77683	60S ribosomal protein L19-1	11	not DE	-1.32106	not DE	not DE	not DE	not DE	not DE	not DE	not DE
Sugarcane_STRG.53464	60S ribosomal protein L19-3	none	not DE	not DE	-1.20054	not DE	not DE	not DE	not DE	not DE	not DE
Sugarcane_STRG.100526	60S ribosomal protein L23	none	not DE	not DE	not DE	not DE	6.75527	not DE	not DE	not DE	not DE
Sugarcane_STRG.102434	60S ribosomal protein L23	11	not DE	not DE	not DE	not DE	not DE	not DE	not DE	2.65051	not DE
Sugarcane_STRG.116742	60S ribosomal protein L23	none	not DE	not DE	not DE	not DE	not DE	not DE	1.51184	not DE	not DE
Sugarcane_STRG.116968	60S ribosomal protein L23	none	not DE	not DE	-1.05989	not DE	not DE	not DE	not DE	not DE	not DE
Sugarcane_STRG.63261	60S ribosomal protein L23	none	not DE	not DE	not DE	1.33045	not DE	not DE	not DE	not DE	not DE
Sugarcane_STRG.2490	60S ribosomal protein L23a-1	none	not DE	not DE	not DE	not DE	not DE	not DE	not DE	-1.21394	not DE
Sugarcane_STRG.128322	60S ribosomal protein L27	6	not DE	not DE	not DE	not DE	not DE	not DE	1.33795	not DE	not DE
Sugarcane_STRG.53579	60S ribosomal protein L28-1	none	23.4515	not DE	not DE	-22.9901	23.4591	not DE	not DE	not DE	not DE
Sugarcane_STRG.87004	60S ribosomal protein L28-1	9	not DE	not DE	not DE	not DE	not DE	not DE	-1.83665	not DE	not DE
Sugarcane_STRG.103158	60S ribosomal protein L30	none	not DE	-1.05997	not DE	not DE	1.15308	not DE	not DE	not DE	not DE
Sugarcane_STRG.120415	60S ribosomal protein L30	none	not DE	not DE	not DE	not DE	not DE	not DE	1.11027	not DE	not DE
Sugarcane_STRG.22792	60S ribosomal protein L30	none	not DE	not DE	not DE	not DE	1.47941	not DE	not DE	not DE	not DE
Sugarcane_STRG.72855	60S ribosomal protein L30	none	not DE	not DE	not DE	not DE	not DE	not DE	1.26883	not DE	not DE
Sugarcane_STRG.73196	60S ribosomal protein L30	none	not DE	not DE	not DE	1.30417	not DE	not DE	1.22377	not DE	not DE
Sugarcane_STRG.76669	60S ribosomal protein L30	6	not DE	not DE	not DE	1.80531	not DE	not DE	1.47746	not DE	not DE
Sugarcane_STRG.78705	60S ribosomal protein L30	5	not DE	not DE	not DE	1.48166	not DE	not DE	1.69305	not DE	not DE
Sugarcane_STRG.97484	60S ribosomal protein L30	none	not DE	not DE	not DE	not DE	not DE	not DE	1.2796	-1.23189	not DE
Sugarcane_STRG.133776	60S ribosomal protein L3-1	9	not DE	not DE	not DE	not DE	not DE	not DE	-1.81728	not DE	not DE
Sugarcane_STRG.118508	60S ribosomal protein L32	14	not DE	-1.01255	not DE	not DE	not DE	not DE	not DE	not DE	not DE
Sugarcane_STRG.81748	60S ribosomal protein L32-1	none	not DE	not DE	not DE	not DE	not DE	not DE	not DE	-1.16198	not DE
Sugarcane_STRG.50224	60S ribosomal protein L34	7	not DE	not DE	-1.46522	not DE	not DE	not DE	not DE	not DE	not DE
Sugarcane_STRG.3177	60S ribosomal protein L35	6	not DE	not DE	not DE	not DE	not DE	not DE	1.40908	not DE	not DE
Sugarcane_STRG.6769	60S ribosomal protein L37	5	not DE	not DE	not DE	not DE	not DE	not DE	2.79473	not DE	not DE
Sugarcane_STRG.68193	60S ribosomal protein L37	6	2.1621	not DE	not DE	not DE	2.03024	not DE	2.11305	not DE	not DE
Sugarcane_STRG.103895	60S ribosomal protein L37-3	none	not DE	-1.03394	not DE	not DE	not DE	not DE	not DE	not DE	not DE
Sugarcane_STRG.7940	60S ribosomal protein L4-1	none	not DE	not DE	not DE	not DE	not DE	not DE	-1.17027	not DE	not DE
Sugarcane_STRG.94789	60S ribosomal protein L4-1	none	not DE	not DE	not DE	not DE	not DE	not DE	-1.0311	not DE	not DE
Sugarcane_STRG.117260	60S ribosomal protein L44	11	not DE	not DE	not DE	not DE	1.07101	not DE	not DE	not DE	not DE
Sugarcane_STRG.28778	60S ribosomal protein L44	none	not DE	-1.31088	not DE	not DE	not DE	not DE	not DE	not DE	not DE
Sugarcane_STRG.117856	60S ribosomal protein L6-3	none	not DE	not DE	not DE	not DE	not DE	not DE	2.27951	not DE	not DE
Sugarcane_STRG.105996	60S ribosomal protein L7-2	13	not DE	not DE	not DE	-3.45477	not DE	1.50336	-3.58315	1.43627	not DE
Sugarcane_STRG.138968	60S ribosomal protein L7-2	11	not DE	-1.07207	not DE	not DE	not DE	not DE	not DE	not DE	not DE
Sugarcane_STRG.13991	60S ribosomal protein L7-2	none	not DE	not DE	not DE	not DE	not DE	not DE	-1.16559	not DE	not DE
Sugarcane_STRG.21618	60S ribosomal protein L7-2	9	not DE	not DE	not DE	-1.42801	not DE	not DE	-1.561	not DE	not DE
Sugarcane_STRG.96279	60S ribosomal protein L7-2	none	not DE	not DE	not DE	not DE	not DE	not DE	1.92605	not DE	not DE
Sugarcane_STRG.138731	60S ribosomal protein L8	none	not DE	not DE	not DE	not DE	not DE	not DE	-1.17266	not DE	not DE
Sugarcane_STRG.15690	60S ribosomal protein L8	11	not DE	not DE	not DE	1.36411	not DE	not DE	1.40902	not DE	not DE
Sugarcane_STRG.29800	60S ribosomal protein L8	none	not DE	not DE	not DE	not DE	not DE	not DE	-1.14809	not DE	not DE
Sugarcane_STRG.40414	60S ribosomal protein L9	none	not DE	not DE	not DE	not DE	2.68287	not DE	not DE	not DE	not DE
Sugarcane_STRG.41750	60S ribosomal protein L9	none	not DE	not DE	not DE	not DE	not DE	not DE	2.54939	not DE	not DE
Sugarcane_STRG.135127	65-kDa microtubule-associated protein 1	13	not DE	not DE	not DE	-2.07976	not DE	not DE	-2.34486	not DE	not DE
Sugarcane_STRG.20447	65-kDa microtubule-associated protein 1	13	not DE	not DE	-1.32196	-1.86678	not DE	not DE	-2.29151	not DE	not DE
Sugarcane_STRG.406	65-kDa microtubule-associated protein 1	13	not DE	not DE	-1.78813	-1.64867	not DE	not DE	-1.60639	not DE	not DE
Sugarcane_STRG.48382	65-kDa microtubule-associated protein 1	13	not DE	not DE	not DE	-1.74137	not DE	not DE	-1.86128	not DE	not DE
Sugarcane_STRG.61191	65-kDa microtubule-associated protein 1	13	-1.31397	not DE	-1.66561	-1.98199	not DE	not DE	-3.29596	1.41794	not DE
Sugarcane_STRG.81863	65-kDa microtubule-associated protein 1	13	not DE	not DE	-1.14647	-1.65972	not DE	not DE	-1.84487	not DE	not DE
Sugarcane_STRG.110571	65-kDa microtubule-associated protein 3	14	not DE	not DE	-1.07304	-2.39334	1.54369	not DE	-1.70775	1.37146	not DE
Sugarcane_STRG.127569	65-kDa microtubule-associated protein 3	14	1.01614	not DE	-1.75375	-2.12747	2.0491	1.00969	-1.11133	not DE	not DE
Sugarcane_STRG.128342	65-kDa microtubule-associated protein 3	14	not DE	not DE	-1.15912	-2.28225	1.69479	not DE	-1.51554	1.30926	not DE
Sugarcane_STRG.137409	65-kDa microtubule-associated protein 3	14	not DE	not DE	-2.0359	-2.99709	not DE	not DE	-3.15535	not DE	not DE
Sugarcane_STRG.41625	65-kDa microtubule-associated protein 3	14	1.5402	not DE	-1.28301	-2.44597	2.0686	not DE	not DE	not DE	not DE
Sugarcane_STRG.71731	65-kDa microtubule-associated protein 3	14	1.02196	not DE	-1.46123	-2.46121	1.82746	not DE	-1.43925	not DE	not DE
Sugarcane_STRG.88442	65-kDa microtubule-associated protein 3	14	not DE	not DE	-1.50654	-1.94299	2.10869	not DE	not DE	not DE	not DE
Sugarcane_STRG.90668	65-kDa microtubule-associated protein 3	14	not DE	not DE	-1.28979	-2.71331	1.79524	not DE	-2.01743	1.28454	not DE
Sugarcane_STRG.9926	65-kDa microtubule-associated protein 5	14	1.55159	not DE	not DE	-1.89677	1.88876	not DE	not DE	not DE	not DE
Sugarcane_STRG.107990	65-kDa microtubule-associated protein 6	8	not DE	not DE	1.1174	not DE	not DE	not DE	not DE	not DE	not DE
Sugarcane_STRG.127551	65-kDa microtubule-associated protein 6	none	not DE	not DE	2.34772	not DE	not DE	not DE	not DE	not DE	not DE
Sugarcane_STRG.1291	65-kDa microtubule-associated protein 6	none	not DE	not DE	-1.01287	not DE	not DE	not DE	not DE	not DE	not DE
Sugarcane_STRG.21647	65-kDa microtubule-associated protein 6	9	not DE	not DE	not DE	not DE	not DE	not DE	not DE	2.58833	not DE
Sugarcane_STRG.40130	65-kDa microtubule-associated protein 6	none	not DE	not DE	1.20224	not DE	not DE	not DE	not DE	not DE	not DE
Sugarcane_STRG.48244	65-kDa microtubule-associated protein 6	none	not DE	not DE	not DE	not DE	not DE	not DE	1.62215	not DE	not DE
Sugarcane_STRG.79307	65-kDa microtubule-associated protein 6	2	not DE	1.19015	1.78347	not DE	-1.18677	not DE	1.00686	not DE	not DE
Sugarcane_STRG.86307	65-kDa microtubule-associated protein 6	none	not DE	not DE	not DE	not DE	not DE	not DE	1.77452	not DE	not DE
Sugarcane_STRG.69417	65-kDa microtubule-associated protein 8	none	not DE	not DE	not DE	not DE	1.12027	not DE	not DE	not DE	not DE
Sugarcane_STRG.118676	6-phosphofructo-2-kinase/fructose-2,6-bisphosphatase isoform X1	none	-6.56582	2.62221	not DE	not DE	not DE	not DE	-7.80841	7.20314	-2.41198
Sugarcane_STRG.30033	6-phosphofructo-2-kinase/fructose-2,6-bisphosphatase isoform X1	9	not DE	not DE	not DE	not DE	not DE	not DE	-3.67972	not DE	not DE
Sugarcane_STRG.33477	6-phosphofructo-2-kinase/fructose-2,6-bisphosphatase isoform X2	9	-3.13345	not DE	not DE	not DE	not DE	not DE	-3.87545	3.19928	not DE
Sugarcane_STRG.58650	6-phosphofructo-2-kinase/fructose-2,6-bisphosphatase isoform X2	9	not DE	not DE	not DE	not DE	not DE	not DE	-2.45476	not DE	not DE
Sugarcane_STRG.58086	6-phosphofructo-2-kinase/fructose-26-bisphosphatase	9	not DE	not DE	not DE	not DE	not DE	not DE	-1.25629	not DE	not DE
Sugarcane_STRG.122244	6-phosphofructokinase 2	none	not DE	not DE	not DE	-3.2982	not DE	not DE	-3.25974	not DE	not DE
Sugarcane_STRG.74605	6-phosphofructokinase 2	none	not DE	not DE	not DE	-3.63038	not DE	not DE	-3.62081	not DE	not DE
Sugarcane_STRG.120051	6-phosphogluconate dehydrogenase, decarboxylating 1	5	not DE	not DE	not DE	1.63509	-1.13982	not DE	1.51857	-1.24003	1.33189
Sugarcane_STRG.139237	6-phosphogluconate dehydrogenase, decarboxylating 1	5	not DE	not DE	not DE	1.6403	not DE	not DE	1.95307	-1.18678	not DE
Sugarcane_STRG.43710	6-phosphogluconate dehydrogenase, decarboxylating 1	5	not DE	not DE	1.02457	2.10417	-1.25186	not DE	2.35093	-1.59302	1.07375
Sugarcane_STRG.48784	6-phosphogluconate dehydrogenase, decarboxylating 1	5	not DE	not DE	not DE	1.82213	-1.12081	not DE	2.06423	-1.43225	not DE
Sugarcane_STRG.98163	6-phosphogluconate dehydrogenase, decarboxylating 1	5	not DE	not DE	not DE	1.56317	-1.13985	not DE	1.80047	-1.67437	1.1507
Sugarcane_STRG.48639	6-phosphogluconate dehydrogenase, decarboxylating 2, chloroplastic	9	not DE	not DE	not DE	-1.90813	not DE	not DE	-2.57363	not DE	not DE
Sugarcane_STRG.89500	6-phosphogluconate dehydrogenase, decarboxylating 2, chloroplastic	14	not DE	not DE	not DE	not DE	not DE	not DE	-1.27589	not DE	not DE
Sugarcane_STRG.102526	70 kDa peptidyl-prolyl isomerase	14	not DE	not DE	not DE	not DE	not DE	not DE	-8.18858	7.2252	not DE
Sugarcane_STRG.58868	70 kDa peptidyl-prolyl isomerase	9	-7.73283	not DE	not DE	not DE	not DE	not DE	-9.08975	not DE	not DE
Sugarcane_STRG.58869	70 kDa peptidyl-prolyl isomerase	none	-2.53733	not DE	not DE	not DE	not DE	not DE	-3.32214	not DE	not DE
Sugarcane_STRG.72061	70 kDa peptidyl-prolyl isomerase	9	-2.79055	not DE	not DE	not DE	not DE	not DE	-3.78161	not DE	not DE
Sugarcane_STRG.72062	70 kDa peptidyl-prolyl isomerase	none	-2.29978	not DE	not DE	not DE	not DE	not DE	-3.32901	not DE	not DE
Sugarcane_STRG.78915	70 kDa peptidyl-prolyl isomerase	9	-2.69158	not DE	not DE	not DE	not DE	not DE	-3.43479	1.69012	not DE
Sugarcane_STRG.83481	70 kDa peptidyl-prolyl isomerase	9	not DE	not DE	not DE	not DE	not DE	not DE	-4.68372	not DE	not DE
Sugarcane_STRG.83482	70 kDa peptidyl-prolyl isomerase	none	-22.0574	23.2066	not DE	not DE	-22.9142	not DE	-22.0216	22.3499	-22.6695
Sugarcane_STRG.91655	70 kDa peptidyl-prolyl isomerase	9	not DE	not DE	not DE	not DE	not DE	not DE	-8.43534	not DE	not DE
Sugarcane_STRG.45975	70 kDa peptidyl-prolyl isomerase isoform X2	none	not DE	not DE	not DE	not DE	not DE	not DE	not DE	-2.78986	3.05963
Sugarcane_STRG.4656	7-dehydrocholesterol reductase	none	not DE	not DE	not DE	not DE	not DE	not DE	1.26802	-1.01114	not DE
Sugarcane_STRG.121978	7-deoxyloganetic acid glucosyltransferase	none	not DE	not DE	not DE	3.42747	not DE	not DE	4.04555	not DE	not DE
Sugarcane_STRG.498	7-deoxyloganetic acid glucosyltransferase	none	not DE	not DE	not DE	not DE	not DE	not DE	3.02217	not DE	not DE
Sugarcane_STRG.8632	7-deoxyloganetic acid glucosyltransferase	none	not DE	not DE	not DE	2.61235	not DE	not DE	3.80321	-1.28827	not DE
Sugarcane_STRG.107933	7-deoxyloganetin glucosyltransferase	6	not DE	not DE	not DE	3.81754	not DE	-1.02687	4.10775	not DE	not DE
Sugarcane_STRG.107934	7-deoxyloganetin glucosyltransferase	none	not DE	not DE	not DE	6.52469	not DE	not DE	6.79674	not DE	not DE
Sugarcane_STRG.112579	7-deoxyloganetin glucosyltransferase	3	not DE	-1.09762	not DE	not DE	not DE	not DE	not DE	not DE	not DE
Sugarcane_STRG.112713	7-deoxyloganetin glucosyltransferase	none	not DE	not DE	not DE	not DE	not DE	not DE	1.36995	not DE	not DE
Sugarcane_STRG.113632	7-deoxyloganetin glucosyltransferase	none	not DE	not DE	not DE	3.94573	not DE	not DE	4.63662	not DE	not DE
Sugarcane_STRG.123407	7-deoxyloganetin glucosyltransferase	none	not DE	not DE	not DE	not DE	not DE	not DE	1.17629	not DE	not DE
Sugarcane_STRG.123408	7-deoxyloganetin glucosyltransferase	none	not DE	not DE	not DE	not DE	not DE	not DE	2.5038	not DE	not DE
Sugarcane_STRG.1250	7-deoxyloganetin glucosyltransferase	7	not DE	-1.76908	not DE	1.74849	not DE	not DE	1.39008	not DE	not DE
Sugarcane_STRG.126669	7-deoxyloganetin glucosyltransferase	3	-1.25801	-1.23431	not DE	not DE	not DE	not DE	not DE	not DE	not DE
Sugarcane_STRG.135553	7-deoxyloganetin glucosyltransferase	none	not DE	not DE	not DE	not DE	not DE	not DE	1.53695	not DE	not DE
Sugarcane_STRG.137822	7-deoxyloganetin glucosyltransferase	5	not DE	not DE	not DE	1.05323	not DE	not DE	1.19032	not DE	not DE
Sugarcane_STRG.18350	7-deoxyloganetin glucosyltransferase	5	not DE	not DE	not DE	not DE	not DE	not DE	4.12009	not DE	not DE
Sugarcane_STRG.23229	7-deoxyloganetin glucosyltransferase	5	not DE	not DE	1.50129	4.3658	-1.69801	not DE	4.59862	not DE	not DE
Sugarcane_STRG.24091	7-deoxyloganetin glucosyltransferase	3	-1.43817	not DE	not DE	not DE	not DE	not DE	-1.49974	not DE	not DE
Sugarcane_STRG.33103	7-deoxyloganetin glucosyltransferase	6	not DE	-1.09839	not DE	2.08146	not DE	not DE	1.92889	not DE	not DE
Sugarcane_STRG.42753	7-deoxyloganetin glucosyltransferase	none	-1.40998	-1.06722	not DE	not DE	not DE	not DE	not DE	not DE	not DE
Sugarcane_STRG.4453	7-deoxyloganetin glucosyltransferase	6	not DE	not DE	not DE	1.38598	not DE	not DE	1.67096	not DE	not DE
Sugarcane_STRG.46583	7-deoxyloganetin glucosyltransferase	2	not DE	not DE	2.04943	not DE	not DE	not DE	1.8791	not DE	not DE
Sugarcane_STRG.53696	7-deoxyloganetin glucosyltransferase	7	not DE	-1.83118	not DE	1.98149	not DE	not DE	1.61102	-1.40902	not DE
Sugarcane_STRG.55698	7-deoxyloganetin glucosyltransferase	7	not DE	-1.65503	not DE	2.03136	not DE	not DE	1.91144	-1.42269	not DE
Sugarcane_STRG.56320	7-deoxyloganetin glucosyltransferase	9	-1.25541	not DE	not DE	not DE	not DE	not DE	-1.39971	not DE	not DE
Sugarcane_STRG.59125	7-deoxyloganetin glucosyltransferase	5	not DE	not DE	not DE	3.57755	not DE	not DE	3.84878	not DE	not DE
Sugarcane_STRG.59441	7-deoxyloganetin glucosyltransferase	5	not DE	not DE	not DE	1.963	not DE	not DE	2.65927	not DE	not DE
Sugarcane_STRG.60263	7-deoxyloganetin glucosyltransferase	none	not DE	1.16576	not DE	not DE	not DE	not DE	not DE	not DE	not DE
Sugarcane_STRG.68577	7-deoxyloganetin glucosyltransferase	5	not DE	not DE	not DE	3.86323	not DE	not DE	4.21181	not DE	not DE
Sugarcane_STRG.82823	7-deoxyloganetin glucosyltransferase	none	not DE	not DE	not DE	-1.68074	not DE	not DE	-1.89231	not DE	not DE
Sugarcane_STRG.95511	7-deoxyloganetin glucosyltransferase	3	not DE	-1.06967	not DE	not DE	not DE	not DE	not DE	not DE	not DE
Sugarcane_STRG.9667	7-deoxyloganetin glucosyltransferase	none	not DE	not DE	not DE	not DE	not DE	not DE	1.01109	not DE	not DE
Sugarcane_STRG.97521	7-deoxyloganetin glucosyltransferase	none	not DE	not DE	2.50701	2.05691	not DE	not DE	3.29689	not DE	1.53446
Sugarcane_STRG.118357	7-deoxyloganetin glucosyltransferase-like	none	not DE	not DE	not DE	1.41593	not DE	not DE	1.50568	not DE	not DE
Sugarcane_STRG.123409	7-deoxyloganetin glucosyltransferase-like	none	not DE	not DE	not DE	1.20532	not DE	not DE	1.13566	not DE	not DE
Sugarcane_STRG.137382	7-deoxyloganetin glucosyltransferase-like	5	not DE	not DE	1.42175	2.34227	-1.53491	not DE	3.13478	-2.48086	1.0084
Sugarcane_STRG.17186	7-deoxyloganetin glucosyltransferase-like	none	-1.23055	not DE	not DE	1.24057	not DE	not DE	not DE	not DE	not DE
Sugarcane_STRG.18972	7-deoxyloganetin glucosyltransferase-like	none	not DE	not DE	not DE	not DE	not DE	not DE	not DE	1.0392	not DE
Sugarcane_STRG.21180	7-deoxyloganetin glucosyltransferase-like	5	not DE	not DE	1.45118	2.82675	-1.78295	not DE	3.54582	-2.19682	not DE
Sugarcane_STRG.24230	7-deoxyloganetin glucosyltransferase-like	7	not DE	-1.28959	not DE	1.7804	not DE	not DE	not DE	not DE	not DE
Sugarcane_STRG.28668	7-deoxyloganetin glucosyltransferase-like	5	not DE	not DE	1.58527	2.41784	-2.23921	not DE	3.2506	-2.41292	not DE
Sugarcane_STRG.376	7-deoxyloganetin glucosyltransferase-like	5	not DE	not DE	not DE	2.75203	-1.23598	not DE	3.70972	-2.16372	not DE
Sugarcane_STRG.38736	7-deoxyloganetin glucosyltransferase-like	5	not DE	not DE	1.111	2.12002	-2.0191	not DE	2.75695	-2.27968	not DE
Sugarcane_STRG.45899	7-deoxyloganetin glucosyltransferase-like	6	not DE	not DE	not DE	1.08517	not DE	not DE	not DE	not DE	not DE
Sugarcane_STRG.49413	7-deoxyloganetin glucosyltransferase-like	7	not DE	-1.15656	not DE	2.14981	not DE	not DE	1.25764	not DE	not DE
Sugarcane_STRG.55879	7-deoxyloganetin glucosyltransferase-like	7	not DE	-1.04535	not DE	1.53314	not DE	not DE	not DE	not DE	not DE
Sugarcane_STRG.106689	7-methylguanosine phosphate-specific 5'-nucleotidase A	14	not DE	not DE	not DE	not DE	not DE	not DE	-2.33586	not DE	not DE
Sugarcane_STRG.62780	7-methylguanosine phosphate-specific 5'-nucleotidase A	14	not DE	not DE	not DE	not DE	not DE	not DE	-1.16816	not DE	not DE
Sugarcane_STRG.91082	7-methylguanosine phosphate-specific 5'-nucleotidase A	14	not DE	not DE	not DE	not DE	not DE	not DE	-1.74177	1.30659	not DE
Sugarcane_STRG.138373	8-amino-7-oxononanoate synthase	5	not DE	not DE	not DE	not DE	not DE	not DE	not DE	-1.55515	not DE
Sugarcane_STRG.4083	8-amino-7-oxononanoate synthase	none	-1.31399	not DE	not DE	not DE	not DE	not DE	-1.11034	not DE	not DE
Sugarcane_STRG.68304	8-amino-7-oxononanoate synthase	6	not DE	not DE	not DE	not DE	not DE	not DE	1.33334	not DE	not DE
Sugarcane_STRG.92980	9-cis-epoxycarotenoid dioxygenase 1, chloroplastic	10	not DE	not DE	not DE	not DE	-1.26188	not DE	not DE	-1.72155	not DE
Sugarcane_STRG.132503	9-cis-epoxycarotenoid dioxygenase 1, chloroplastic-like	1	1.07332	not DE	not DE	not DE	not DE	not DE	1.63007	not DE	not DE
Sugarcane_STRG.106437	AAA-ATPase ASD mitochondrial	none	not DE	not DE	not DE	1.44084	not DE	not DE	1.44262	not DE	not DE
Sugarcane_STRG.115104	AAA-ATPase ASD mitochondrial	none	not DE	not DE	not DE	1.33407	not DE	not DE	1.28467	not DE	not DE
Sugarcane_STRG.120088	AAA-ATPase ASD mitochondrial	7	not DE	not DE	not DE	1.03237	not DE	not DE	not DE	not DE	not DE
Sugarcane_STRG.126971	AAA-ATPase ASD mitochondrial	5	not DE	not DE	1.04512	1.27669	not DE	not DE	1.3836	not DE	not DE
Sugarcane_STRG.32602	AAA-ATPase ASD mitochondrial	5	not DE	not DE	not DE	1.38346	not DE	not DE	not DE	not DE	not DE
Sugarcane_STRG.3738	AAA-ATPase ASD mitochondrial	none	not DE	not DE	not DE	1.6616	not DE	not DE	2.36759	not DE	not DE
Sugarcane_STRG.44379	AAA-ATPase ASD mitochondrial	none	not DE	not DE	not DE	1.33412	not DE	not DE	1.48746	not DE	not DE
Sugarcane_STRG.52525	AAA-ATPase ASD mitochondrial	none	not DE	not DE	not DE	1.64058	not DE	not DE	1.59187	not DE	not DE
Sugarcane_STRG.71585	AAA-ATPase ASD mitochondrial	none	not DE	not DE	not DE	1.32233	not DE	not DE	1.31359	not DE	not DE
Sugarcane_STRG.6705	AAA-ATPase ASD, mitochondrial	5	not DE	1.17117	not DE	not DE	-1.54664	not DE	1.61809	-1.02891	not DE
Sugarcane_STRG.70348	AAA-ATPase ASD, mitochondrial	18	not DE	not DE	not DE	not DE	not DE	not DE	not DE	not DE	1.44355
Sugarcane_STRG.103851	AAA-ATPase ASD, mitochondrial-like	5	not DE	not DE	1.02584	1.33105	not DE	not DE	1.61651	not DE	not DE
Sugarcane_STRG.26976	AAA-ATPase ASD, mitochondrial-like	2	1.07936	not DE	2.30415	not DE	not DE	not DE	not DE	not DE	not DE
Sugarcane_STRG.61977	AAA-ATPase ASD, mitochondrial-like	2	not DE	not DE	2.18725	not DE	not DE	not DE	not DE	not DE	not DE
Sugarcane_STRG.66122	AAA-ATPase ASD, mitochondrial-like	2	not DE	not DE	2.03078	not DE	not DE	not DE	1.17673	not DE	not DE
Sugarcane_STRG.71723	AAA-ATPase ASD, mitochondrial-like	2	not DE	not DE	1.94256	not DE	not DE	not DE	not DE	not DE	not DE
Sugarcane_STRG.80232	AAA-ATPase ASD, mitochondrial-like	5	1.08431	not DE	2.13494	1.65499	not DE	-1.03942	2.7393	not DE	not DE
Sugarcane_STRG.92209	AAA-ATPase ASD, mitochondrial-like	none	not DE	not DE	1.02954	not DE	not DE	not DE	not DE	not DE	not DE
Sugarcane_STRG.125059	AAA-ATPase At2g46620	2	not DE	not DE	not DE	not DE	not DE	not DE	1.63749	not DE	not DE
Sugarcane_STRG.100211	AAA-ATPase At3g28580	4	not DE	not DE	not DE	not DE	-1.63475	not DE	not DE	not DE	not DE
Sugarcane_STRG.101825	AAA-ATPase At3g28580	5	not DE	not DE	not DE	1.32237	-1.4092	not DE	not DE	not DE	not DE
Sugarcane_STRG.111945	AAA-ATPase At3g28580	4	not DE	not DE	not DE	not DE	-1.33879	not DE	not DE	not DE	not DE
Sugarcane_STRG.112884	AAA-ATPase At3g28580	10	not DE	not DE	not DE	not DE	-1.14264	not DE	not DE	-1.04759	not DE
Sugarcane_STRG.120257	AAA-ATPase At3g28580	4	not DE	not DE	not DE	not DE	-1.3523	not DE	not DE	not DE	not DE
Sugarcane_STRG.124230	AAA-ATPase At3g28580	4	not DE	not DE	not DE	not DE	-1.35383	not DE	not DE	not DE	not DE
Sugarcane_STRG.127676	AAA-ATPase At3g28580	4	not DE	not DE	not DE	not DE	-1.70296	not DE	not DE	not DE	not DE
Sugarcane_STRG.131930	AAA-ATPase At3g28580	none	1.06723	not DE	not DE	not DE	not DE	not DE	1.56105	-1.11987	not DE
Sugarcane_STRG.23913	AAA-ATPase At3g28580	1	not DE	not DE	not DE	not DE	1.01387	not DE	not DE	not DE	not DE
Sugarcane_STRG.70635	AAA-ATPase At3g28580	5	not DE	not DE	not DE	1.05294	not DE	not DE	1.61777	not DE	not DE
Sugarcane_STRG.95679	AAA-ATPase At3g28580	16	not DE	not DE	not DE	not DE	-1.13565	not DE	not DE	not DE	not DE
Sugarcane_STRG.126046	AAA-ATPase At3g28610	none	not DE	not DE	not DE	not DE	not DE	not DE	1.09502	-1.28401	not DE
Sugarcane_STRG.62717	AAA-ATPase At3g28610	none	not DE	not DE	not DE	not DE	not DE	not DE	not DE	-1.10833	not DE
Sugarcane_STRG.71499	AAA-ATPase At3g28610	none	not DE	not DE	not DE	1.07279	not DE	not DE	1.68131	not DE	not DE
Sugarcane_STRG.13690	AAA-ATPase At3g50940	2	1.70077	1.57192	1.76676	-1.94211	not DE	not DE	not DE	not DE	not DE
Sugarcane_STRG.25999	AAA-ATPase At3g50940	9	not DE	not DE	not DE	not DE	-1.10401	not DE	not DE	not DE	not DE
Sugarcane_STRG.29443	AAA-ATPase At3g50940	15	1.26857	1.64504	1.30754	-2.41902	not DE	1.13297	-1.15045	not DE	not DE
Sugarcane_STRG.63327	AAA-ATPase At3g50940	none	not DE	not DE	1.16191	not DE	not DE	not DE	1.32261	not DE	not DE
Sugarcane_STRG.71576	AAA-ATPase At3g50940	2	not DE	not DE	not DE	not DE	not DE	not DE	1.07747	not DE	not DE
Sugarcane_STRG.81391	AAA-ATPase At3g50940	none	not DE	1.04979	1.06975	not DE	not DE	not DE	not DE	not DE	not DE
Sugarcane_STRG.89485	AAA-ATPase At3g50940	5	not DE	not DE	1.16282	not DE	not DE	not DE	not DE	not DE	not DE
Sugarcane_STRG.90085	AAA-ATPase At3g50940	9	-2.21643	not DE	not DE	not DE	not DE	not DE	-2.51634	not DE	not DE
Sugarcane_STRG.98917	AAA-ATPase At3g50940	9	not DE	not DE	not DE	not DE	not DE	1.40773	-1.3217	not DE	not DE
Sugarcane_STRG.118792	AAA-ATPase At3g50940-like	2	not DE	not DE	not DE	not DE	not DE	not DE	not DE	not DE	1.08172
Sugarcane_STRG.123330	AAA-ATPase At3g50940-like	2	not DE	not DE	1.02665	not DE	not DE	not DE	1.58982	not DE	not DE
Sugarcane_STRG.131929	AAA-ATPase At3g50940-like	none	not DE	not DE	not DE	not DE	not DE	not DE	1.32528	not DE	not DE
Sugarcane_STRG.71575	AAA-ATPase At3g50940-like	none	not DE	not DE	not DE	1.31047	not DE	not DE	not DE	not DE	not DE
Sugarcane_STRG.100446	AAA-type ATPase family protein	9	not DE	not DE	not DE	not DE	not DE	not DE	-1.45361	not DE	not DE
Sugarcane_STRG.109667	AAA-type ATPase family protein	9	-2.07438	not DE	not DE	not DE	-1.74985	not DE	-2.5634	not DE	not DE
Sugarcane_STRG.120809	AAA-type ATPase family protein	9	-2.02488	not DE	not DE	not DE	-2.11869	not DE	-3.15179	not DE	not DE
Sugarcane_STRG.121262	AAA-type ATPase family protein	9	-4.06739	not DE	not DE	not DE	not DE	not DE	-5.02968	not DE	not DE
Sugarcane_STRG.30157	AAA-type ATPase family protein	9	-1.24746	not DE	not DE	not DE	not DE	not DE	-1.75027	not DE	not DE
Sugarcane_STRG.3620	AAA-type ATPase family protein	9	not DE	not DE	not DE	not DE	not DE	not DE	-4.7119	not DE	not DE
Sugarcane_STRG.42071	AAA-type ATPase family protein	9	-1.70548	not DE	not DE	not DE	-1.70444	not DE	-2.63547	not DE	not DE
Sugarcane_STRG.61456	AAA-type ATPase family protein	9	-6.99876	not DE	not DE	not DE	not DE	not DE	-8.38573	6.66094	not DE
Sugarcane_STRG.71793	AAA-type ATPase family protein	9	-3.47658	2.76212	not DE	not DE	-3.18734	not DE	-4.54888	3.05135	not DE
Sugarcane_STRG.72650	AAA-type ATPase family protein	none	not DE	not DE	not DE	not DE	not DE	not DE	-5.04929	4.8018	not DE
Sugarcane_STRG.111867	AAA-type ATPase family protein / ankyrin repeat family protein	none	not DE	not DE	not DE	-1.02449	not DE	not DE	-1.62914	not DE	not DE
Sugarcane_STRG.18259	AAA-type ATPase family protein / ankyrin repeat family protein	none	not DE	not DE	not DE	-1.3586	not DE	not DE	-1.65604	not DE	not DE
Sugarcane_STRG.2102	AAA-type ATPase family protein / ankyrin repeat family protein	16	not DE	not DE	not DE	-1.1027	not DE	not DE	-1.20349	not DE	not DE
Sugarcane_STRG.29402	AAA-type ATPase family protein / ankyrin repeat family protein	none	not DE	not DE	not DE	not DE	not DE	not DE	-1.12976	not DE	not DE
Sugarcane_STRG.60973	AAA-type ATPase family protein / ankyrin repeat family protein	none	not DE	not DE	not DE	not DE	not DE	not DE	-7.57687	not DE	not DE
Sugarcane_STRG.68271	AAA-type ATPase family protein / ankyrin repeat family protein	9	not DE	not DE	not DE	-1.46709	not DE	not DE	-1.91982	not DE	not DE
Sugarcane_STRG.114137	AAR2 protein family	none	not DE	not DE	not DE	not DE	not DE	not DE	-1.47498	not DE	not DE
Sugarcane_STRG.25042	AAR2 protein family	9	not DE	not DE	not DE	not DE	not DE	not DE	-1.24008	not DE	not DE
Sugarcane_STRG.29061	AAR2 protein family	none	-1.00685	not DE	not DE	-1.00092	not DE	not DE	-2.00777	not DE	not DE
Sugarcane_STRG.101236	ABA responsive element binding factor 1	none	not DE	not DE	not DE	not DE	-1.24806	not DE	-1.85955	not DE	not DE
Sugarcane_STRG.122137	ABA responsive element binding factor 1	9	not DE	not DE	not DE	not DE	not DE	not DE	-1.60563	not DE	not DE
Sugarcane_STRG.36024	ABA responsive element binding factor 1	2	1.26996	not DE	1.04945	not DE	not DE	not DE	1.14913	not DE	not DE
Sugarcane_STRG.32794	ABA-induced protein	none	not DE	1.13679	not DE	not DE	not DE	1.08512	not DE	not DE	not DE
Sugarcane_STRG.115950	ABC transporter A family member 2	none	not DE	not DE	not DE	not DE	not DE	not DE	not DE	-1.21262	not DE
Sugarcane_STRG.4906	ABC transporter A family member 2	none	-3.28536	not DE	not DE	not DE	not DE	not DE	-4.05346	not DE	not DE
Sugarcane_STRG.59628	ABC transporter A family member 2	4	not DE	not DE	not DE	not DE	-1.7117	not DE	not DE	not DE	not DE
Sugarcane_STRG.66714	ABC transporter A family member 2	9	not DE	not DE	not DE	not DE	-1.4082	not DE	not DE	not DE	not DE
Sugarcane_STRG.72843	ABC transporter A family member 2	8	not DE	not DE	not DE	not DE	-1.268	not DE	not DE	not DE	not DE
Sugarcane_STRG.87779	ABC transporter A family member 2	9	-2.20418	not DE	not DE	not DE	not DE	not DE	-2.8413	not DE	not DE
Sugarcane_STRG.89398	ABC transporter A family member 2	9	not DE	not DE	not DE	not DE	-3.11868	not DE	-2.69764	not DE	not DE
Sugarcane_STRG.96314	ABC transporter A family member 2	none	not DE	not DE	not DE	not DE	not DE	not DE	-7.82264	not DE	not DE
Sugarcane_STRG.17620	ABC transporter A family member 7	9	-4.36805	not DE	not DE	not DE	-2.69867	not DE	-4.66897	3.03178	not DE
Sugarcane_STRG.22436	ABC transporter A family member 7	10	not DE	not DE	not DE	not DE	-2.90047	not DE	not DE	not DE	not DE
Sugarcane_STRG.43832	ABC transporter A family member 7	10	not DE	not DE	not DE	not DE	-1.02545	not DE	not DE	not DE	not DE
Sugarcane_STRG.43980	ABC transporter A family member 7	9	-2.58045	not DE	not DE	not DE	not DE	not DE	-2.57897	not DE	not DE
Sugarcane_STRG.47262	ABC transporter A family member 7	none	not DE	not DE	not DE	not DE	not DE	not DE	1.55217	not DE	not DE
Sugarcane_STRG.71111	ABC transporter A family member 7	10	not DE	not DE	not DE	not DE	-1.4976	not DE	not DE	-1.91614	not DE
Sugarcane_STRG.9441	ABC transporter A family member 7	none	not DE	not DE	not DE	not DE	not DE	not DE	1.31642	not DE	not DE
Sugarcane_STRG.97980	ABC transporter A family member 7	9	not DE	not DE	not DE	not DE	-1.53533	not DE	-1.1422	not DE	not DE
Sugarcane_STRG.98149	ABC transporter A family member 7	9	not DE	not DE	not DE	not DE	-1.52475	not DE	-1.66736	not DE	not DE
Sugarcane_STRG.99956	ABC transporter A family member 7	10	not DE	not DE	not DE	not DE	not DE	not DE	not DE	-1.54549	not DE
Sugarcane_STRG.68403	ABC transporter A family member 7 isoform X2	none	not DE	not DE	not DE	1.24857	not DE	not DE	not DE	not DE	not DE
Sugarcane_STRG.122779	ABC transporter A family member 7-like	none	not DE	1.22304	not DE	not DE	not DE	not DE	not DE	not DE	not DE
Sugarcane_STRG.54262	ABC transporter A family member 7-like	none	not DE	not DE	not DE	not DE	not DE	not DE	2.07632	not DE	not DE
Sugarcane_STRG.70278	ABC transporter A family member 7-like	none	not DE	not DE	not DE	1.19063	not DE	not DE	not DE	not DE	not DE
Sugarcane_STRG.116589	ABC transporter A family member 8	none	not DE	not DE	not DE	not DE	not DE	1.6446	not DE	not DE	1.77482
Sugarcane_STRG.21469	ABC transporter A family member 8	10	not DE	not DE	not DE	not DE	-1.68514	not DE	not DE	-1.52782	not DE
Sugarcane_STRG.59027	ABC transporter A family member 8	5	not DE	not DE	not DE	1.57183	not DE	not DE	1.53819	not DE	not DE
Sugarcane_STRG.71810	ABC transporter A family member 8	10	not DE	not DE	not DE	not DE	-1.94948	not DE	not DE	-1.62123	not DE
Sugarcane_STRG.98255	ABC transporter A family member 8	10	not DE	not DE	not DE	not DE	-2.25787	not DE	not DE	-2.09177	not DE
Sugarcane_STRG.104021	ABC transporter B family member 1	9	-1.36755	not DE	not DE	not DE	not DE	not DE	-2.09932	not DE	not DE
Sugarcane_STRG.129282	ABC transporter B family member 1	9	-1.13163	not DE	not DE	-1.11096	not DE	not DE	-2.24259	not DE	not DE
Sugarcane_STRG.137161	ABC transporter B family member 1	none	-1.33184	not DE	not DE	not DE	not DE	not DE	-2.20805	not DE	not DE
Sugarcane_STRG.16756	ABC transporter B family member 1	5	not DE	not DE	not DE	1.17115	not DE	not DE	1.62997	not DE	not DE
Sugarcane_STRG.4843	ABC transporter B family member 1	none	not DE	not DE	not DE	not DE	not DE	not DE	-3.13449	not DE	not DE
Sugarcane_STRG.20076	ABC transporter B family member 15	9	not DE	not DE	not DE	not DE	not DE	not DE	-1.32265	not DE	not DE
Sugarcane_STRG.112327	ABC transporter B family member 19	14	not DE	not DE	-1.53442	not DE	not DE	not DE	not DE	not DE	not DE
Sugarcane_STRG.112942	ABC transporter B family member 19	3	not DE	not DE	-1.46906	not DE	not DE	not DE	-1.28813	not DE	-1.00228
Sugarcane_STRG.119561	ABC transporter B family member 19	3	not DE	not DE	-1.76066	not DE	1.1213	not DE	-1.23097	not DE	-1.05478
Sugarcane_STRG.131661	ABC transporter B family member 19	9	-2.65584	not DE	not DE	not DE	not DE	not DE	-3.35143	2.70455	not DE
Sugarcane_STRG.131680	ABC transporter B family member 19	9	-3.59447	not DE	not DE	not DE	not DE	not DE	-4.74728	3.48441	not DE
Sugarcane_STRG.15937	ABC transporter B family member 19	3	not DE	not DE	-1.53588	not DE	not DE	not DE	not DE	not DE	not DE
Sugarcane_STRG.30652	ABC transporter B family member 19	none	not DE	not DE	not DE	-1.48078	not DE	not DE	-1.57924	not DE	not DE
Sugarcane_STRG.32143	ABC transporter B family member 19	none	not DE	not DE	not DE	not DE	not DE	not DE	-2.4347	not DE	not DE
Sugarcane_STRG.46485	ABC transporter B family member 19	9	not DE	not DE	not DE	-1.92911	not DE	not DE	-3.29124	not DE	not DE
Sugarcane_STRG.47148	ABC transporter B family member 19	none	not DE	not DE	not DE	-1.13943	not DE	not DE	-1.33786	not DE	not DE
Sugarcane_STRG.5063	ABC transporter B family member 19	9	-2.74037	not DE	not DE	not DE	not DE	not DE	-4.6022	not DE	not DE
Sugarcane_STRG.50758	ABC transporter B family member 19	9	-2.37324	not DE	not DE	not DE	not DE	not DE	-2.58882	2.06732	not DE
Sugarcane_STRG.55323	ABC transporter B family member 19	3	not DE	not DE	-1.60107	not DE	not DE	not DE	not DE	not DE	-1.14576
Sugarcane_STRG.5834	ABC transporter B family member 19	none	not DE	not DE	not DE	-1.51221	not DE	not DE	-2.31584	1.42856	not DE
Sugarcane_STRG.67986	ABC transporter B family member 19	none	not DE	not DE	not DE	-1.16439	not DE	not DE	not DE	not DE	not DE
Sugarcane_STRG.67987	ABC transporter B family member 19	9	-1.80235	not DE	not DE	-1.56693	not DE	not DE	-3.36929	1.86775	not DE
Sugarcane_STRG.75085	ABC transporter B family member 19	3	not DE	not DE	-1.31835	not DE	not DE	not DE	not DE	not DE	not DE
Sugarcane_STRG.83193	ABC transporter B family member 19	14	not DE	not DE	not DE	-1.29638	not DE	not DE	-1.71592	not DE	not DE
Sugarcane_STRG.83664	ABC transporter B family member 19	14	not DE	not DE	not DE	-1.49252	not DE	not DE	-1.22289	not DE	not DE
Sugarcane_STRG.88673	ABC transporter B family member 20-like	9	-2.89764	not DE	not DE	not DE	not DE	not DE	-3.33875	not DE	not DE
Sugarcane_STRG.101846	ABC transporter B family member 21	1	not DE	2.78482	not DE	not DE	not DE	not DE	not DE	not DE	not DE
Sugarcane_STRG.12003	ABC transporter B family member 21	9	not DE	9.6683	not DE	not DE	-9.89873	not DE	not DE	not DE	not DE
Sugarcane_STRG.37493	ABC transporter B family member 21	2	not DE	not DE	1.24055	not DE	not DE	not DE	not DE	not DE	not DE
Sugarcane_STRG.45820	ABC transporter B family member 21	none	not DE	not DE	-1.28389	1.33681	not DE	not DE	1.4212	-1.62749	not DE
Sugarcane_STRG.51425	ABC transporter B family member 21	1	not DE	1.7976	not DE	not DE	not DE	not DE	not DE	not DE	not DE
Sugarcane_STRG.54893	ABC transporter B family member 21	2	not DE	2.02014	1.38838	not DE	not DE	not DE	not DE	1.96791	not DE
Sugarcane_STRG.82269	ABC transporter B family member 21	1	not DE	2.54395	not DE	not DE	not DE	not DE	not DE	not DE	not DE
Sugarcane_STRG.83306	ABC transporter B family member 21	2	not DE	not DE	not DE	not DE	not DE	not DE	2.47635	not DE	not DE
Sugarcane_STRG.87976	ABC transporter B family member 21	5	not DE	not DE	1.25218	not DE	not DE	not DE	not DE	not DE	not DE
Sugarcane_STRG.88929	ABC transporter B family member 21	1	not DE	1.81544	1.72331	not DE	not DE	not DE	not DE	2.0196	not DE
Sugarcane_STRG.90939	ABC transporter B family member 25	none	not DE	not DE	not DE	not DE	not DE	not DE	-1.00365	not DE	not DE
Sugarcane_STRG.113083	ABC transporter B family member 25, mitochondrial	2	not DE	not DE	not DE	not DE	not DE	not DE	1.93357	not DE	not DE
Sugarcane_STRG.117073	ABC transporter B family member 25, mitochondrial	9	-1.62236	not DE	not DE	not DE	not DE	not DE	-2.27958	not DE	not DE
Sugarcane_STRG.118492	ABC transporter B family member 25, mitochondrial	9	-2.08879	not DE	not DE	not DE	not DE	not DE	-2.78333	1.72227	not DE
Sugarcane_STRG.130608	ABC transporter B family member 25, mitochondrial	9	not DE	not DE	not DE	not DE	not DE	not DE	-3.59816	not DE	not DE
Sugarcane_STRG.18010	ABC transporter B family member 25, mitochondrial	9	-5.51224	not DE	not DE	not DE	-3.33427	not DE	-6.07661	not DE	not DE
Sugarcane_STRG.28960	ABC transporter B family member 26, chloroplastic	none	-2.93363	not DE	not DE	not DE	not DE	not DE	-3.16444	3.56823	not DE
Sugarcane_STRG.102867	ABC transporter B family member 4	none	not DE	not DE	not DE	not DE	not DE	not DE	2.14807	not DE	not DE
Sugarcane_STRG.117893	ABC transporter B family member 4	5	not DE	not DE	not DE	1.90675	not DE	not DE	not DE	not DE	not DE
Sugarcane_STRG.121711	ABC transporter B family member 4	none	not DE	not DE	2.1711	2.20194	-2.04633	not DE	1.67751	not DE	1.35338
Sugarcane_STRG.3985	ABC transporter B family member 4	none	-26.5286	27.4657	not DE	not DE	-27.687	26.3043	-24.7136	26.3073	not DE
Sugarcane_STRG.4936	ABC transporter B family member 4	5	not DE	not DE	2.2101	2.26564	-2.21413	not DE	1.27705	not DE	not DE
Sugarcane_STRG.85483	ABC transporter B family member 4	5	not DE	not DE	not DE	1.31239	-1.44139	not DE	not DE	not DE	not DE
Sugarcane_STRG.94865	ABC transporter B family member 4	8	-2.16883	not DE	3.19873	1.86934	-2.5962	not DE	not DE	not DE	not DE
Sugarcane_STRG.98831	ABC transporter B family member 4	8	not DE	not DE	not DE	1.42511	-1.65708	not DE	not DE	not DE	not DE
Sugarcane_STRG.102866	ABC transporter B family member 4-like	5	not DE	not DE	not DE	1.41637	-1.43187	not DE	not DE	not DE	not DE
Sugarcane_STRG.1799	ABC transporter B family member 4-like	9	not DE	not DE	not DE	not DE	-3.78855	not DE	not DE	not DE	not DE
Sugarcane_STRG.49071	ABC transporter B family member 4-like	none	not DE	not DE	1.59204	1.53013	-1.13779	not DE	1.17175	not DE	not DE
Sugarcane_STRG.83791	ABC transporter B family member 4-like	5	not DE	not DE	1.63845	1.76587	-1.34335	not DE	1.26498	not DE	1.2764
Sugarcane_STRG.87670	ABC transporter B family member 4-like	9	not DE	not DE	6.17758	not DE	-5.84753	not DE	not DE	not DE	not DE
Sugarcane_STRG.95380	ABC transporter B family member 4-like	none	not DE	not DE	1.74452	1.14903	-1.34612	not DE	not DE	not DE	not DE
Sugarcane_STRG.99688	ABC transporter B family member 4-like	5	not DE	not DE	3.02578	1.89455	not DE	not DE	not DE	not DE	not DE
Sugarcane_STRG.122567	ABC transporter B family member 6	none	-1.16041	not DE	not DE	not DE	-1.31221	not DE	-1.25058	not DE	not DE
Sugarcane_STRG.59895	ABC transporter B family member 6	none	-1.69804	not DE	not DE	not DE	-1.68249	not DE	-1.97003	not DE	not DE
Sugarcane_STRG.117889	ABC transporter B family member 9	none	not DE	not DE	not DE	1.41326	-1.17883	not DE	not DE	not DE	not DE
Sugarcane_STRG.3983	ABC transporter B family member 9	none	not DE	not DE	not DE	1.27336	not DE	not DE	not DE	not DE	not DE
Sugarcane_STRG.85476	ABC transporter B family member 9	9	not DE	not DE	not DE	not DE	-3.10615	not DE	not DE	not DE	not DE
Sugarcane_STRG.98282	ABC transporter B family member 9	none	2.29768	not DE	not DE	-2.24667	not DE	not DE	not DE	not DE	not DE
Sugarcane_STRG.119070	ABC transporter C family member 10	none	-3.32372	not DE	not DE	not DE	-2.91137	not DE	-2.97638	not DE	not DE
Sugarcane_STRG.36249	ABC transporter C family member 10	none	not DE	not DE	not DE	not DE	not DE	not DE	-1.11277	not DE	not DE
Sugarcane_STRG.4946	ABC transporter C family member 10	none	not DE	not DE	not DE	1.03946	not DE	not DE	1.59934	not DE	not DE
Sugarcane_STRG.4947	ABC transporter C family member 10	9	-2.37284	not DE	not DE	not DE	-1.70418	not DE	-1.79342	1.36624	not DE
Sugarcane_STRG.67391	ABC transporter C family member 10	9	-4.27453	not DE	not DE	not DE	-3.35143	not DE	-4.19844	2.78592	not DE
Sugarcane_STRG.70820	ABC transporter C family member 10	9	not DE	not DE	not DE	not DE	-1.43537	not DE	not DE	not DE	not DE
Sugarcane_STRG.75360	ABC transporter C family member 10	5	not DE	not DE	not DE	1.06733	not DE	not DE	1.06194	not DE	not DE
Sugarcane_STRG.82571	ABC transporter C family member 10	none	not DE	not DE	not DE	1.40909	not DE	not DE	1.86705	-1.02024	not DE
Sugarcane_STRG.83926	ABC transporter C family member 10	none	not DE	not DE	not DE	1.25667	not DE	not DE	2.06684	-1.21052	not DE
Sugarcane_STRG.89589	ABC transporter C family member 10	5	not DE	not DE	not DE	1.214	-1.13999	not DE	not DE	not DE	not DE
Sugarcane_STRG.92146	ABC transporter C family member 10	none	not DE	not DE	not DE	1.24188	not DE	not DE	1.67085	not DE	not DE
Sugarcane_STRG.97374	ABC transporter C family member 10	9	-1.43633	not DE	not DE	not DE	-1.65072	not DE	not DE	not DE	not DE
Sugarcane_STRG.98191	ABC transporter C family member 10	9	-10.3103	not DE	not DE	not DE	not DE	not DE	-10.3578	8.76522	not DE
Sugarcane_STRG.119694	ABC transporter C family member 13	none	not DE	not DE	not DE	-3.08105	not DE	not DE	-2.52527	not DE	not DE
Sugarcane_STRG.122006	ABC transporter C family member 13	none	not DE	not DE	not DE	not DE	not DE	not DE	-8.3035	not DE	not DE
Sugarcane_STRG.125254	ABC transporter C family member 13	none	not DE	9.46029	not DE	not DE	not DE	8.83853	not DE	not DE	not DE
Sugarcane_STRG.28566	ABC transporter C family member 13	none	not DE	not DE	not DE	-3.24228	not DE	not DE	-3.09001	not DE	not DE
Sugarcane_STRG.28567	ABC transporter C family member 13	14	not DE	not DE	not DE	-3.51512	not DE	not DE	not DE	not DE	not DE
Sugarcane_STRG.34860	ABC transporter C family member 13	none	not DE	not DE	not DE	-2.67958	not DE	not DE	not DE	not DE	not DE
Sugarcane_STRG.5694	ABC transporter C family member 13	none	not DE	not DE	not DE	not DE	not DE	not DE	-7.98413	not DE	not DE
Sugarcane_STRG.88959	ABC transporter C family member 13	13	not DE	not DE	not DE	-2.56726	not DE	not DE	-2.31461	not DE	not DE
Sugarcane_STRG.31796	ABC transporter C family member 13 isoform X1	none	not DE	not DE	not DE	-2.47951	not DE	not DE	-2.35972	not DE	not DE
Sugarcane_STRG.23631	ABC transporter C family member 14	5	not DE	not DE	not DE	2.69839	not DE	not DE	3.33857	-1.27332	not DE
Sugarcane_STRG.25124	ABC transporter C family member 14	5	-1.24042	not DE	not DE	2.38724	not DE	not DE	1.14682	not DE	not DE
Sugarcane_STRG.26414	ABC transporter C family member 14	5	not DE	not DE	not DE	2.73234	not DE	not DE	3.37703	-1.29639	not DE
Sugarcane_STRG.42091	ABC transporter C family member 14	5	not DE	not DE	not DE	2.71777	not DE	not DE	3.1961	-1.29715	not DE
Sugarcane_STRG.42092	ABC transporter C family member 14	5	not DE	not DE	not DE	2.3866	not DE	not DE	1.77668	not DE	not DE
Sugarcane_STRG.19161	ABC transporter C family member 14-like	none	-1.80326	not DE	not DE	1.78985	-1.78423	not DE	not DE	not DE	not DE
Sugarcane_STRG.21988	ABC transporter C family member 14-like	5	not DE	not DE	not DE	2.07313	-1.07579	not DE	1.71369	not DE	not DE
Sugarcane_STRG.23632	ABC transporter C family member 14-like	5	not DE	not DE	not DE	1.96959	not DE	not DE	not DE	not DE	not DE
Sugarcane_STRG.25125	ABC transporter C family member 14-like	9	-2.97706	not DE	not DE	not DE	-2.39994	not DE	-1.68175	not DE	not DE
Sugarcane_STRG.25732	ABC transporter C family member 14-like	none	not DE	not DE	not DE	1.63495	-1.05501	not DE	not DE	not DE	not DE
Sugarcane_STRG.25733	ABC transporter C family member 14-like	none	-1.9724	not DE	not DE	1.39604	-1.75754	not DE	not DE	not DE	not DE
Sugarcane_STRG.26413	ABC transporter C family member 14-like	none	not DE	not DE	not DE	not DE	-2.49989	not DE	not DE	not DE	not DE
Sugarcane_STRG.35755	ABC transporter C family member 14-like	5	not DE	not DE	not DE	2.07146	not DE	not DE	2.09573	not DE	not DE
Sugarcane_STRG.38231	ABC transporter C family member 14-like	5	not DE	not DE	not DE	1.85859	-1.07177	not DE	1.37976	not DE	not DE
Sugarcane_STRG.115390	ABC transporter C family member 2	5	not DE	not DE	not DE	1.11076	not DE	not DE	1.41055	not DE	not DE
Sugarcane_STRG.11740	ABC transporter C family member 2	9	-4.15442	not DE	not DE	not DE	-3.9943	not DE	-3.79948	not DE	-5.6505
Sugarcane_STRG.132020	ABC transporter C family member 2	9	-3.5967	not DE	not DE	not DE	-3.44786	not DE	-3.10998	not DE	not DE
Sugarcane_STRG.134129	ABC transporter C family member 2	9	not DE	7.33696	not DE	not DE	-7.37463	not DE	not DE	not DE	not DE
Sugarcane_STRG.19229	ABC transporter C family member 2	9	-10.2709	9.8575	not DE	not DE	-10.8815	7.97278	-10.0993	9.24688	not DE
Sugarcane_STRG.38549	ABC transporter C family member 2	5	not DE	not DE	not DE	1.45337	not DE	not DE	1.40452	not DE	not DE
Sugarcane_STRG.44322	ABC transporter C family member 2	9	-2.77749	not DE	not DE	not DE	-2.62011	not DE	-2.03307	1.96866	not DE
Sugarcane_STRG.67796	ABC transporter C family member 2	5	not DE	not DE	not DE	1.26963	not DE	not DE	1.50867	not DE	not DE
Sugarcane_STRG.78624	ABC transporter C family member 2	9	not DE	not DE	not DE	not DE	-1.3401	not DE	not DE	not DE	not DE
Sugarcane_STRG.78837	ABC transporter C family member 2	5	not DE	not DE	not DE	1.29423	not DE	not DE	1.29016	not DE	not DE
Sugarcane_STRG.85039	ABC transporter C family member 2	9	-1.51723	not DE	not DE	not DE	-1.50331	not DE	not DE	not DE	not DE
Sugarcane_STRG.89749	ABC transporter C family member 2	5	not DE	not DE	not DE	1.47494	not DE	not DE	1.73465	not DE	not DE
Sugarcane_STRG.99613	ABC transporter C family member 2	5	not DE	not DE	not DE	1.10288	not DE	not DE	1.11843	not DE	not DE
Sugarcane_STRG.103185	ABC transporter C family member 3	9	not DE	not DE	not DE	not DE	-1.19898	not DE	not DE	not DE	not DE
Sugarcane_STRG.110788	ABC transporter C family member 3	9	-2.07831	not DE	not DE	not DE	-2.54351	not DE	-2.19164	not DE	not DE
Sugarcane_STRG.38876	ABC transporter C family member 3	9	-1.15605	not DE	not DE	not DE	-1.46009	not DE	-1.58209	not DE	not DE
Sugarcane_STRG.55622	ABC transporter C family member 3	none	not DE	1.58618	not DE	not DE	-2.31659	not DE	not DE	not DE	not DE
Sugarcane_STRG.109995	ABC transporter C family member 4	none	-1.39307	not DE	not DE	-1.11705	not DE	not DE	-2.51012	not DE	not DE
Sugarcane_STRG.111490	ABC transporter C family member 4	9	-1.0727	not DE	not DE	not DE	not DE	not DE	-1.71869	not DE	not DE
Sugarcane_STRG.126378	ABC transporter C family member 4	9	not DE	1.60438	1.20617	not DE	-1.33624	not DE	-1.10552	1.27238	not DE
Sugarcane_STRG.127225	ABC transporter C family member 4	9	not DE	1.32468	1.2178	not DE	not DE	not DE	not DE	not DE	not DE
Sugarcane_STRG.133203	ABC transporter C family member 4	9	not DE	1.67355	1.28557	not DE	-1.53795	not DE	not DE	not DE	not DE
Sugarcane_STRG.136815	ABC transporter C family member 4	2	not DE	1.37769	1.33265	not DE	not DE	not DE	not DE	not DE	not DE
Sugarcane_STRG.26415	ABC transporter C family member 4	5	not DE	not DE	not DE	2.05166	-1.04432	not DE	1.98781	not DE	not DE
Sugarcane_STRG.42093	ABC transporter C family member 4	none	not DE	not DE	not DE	not DE	not DE	not DE	2.93185	not DE	not DE
Sugarcane_STRG.91457	ABC transporter C family member 4	5	not DE	not DE	not DE	2.59479	-1.15006	not DE	2.09449	not DE	not DE
Sugarcane_STRG.133574	ABC transporter C family member 5	9	-3.39428	not DE	not DE	not DE	-2.753	not DE	-3.02845	2.2868	not DE
Sugarcane_STRG.23225	ABC transporter C family member 5-like isoform X1	9	-1.27301	not DE	not DE	not DE	-1.22254	not DE	not DE	not DE	not DE
Sugarcane_STRG.73292	ABC transporter C family member 8	none	not DE	not DE	not DE	2.96348	not DE	not DE	2.7727	not DE	not DE
Sugarcane_STRG.10453	ABC transporter C family member 9	9	-4.05421	not DE	not DE	not DE	-2.69201	not DE	-4.81918	2.73207	not DE
Sugarcane_STRG.115149	ABC transporter C family member 9	9	-2.95063	not DE	not DE	not DE	-2.1534	not DE	-4.03393	1.91302	not DE
Sugarcane_STRG.138324	ABC transporter C family member 9	9	not DE	not DE	not DE	not DE	not DE	not DE	-3.81984	not DE	not DE
Sugarcane_STRG.98670	ABC transporter C family member 9	9	-3.40771	not DE	not DE	not DE	not DE	not DE	-4.02453	not DE	not DE
Sugarcane_STRG.102074	ABC transporter C family MRP4	none	not DE	not DE	not DE	not DE	not DE	not DE	1.39576	not DE	not DE
Sugarcane_STRG.116242	ABC transporter C family MRP4	5	not DE	not DE	not DE	1.01529	not DE	not DE	1.01958	not DE	not DE
Sugarcane_STRG.124219	ABC transporter C family MRP4	9	-1.32361	not DE	not DE	not DE	-1.26317	not DE	not DE	not DE	not DE
Sugarcane_STRG.7637	ABC transporter C family MRP4	5	not DE	not DE	not DE	1.16332	not DE	not DE	1.59661	not DE	not DE
Sugarcane_STRG.84461	ABC transporter C family MRP4	9	not DE	not DE	not DE	not DE	-1.04924	not DE	not DE	not DE	not DE
Sugarcane_STRG.110164	ABC transporter D family member 1	none	-4.26105	not DE	not DE	not DE	not DE	not DE	-4.27916	not DE	not DE
Sugarcane_STRG.130075	ABC transporter D family member 1	9	not DE	not DE	not DE	not DE	not DE	not DE	-1.97338	not DE	not DE
Sugarcane_STRG.32176	ABC transporter D family member 1	9	-8.10845	not DE	not DE	not DE	not DE	not DE	-8.03711	not DE	not DE
Sugarcane_STRG.4093	ABC transporter D family member 1	none	not DE	not DE	not DE	1.14588	not DE	not DE	not DE	not DE	not DE
Sugarcane_STRG.59468	ABC transporter D family member 1	9	-2.18812	not DE	not DE	not DE	-1.89451	not DE	-2.2906	not DE	not DE
Sugarcane_STRG.62097	ABC transporter D family member 1	9	-3.26622	not DE	not DE	not DE	not DE	not DE	-4.1505	2.28412	not DE
Sugarcane_STRG.78178	ABC transporter D family member 1	9	-2.70741	not DE	not DE	not DE	not DE	not DE	-2.66829	not DE	not DE
Sugarcane_STRG.78469	ABC transporter D family member 1	none	not DE	not DE	not DE	not DE	not DE	not DE	1.04029	not DE	not DE
Sugarcane_STRG.97151	ABC transporter D family member 1	none	-2.41808	not DE	not DE	not DE	not DE	not DE	-2.64919	not DE	not DE
Sugarcane_STRG.63545	ABC transporter E family member 1-like	none	not DE	not DE	not DE	not DE	-1.87946	not DE	not DE	not DE	not DE
Sugarcane_STRG.116237	ABC transporter E family member 2	5	not DE	not DE	not DE	8.43494	not DE	not DE	not DE	not DE	not DE
Sugarcane_STRG.118	ABC transporter E family member 2	5	not DE	not DE	not DE	1.89277	-1.85134	not DE	1.50141	not DE	not DE
Sugarcane_STRG.14192	ABC transporter E family member 2	5	not DE	not DE	not DE	4.39639	not DE	not DE	not DE	not DE	not DE
Sugarcane_STRG.26048	ABC transporter E family member 2	5	not DE	not DE	not DE	2.30169	-2.14373	not DE	1.3918	-1.00405	not DE
Sugarcane_STRG.34155	ABC transporter E family member 2	5	not DE	not DE	not DE	3.10303	-3.20268	not DE	1.60536	not DE	not DE
Sugarcane_STRG.35085	ABC transporter E family member 2	none	not DE	not DE	not DE	not DE	-2.99763	not DE	not DE	not DE	not DE
Sugarcane_STRG.38158	ABC transporter E family member 2	5	not DE	not DE	not DE	2.66576	-2.19365	not DE	2.16181	-1.7336	not DE
Sugarcane_STRG.46494	ABC transporter E family member 2	none	not DE	not DE	not DE	not DE	not DE	not DE	-1.69246	not DE	not DE
Sugarcane_STRG.23412	ABC transporter E family member 2-like	none	not DE	not DE	not DE	2.47175	-3.03996	not DE	not DE	not DE	not DE
Sugarcane_STRG.120213	ABC transporter F family member 1	none	not DE	not DE	not DE	not DE	not DE	not DE	-2.19399	2.30649	not DE
Sugarcane_STRG.120214	ABC transporter F family member 1	none	not DE	not DE	not DE	not DE	not DE	not DE	1.56328	not DE	not DE
Sugarcane_STRG.136750	ABC transporter F family member 1	none	not DE	not DE	not DE	not DE	not DE	not DE	2.49782	not DE	not DE
Sugarcane_STRG.139338	ABC transporter F family member 1	none	not DE	not DE	not DE	not DE	not DE	not DE	1.8205	not DE	not DE
Sugarcane_STRG.17864	ABC transporter F family member 1	9	-1.52805	not DE	not DE	not DE	not DE	not DE	-2.09764	1.1041	not DE
Sugarcane_STRG.100473	ABC transporter F family member 3	9	-1.21624	not DE	not DE	not DE	not DE	not DE	-1.62121	not DE	not DE
Sugarcane_STRG.109599	ABC transporter F family member 3	9	not DE	not DE	not DE	-2.04507	not DE	not DE	-4.22657	2.88626	not DE
Sugarcane_STRG.29358	ABC transporter F family member 3	none	-1.0285	not DE	not DE	not DE	not DE	not DE	-1.67089	not DE	not DE
Sugarcane_STRG.30510	ABC transporter F family member 3	9	not DE	not DE	not DE	not DE	not DE	not DE	-2.35949	not DE	not DE
Sugarcane_STRG.49007	ABC transporter F family member 3	9	not DE	not DE	not DE	not DE	not DE	not DE	-1.8351	not DE	not DE
Sugarcane_STRG.49008	ABC transporter F family member 3	9	-2.17659	not DE	not DE	-1.7423	not DE	not DE	-3.91889	not DE	not DE
Sugarcane_STRG.58821	ABC transporter F family member 3	none	not DE	not DE	not DE	not DE	not DE	not DE	-1.05426	not DE	not DE
Sugarcane_STRG.85741	ABC transporter F family member 3	9	not DE	not DE	not DE	not DE	not DE	not DE	-3.24558	not DE	not DE
Sugarcane_STRG.121315	ABC transporter F family member 4	none	not DE	not DE	not DE	1.26101	not DE	not DE	1.13726	not DE	not DE
Sugarcane_STRG.108632	ABC transporter G family member 11	10	not DE	not DE	not DE	not DE	not DE	not DE	not DE	-1.38811	not DE
Sugarcane_STRG.27793	ABC transporter G family member 11	10	not DE	-1.21462	not DE	not DE	not DE	not DE	-1.51646	-1.20219	not DE
Sugarcane_STRG.3517	ABC transporter G family member 11	9	-3.03165	not DE	not DE	not DE	not DE	not DE	-4.24853	not DE	not DE
Sugarcane_STRG.38861	ABC transporter G family member 11	9	not DE	not DE	not DE	not DE	not DE	not DE	-4.08281	not DE	not DE
Sugarcane_STRG.39008	ABC transporter G family member 11	9	not DE	not DE	not DE	not DE	not DE	not DE	-3.73312	not DE	not DE
Sugarcane_STRG.70333	ABC transporter G family member 11	4	not DE	not DE	not DE	not DE	not DE	not DE	not DE	-1.01317	not DE
Sugarcane_STRG.89283	ABC transporter G family member 11	10	not DE	not DE	not DE	not DE	not DE	not DE	not DE	-1.2605	not DE
Sugarcane_STRG.91893	ABC transporter G family member 11	16	not DE	-1.43439	not DE	not DE	not DE	not DE	-1.21166	-1.39667	not DE
Sugarcane_STRG.95307	ABC transporter G family member 11	none	not DE	not DE	not DE	not DE	not DE	not DE	-3.98238	not DE	not DE
Sugarcane_STRG.132916	ABC transporter G family member 14	none	not DE	not DE	not DE	not DE	not DE	not DE	1.03835	not DE	not DE
Sugarcane_STRG.115521	ABC transporter G family member 16	none	not DE	not DE	1.25785	not DE	not DE	not DE	not DE	not DE	not DE
Sugarcane_STRG.124598	ABC transporter G family member 16	5	not DE	not DE	not DE	not DE	not DE	not DE	7.26558	not DE	not DE
Sugarcane_STRG.105348	ABC transporter G family member 24	8	not DE	not DE	not DE	not DE	-1.71012	not DE	not DE	not DE	not DE
Sugarcane_STRG.19739	ABC transporter G family member 24	10	not DE	not DE	not DE	not DE	-1.3648	not DE	not DE	-1.16994	not DE
Sugarcane_STRG.20277	ABC transporter G family member 24	8	not DE	not DE	1.24175	not DE	-1.34615	not DE	not DE	not DE	not DE
Sugarcane_STRG.36244	ABC transporter G family member 24	9	not DE	not DE	not DE	not DE	-1.57737	not DE	not DE	not DE	not DE
Sugarcane_STRG.54999	ABC transporter G family member 24	none	not DE	not DE	not DE	not DE	-1.25043	not DE	not DE	not DE	not DE
Sugarcane_STRG.67216	ABC transporter G family member 24	9	not DE	not DE	not DE	not DE	-1.66294	not DE	not DE	not DE	not DE
Sugarcane_STRG.71608	ABC transporter G family member 24	9	-3.25305	not DE	not DE	not DE	not DE	not DE	-3.42861	not DE	not DE
Sugarcane_STRG.89628	ABC transporter G family member 24	9	not DE	not DE	not DE	not DE	-1.75124	not DE	not DE	not DE	not DE
Sugarcane_STRG.95032	ABC transporter G family member 24	10	not DE	not DE	not DE	not DE	-2.3029	not DE	not DE	not DE	not DE
Sugarcane_STRG.9792	ABC transporter G family member 24	none	not DE	not DE	not DE	1.56965	not DE	not DE	not DE	not DE	not DE
Sugarcane_STRG.102279	ABC transporter G family member 25	none	not DE	not DE	not DE	-3.93254	not DE	not DE	-3.40402	not DE	not DE
Sugarcane_STRG.119709	ABC transporter G family member 25	none	not DE	not DE	not DE	-3.6297	not DE	not DE	-3.18088	not DE	not DE
Sugarcane_STRG.135071	ABC transporter G family member 25	none	not DE	not DE	not DE	-2.43519	not DE	not DE	-1.98063	not DE	not DE
Sugarcane_STRG.138435	ABC transporter G family member 25	none	not DE	not DE	not DE	-1.90148	not DE	not DE	-1.67343	not DE	not DE
Sugarcane_STRG.22205	ABC transporter G family member 25	none	not DE	not DE	not DE	-3.23618	not DE	not DE	-3.52773	not DE	1.8409
Sugarcane_STRG.49190	ABC transporter G family member 25 isoform X2	8	not DE	not DE	not DE	not DE	-1.08046	not DE	not DE	not DE	not DE
Sugarcane_STRG.45691	ABC transporter G family member 28-like	none	not DE	3.09746	not DE	not DE	not DE	not DE	not DE	not DE	not DE
Sugarcane_STRG.108761	ABC transporter G family member 29	5	not DE	1.35144	1.81524	1.42728	-2.22115	not DE	1.45223	not DE	not DE
Sugarcane_STRG.89112	ABC transporter G family member 29	5	not DE	1.07398	2.37395	2.25752	-1.29829	not DE	2.92025	not DE	not DE
Sugarcane_STRG.95358	ABC transporter G family member 29	8	not DE	not DE	1.85705	1.4114	-2.01066	not DE	1.26772	not DE	not DE
Sugarcane_STRG.80705	ABC transporter G family member 31	none	not DE	not DE	-1.4228	not DE	not DE	not DE	not DE	not DE	not DE
Sugarcane_STRG.128853	ABC transporter G family member 34	9	-2.5855	not DE	not DE	not DE	-3.14263	not DE	not DE	not DE	not DE
Sugarcane_STRG.19660	ABC transporter G family member 34	5	not DE	not DE	not DE	3.95855	-2.7113	not DE	3.40904	-1.54049	-1.3503
Sugarcane_STRG.21685	ABC transporter G family member 34	5	not DE	not DE	not DE	4.10827	not DE	not DE	3.83993	-1.80933	not DE
Sugarcane_STRG.27101	ABC transporter G family member 34	5	not DE	not DE	1.5872	3.53572	-2.29901	-1.52416	2.56804	not DE	not DE
Sugarcane_STRG.27102	ABC transporter G family member 34	5	not DE	not DE	not DE	4.04661	-1.78658	-1.92237	3.82516	-1.79703	not DE
Sugarcane_STRG.30022	ABC transporter G family member 34	5	not DE	not DE	not DE	2.72044	-3.07361	not DE	2.09174	not DE	not DE
Sugarcane_STRG.46413	ABC transporter G family member 34	5	not DE	not DE	not DE	3.35973	not DE	not DE	3.9651	-2.59332	not DE
Sugarcane_STRG.47599	ABC transporter G family member 34	5	not DE	not DE	not DE	3.91199	not DE	not DE	4.56707	-2.536	not DE
Sugarcane_STRG.48105	ABC transporter G family member 34	5	not DE	not DE	1.31577	3.95454	-2.07911	-1.8862	3.64102	-1.74523	not DE
Sugarcane_STRG.50100	ABC transporter G family member 34	5	not DE	not DE	not DE	3.60117	-2.69978	not DE	3.59811	-1.87072	not DE
Sugarcane_STRG.52280	ABC transporter G family member 34	5	not DE	not DE	not DE	3.67221	-2.605	not DE	3.10821	not DE	-2.36231
Sugarcane_STRG.54152	ABC transporter G family member 34	none	not DE	not DE	-37.6002	22.6567	not DE	not DE	19.2467	not DE	-41.4628
Sugarcane_STRG.54153	ABC transporter G family member 34	5	not DE	not DE	not DE	10.6711	not DE	not DE	9.89546	not DE	not DE
Sugarcane_STRG.57956	ABC transporter G family member 34	5	not DE	not DE	1.09048	4.20072	-2.24717	-1.43931	3.46556	-1.17823	not DE
Sugarcane_STRG.59491	ABC transporter G family member 34	5	not DE	not DE	not DE	4.79617	not DE	-1.694	5.33039	-1.97887	not DE
Sugarcane_STRG.8749	ABC transporter G family member 34	none	-1.79178	not DE	not DE	2.99152	-2.4465	not DE	not DE	not DE	not DE
Sugarcane_STRG.44	ABC transporter G family member 36-like isoform X2	9	not DE	not DE	not DE	not DE	-4.23691	not DE	not DE	not DE	not DE
Sugarcane_STRG.46544	ABC transporter G family member 37	none	-2.97674	not DE	not DE	not DE	not DE	not DE	not DE	not DE	not DE
Sugarcane_STRG.64120	ABC transporter G family member 37	none	not DE	not DE	not DE	3.65515	not DE	not DE	4.50002	-2.80731	not DE
Sugarcane_STRG.100343	ABC transporter G family member 39	none	not DE	not DE	not DE	-2.49986	not DE	not DE	-3.38341	not DE	not DE
Sugarcane_STRG.116775	ABC transporter G family member 39	4	not DE	not DE	not DE	-2.70671	not DE	not DE	-3.06451	not DE	not DE
Sugarcane_STRG.122999	ABC transporter G family member 39	none	not DE	not DE	not DE	not DE	not DE	not DE	-1.46679	not DE	not DE
Sugarcane_STRG.46502	ABC transporter G family member 39	9	not DE	not DE	not DE	-1.61682	not DE	not DE	-2.36239	not DE	not DE
Sugarcane_STRG.79408	ABC transporter G family member 39	none	not DE	not DE	not DE	not DE	not DE	not DE	-7.39572	not DE	not DE
Sugarcane_STRG.84763	ABC transporter G family member 39	9	not DE	not DE	not DE	not DE	not DE	not DE	-2.0001	not DE	not DE
Sugarcane_STRG.101539	ABC transporter G family member 40	10	not DE	not DE	not DE	not DE	-6.03405	not DE	not DE	not DE	not DE
Sugarcane_STRG.101580	ABC transporter G family member 40	10	not DE	not DE	not DE	not DE	-3.21044	not DE	not DE	-1.53908	not DE
Sugarcane_STRG.10479	ABC transporter G family member 40	5	not DE	not DE	not DE	2.23296	not DE	not DE	2.46619	-1.53367	not DE
Sugarcane_STRG.105257	ABC transporter G family member 40	9	not DE	not DE	not DE	not DE	not DE	not DE	-1.15599	not DE	not DE
Sugarcane_STRG.19766	ABC transporter G family member 40	none	not DE	not DE	not DE	not DE	-5.28201	not DE	not DE	not DE	not DE
Sugarcane_STRG.21818	ABC transporter G family member 40	10	not DE	not DE	not DE	not DE	-3.36404	not DE	not DE	-1.65921	not DE
Sugarcane_STRG.26855	ABC transporter G family member 40	none	not DE	not DE	not DE	not DE	not DE	not DE	not DE	-2.75084	not DE
Sugarcane_STRG.31646	ABC transporter G family member 40	9	not DE	not DE	not DE	not DE	-4.64385	not DE	not DE	not DE	not DE
Sugarcane_STRG.37028	ABC transporter G family member 40	10	not DE	not DE	1.17955	1.69919	-2.04768	not DE	1.07548	-1.00569	not DE
Sugarcane_STRG.37606	ABC transporter G family member 40	10	not DE	not DE	1.13526	1.84116	-2.30112	not DE	not DE	-1.19116	not DE
Sugarcane_STRG.77281	ABC transporter G family member 40	10	-1.20137	not DE	not DE	1.98356	-2.34428	not DE	not DE	-1.20996	not DE
Sugarcane_STRG.79759	ABC transporter G family member 40	5	not DE	not DE	not DE	2.40667	-1.4293	not DE	2.34156	-1.2596	not DE
Sugarcane_STRG.83281	ABC transporter G family member 40	none	not DE	not DE	not DE	not DE	not DE	not DE	2.76234	not DE	not DE
Sugarcane_STRG.99961	ABC transporter G family member 40	5	not DE	not DE	not DE	5.04137	not DE	not DE	not DE	not DE	not DE
Sugarcane_STRG.41458	ABC transporter G family member 41	5	not DE	not DE	-1.74127	6.45313	-1.38298	not DE	6.28692	-2.09155	not DE
Sugarcane_STRG.49632	ABC transporter G family member 41	none	-3.81975	not DE	not DE	3.47893	-3.44844	not DE	not DE	not DE	not DE
Sugarcane_STRG.40336	ABC transporter G family member 41 isoform X1	5	not DE	not DE	-1.85409	6.68809	-1.71507	not DE	5.97281	not DE	-1.68489
Sugarcane_STRG.42865	ABC transporter G family member 41 isoform X1	5	not DE	not DE	not DE	5.82893	not DE	not DE	5.33694	not DE	not DE
Sugarcane_STRG.64122	ABC transporter G family member 41 isoform X1	7	not DE	not DE	-2.63144	5.01648	not DE	not DE	3.98183	not DE	not DE
Sugarcane_STRG.31596	ABC transporter G family member 41-like	5	not DE	not DE	-1.60091	4.94867	-1.38142	not DE	4.19066	not DE	-1.91762
Sugarcane_STRG.35941	ABC transporter G family member 41-like	5	not DE	not DE	not DE	4.34506	not DE	not DE	3.55323	not DE	not DE
Sugarcane_STRG.45780	ABC transporter G family member 41-like	5	not DE	not DE	not DE	5.47345	not DE	not DE	not DE	not DE	not DE
Sugarcane_STRG.63963	ABC transporter G family member 41-like	5	not DE	not DE	not DE	6.30605	not DE	not DE	6.41763	not DE	-1.86253
Sugarcane_STRG.125433	ABC transporter G family member 42	8	not DE	not DE	2.07179	1.28431	-1.61447	not DE	1.49834	not DE	not DE
Sugarcane_STRG.39762	ABC transporter G family member 45	10	not DE	not DE	not DE	1.21117	-1.12094	not DE	1.27479	-1.77796	not DE
Sugarcane_STRG.10026	ABC transporter G family member 5	none	not DE	not DE	4.09275	not DE	not DE	not DE	not DE	not DE	2.74731
Sugarcane_STRG.104827	ABC transporter G family member 5	none	not DE	not DE	3.10115	not DE	not DE	not DE	not DE	not DE	3.2929
Sugarcane_STRG.49718	ABC transporter G family member 5	none	not DE	not DE	5.84326	not DE	not DE	not DE	not DE	not DE	3.48907
Sugarcane_STRG.94386	ABC transporter G family member 5	1	not DE	not DE	3.52973	not DE	not DE	not DE	not DE	not DE	2.61178
Sugarcane_STRG.118356	ABC transporter G family member 53	5	not DE	not DE	not DE	4.09001	-1.65331	not DE	3.46565	not DE	not DE
Sugarcane_STRG.119785	ABC transporter G family member 53	5	not DE	not DE	not DE	4.37467	-1.25673	not DE	3.9848	not DE	not DE
Sugarcane_STRG.119790	ABC transporter G family member 53	5	not DE	not DE	not DE	5.3335	-3.08441	not DE	2.79774	not DE	not DE
Sugarcane_STRG.120865	ABC transporter G family member 53	5	not DE	not DE	1.08057	4.82597	-1.91606	not DE	4.15467	not DE	not DE
Sugarcane_STRG.29570	ABC transporter G family member 53	9	-3.27566	3.15105	not DE	3.37489	-4.7472	not DE	not DE	not DE	-2.68627
Sugarcane_STRG.62802	ABC transporter G family member 53	5	not DE	not DE	not DE	4.45374	-1.86019	not DE	3.78176	not DE	not DE
Sugarcane_STRG.64733	ABC transporter G family member 53	5	not DE	not DE	not DE	4.42397	-2.14533	not DE	3.46989	not DE	not DE
Sugarcane_STRG.64734	ABC transporter G family member 53	none	not DE	not DE	not DE	4.12497	not DE	not DE	5.58935	not DE	not DE
Sugarcane_STRG.99960	ABC transporter G family member 53	9	not DE	7.66382	not DE	not DE	-9.17673	not DE	not DE	not DE	not DE
Sugarcane_STRG.99962	ABC transporter G family member 53	5	not DE	not DE	not DE	6.22648	not DE	not DE	4.08263	not DE	not DE
Sugarcane_STRG.99963	ABC transporter G family member 53	5	not DE	not DE	not DE	10.0472	not DE	not DE	10.1081	-1.89837	not DE
Sugarcane_STRG.14284	ABC transporter G family member 6	none	not DE	not DE	3.39193	not DE	not DE	not DE	not DE	not DE	2.87304
Sugarcane_STRG.102777	ABC transporter G family member 7	13	not DE	not DE	-1.57405	-3.21311	not DE	1.81633	-2.99312	not DE	not DE
Sugarcane_STRG.113753	ABC transporter G family member 7	13	not DE	not DE	not DE	-2.06664	not DE	not DE	-2.28485	not DE	not DE
Sugarcane_STRG.120497	ABC transporter G family member 7	13	not DE	not DE	not DE	-3.0124	not DE	1.75033	-2.03764	not DE	not DE
Sugarcane_STRG.125736	ABC transporter G family member 7	none	not DE	not DE	not DE	-2.50124	not DE	not DE	not DE	not DE	not DE
Sugarcane_STRG.29914	ABC transporter G family member 7	13	not DE	not DE	not DE	-3.2225	not DE	1.41901	-2.12837	not DE	not DE
Sugarcane_STRG.40163	ABC transporter G family member 7	13	not DE	not DE	not DE	-2.6539	not DE	1.37813	-1.80914	not DE	not DE
Sugarcane_STRG.70424	ABC transporter G family member 7	13	not DE	not DE	-1.20636	-2.68563	not DE	1.79142	-2.33135	not DE	not DE
Sugarcane_STRG.70425	ABC transporter G family member 7	none	not DE	not DE	not DE	not DE	not DE	not DE	-1.00501	1.08412	not DE
Sugarcane_STRG.76522	ABC transporter G family member 7	none	not DE	not DE	not DE	-3.00712	not DE	not DE	-2.52384	not DE	not DE
Sugarcane_STRG.94793	ABC transporter G family member 7	none	not DE	not DE	not DE	-2.97293	not DE	2.06149	-2.32669	not DE	not DE
Sugarcane_STRG.98155	ABC transporter G family member 7	13	not DE	not DE	not DE	-2.78927	not DE	1.53964	-1.73305	not DE	not DE
Sugarcane_STRG.107488	ABC transporter I family member 19	none	not DE	not DE	not DE	not DE	not DE	not DE	not DE	-7.08717	not DE
Sugarcane_STRG.107489	ABC transporter I family member 19	5	not DE	not DE	not DE	1.29215	not DE	not DE	1.71042	-1.60689	not DE
Sugarcane_STRG.128883	ABC transporter I family member 19	none	not DE	not DE	not DE	not DE	not DE	not DE	1.63406	-2.16238	not DE
Sugarcane_STRG.165	ABC transporter I family member 19	5	not DE	not DE	not DE	1.30864	not DE	not DE	1.88789	not DE	not DE
Sugarcane_STRG.70427	ABC transporter I family member 19	none	not DE	not DE	not DE	not DE	not DE	not DE	1.89399	not DE	not DE
Sugarcane_STRG.121873	ABC transporter I family member 20	none	not DE	not DE	not DE	not DE	not DE	not DE	2.55778	not DE	not DE
Sugarcane_STRG.17176	ABC transporter I family member 20	none	not DE	not DE	not DE	1.9089	not DE	not DE	2.77214	not DE	not DE
Sugarcane_STRG.38072	ABC transporter I family member 20	none	not DE	not DE	not DE	not DE	not DE	not DE	-1.33802	not DE	not DE
Sugarcane_STRG.38073	ABC transporter I family member 20	none	not DE	not DE	not DE	not DE	not DE	not DE	1.38122	not DE	not DE
Sugarcane_STRG.68579	ABC transporter I family member 20	none	not DE	not DE	not DE	1.61879	not DE	not DE	2.45661	not DE	not DE
Sugarcane_STRG.67642	ABC transporter I family member 6, chloroplastic	9	-5.93414	not DE	not DE	not DE	not DE	not DE	-6.5763	5.47854	not DE
Sugarcane_STRG.69046	ABC transporter I family member 6, chloroplastic	none	not DE	not DE	not DE	not DE	not DE	not DE	-2.88337	not DE	not DE
Sugarcane_STRG.139405	ABC transporter, G	none	not DE	not DE	not DE	-1.07647	not DE	not DE	-1.56148	1.21549	not DE
Sugarcane_STRG.75110	ABC(yeast) homolog 1 isoform X1	none	not DE	not DE	not DE	not DE	not DE	not DE	-6.63254	not DE	not DE
Sugarcane_STRG.104142	ABC1 family protein	5	not DE	not DE	not DE	3.37048	-1.46066	not DE	2.96717	-1.19278	not DE
Sugarcane_STRG.110829	ABC1 family protein	5	not DE	not DE	not DE	2.24755	-1.47168	not DE	1.46359	not DE	not DE
Sugarcane_STRG.128603	ABC1 family protein	none	not DE	not DE	not DE	1.39366	-1.14339	not DE	not DE	not DE	not DE
Sugarcane_STRG.5315	ABC1 family protein	none	not DE	not DE	not DE	not DE	-9.10389	not DE	not DE	not DE	not DE
Sugarcane_STRG.63909	ABC1 family protein	5	not DE	not DE	not DE	3.29892	-1.20489	not DE	3.49741	-1.266	not DE
Sugarcane_STRG.79792	ABC1 family protein	5	not DE	not DE	not DE	2.91364	-1.11252	not DE	3.02006	-1.14567	not DE
Sugarcane_STRG.79793	ABC1 family protein	9	not DE	7.50212	not DE	not DE	-9.20324	not DE	not DE	not DE	not DE
Sugarcane_STRG.83760	ABC1 family protein	5	not DE	not DE	not DE	3.38171	not DE	not DE	not DE	not DE	not DE
Sugarcane_STRG.92775	ABC1 family protein	5	not DE	not DE	not DE	2.49401	-1.72163	not DE	1.69582	not DE	not DE
Sugarcane_STRG.94653	ABC1 family protein	9	not DE	not DE	not DE	not DE	-5.64558	not DE	not DE	not DE	not DE
Sugarcane_STRG.94654	ABC1 family protein	9	not DE	not DE	not DE	not DE	-7.23237	not DE	not DE	not DE	not DE
Sugarcane_STRG.94656	ABC1 family protein	5	not DE	not DE	not DE	2.91137	-1.82087	not DE	2.40798	-1.15776	not DE
Sugarcane_STRG.4088	ABC1 protein	none	-2.51666	not DE	not DE	not DE	not DE	not DE	-3.81825	2.19804	not DE
Sugarcane_STRG.91595	ABC1 protein	9	-5.89569	not DE	not DE	not DE	not DE	not DE	-8.30962	5.63428	not DE
Sugarcane_STRG.50075	aberrant lateral root formation 4	none	not DE	not DE	not DE	1.13388	not DE	not DE	1.40952	not DE	not DE
Sugarcane_STRG.97073	aberrant lateral root formation 4	none	not DE	not DE	not DE	not DE	not DE	not DE	1.15066	not DE	not DE
Sugarcane_STRG.100495	aberrant pollen transmission1	none	not DE	not DE	not DE	not DE	not DE	not DE	-1.02222	not DE	not DE
Sugarcane_STRG.51350	aberrant pollen transmission1	none	not DE	not DE	not DE	-1.1629	not DE	not DE	-2.10146	1.76512	not DE
Sugarcane_STRG.64431	aberrant pollen transmission1	9	not DE	not DE	not DE	not DE	not DE	not DE	-3.72713	not DE	not DE
Sugarcane_STRG.12768	abhydrolase domain-containing protein C22H12.03	none	not DE	not DE	not DE	1.22529	not DE	not DE	1.10803	not DE	not DE
Sugarcane_STRG.4968	abhydrolase domain-containing protein C22H12.03	none	not DE	not DE	not DE	not DE	not DE	not DE	1.27971	not DE	not DE
Sugarcane_STRG.105606	abnormal spindle-like microcephaly-associated protein homolog isoform X2	14	not DE	not DE	-4.73191	-3.70277	not DE	not DE	-3.96794	4.59957	-5.16908
Sugarcane_STRG.60991	abnormal spindle-like microcephaly-associated protein homolog isoform X2	11	not DE	not DE	not DE	not DE	not DE	not DE	not DE	6.76821	not DE
Sugarcane_STRG.6347	abnormal spindle-like microcephaly-associated protein homolog isoform X2	none	not DE	not DE	-2.34902	-2.29673	not DE	not DE	not DE	not DE	not DE
Sugarcane_STRG.12636	abscisic acid 8'-hydroxylase 1	16	-1.42176	not DE	not DE	-1.54581	-1.19876	not DE	-2.96757	not DE	not DE
Sugarcane_STRG.1346	abscisic acid 8'-hydroxylase 1	16	not DE	-1.98413	not DE	not DE	not DE	not DE	-1.92714	-1.43226	not DE
Sugarcane_STRG.34471	abscisic acid 8'-hydroxylase 1	16	not DE	not DE	not DE	-2.15333	not DE	not DE	-2.02779	-2.1506	not DE
Sugarcane_STRG.42644	abscisic acid 8'-hydroxylase 1	16	not DE	not DE	-4.84184	-1.9171	not DE	not DE	-2.88067	not DE	-2.78149
Sugarcane_STRG.68983	abscisic acid 8'-hydroxylase 1	16	not DE	-1.21344	-1.57116	-2.20128	not DE	not DE	-2.79572	-1.10887	not DE
Sugarcane_STRG.100426	abscisic acid 8'-hydroxylase 3	10	not DE	not DE	not DE	-1.62464	not DE	not DE	-1.8298	not DE	not DE
Sugarcane_STRG.105273	ABSCISIC ACID-INSENSITIVE 5-like protein 2	6	1.10012	-1.17785	not DE	not DE	not DE	not DE	1.24204	-1.37131	not DE
Sugarcane_STRG.129692	ABSCISIC ACID-INSENSITIVE 5-like protein 2	none	not DE	not DE	3.19171	not DE	not DE	not DE	not DE	not DE	not DE
Sugarcane_STRG.116689	abscisic stress ripening protein 2	13	not DE	not DE	not DE	-2.60292	not DE	not DE	-1.74476	not DE	not DE
Sugarcane_STRG.24868	abscisic stress ripening protein 2	13	not DE	not DE	not DE	-2.89675	not DE	not DE	-2.45273	not DE	not DE
Sugarcane_STRG.25294	abscisic stress ripening protein 2	13	not DE	not DE	not DE	-2.97357	not DE	not DE	-2.4601	-1.12401	1.04656
Sugarcane_STRG.46685	abscisic stress ripening protein 2	13	1.0552	not DE	not DE	-3.07045	not DE	not DE	-2.01525	not DE	not DE
Sugarcane_STRG.52701	abscisic stress ripening protein 2	13	not DE	not DE	not DE	-2.78772	1.11753	not DE	-1.79881	not DE	not DE
Sugarcane_STRG.56579	abscisic stress ripening protein 2	none	not DE	not DE	not DE	-2.1901	not DE	not DE	-1.39846	not DE	not DE
Sugarcane_STRG.77234	abscisic stress ripening protein 2	13	not DE	not DE	not DE	-2.73426	not DE	not DE	-1.912	not DE	not DE
Sugarcane_STRG.1090	abscisic stress-ripening protein 1	none	1.44276	1.72281	1.70402	-1.5718	not DE	not DE	not DE	not DE	not DE
Sugarcane_STRG.116108	abscisic stress-ripening protein 1	none	not DE	not DE	not DE	not DE	-1.35604	not DE	not DE	not DE	not DE
Sugarcane_STRG.125499	abscisic stress-ripening protein 1	none	not DE	not DE	not DE	-1.00768	-1.30598	not DE	-1.10249	not DE	1.31266
Sugarcane_STRG.134736	abscisic stress-ripening protein 1	4	not DE	not DE	not DE	-1.25753	not DE	not DE	not DE	-1.81145	1.17859
Sugarcane_STRG.137523	abscisic stress-ripening protein 1	4	not DE	not DE	1.08864	-1.52909	not DE	not DE	not DE	-1.51653	1.29971
Sugarcane_STRG.29957	abscisic stress-ripening protein 1	4	1.27117	not DE	not DE	not DE	not DE	not DE	not DE	-1.21246	not DE
Sugarcane_STRG.40901	abscisic stress-ripening protein 1	4	not DE	not DE	not DE	not DE	-1.30664	not DE	not DE	not DE	not DE
Sugarcane_STRG.50027	abscisic stress-ripening protein 1	4	not DE	1.59154	1.36049	-2.09493	not DE	not DE	-1.1144	not DE	not DE
Sugarcane_STRG.63841	abscisic stress-ripening protein 1	none	not DE	not DE	not DE	-1.55163	not DE	not DE	-1.74947	not DE	not DE
Sugarcane_STRG.68460	abscisic stress-ripening protein 1	4	not DE	1.79466	1.24582	-1.92408	-1.60186	not DE	-1.27398	not DE	not DE
Sugarcane_STRG.10436	abscisic stress-ripening protein 2	none	not DE	not DE	1.57277	not DE	not DE	not DE	not DE	not DE	not DE
Sugarcane_STRG.110010	abscisic stress-ripening protein 2	none	not DE	not DE	1.36343	not DE	not DE	not DE	1.28248	not DE	not DE
Sugarcane_STRG.23227	abscisic stress-ripening protein 2	2	not DE	not DE	1.62032	not DE	not DE	not DE	1.10482	not DE	not DE
Sugarcane_STRG.23691	abscisic stress-ripening protein 2	none	not DE	not DE	1.97681	not DE	not DE	not DE	not DE	not DE	not DE
Sugarcane_STRG.29956	abscisic stress-ripening protein 2	none	not DE	not DE	1.63045	not DE	not DE	not DE	not DE	not DE	1.54383
Sugarcane_STRG.31111	abscisic stress-ripening protein 2	none	not DE	not DE	1.78711	not DE	not DE	not DE	not DE	not DE	1.29259
Sugarcane_STRG.50028	abscisic stress-ripening protein 2	2	not DE	not DE	1.5546	not DE	not DE	not DE	not DE	not DE	not DE
Sugarcane_STRG.7564	abscisic stress-ripening protein 2	none	not DE	not DE	1.96474	not DE	not DE	not DE	not DE	not DE	1.22589
Sugarcane_STRG.95282	abscisic stress-ripening protein 2	2	not DE	not DE	1.36495	not DE	not DE	not DE	not DE	not DE	1.08105
Sugarcane_STRG.112170	abscisic stress-ripening protein 3	13	not DE	not DE	not DE	-1.05867	not DE	not DE	not DE	not DE	not DE
Sugarcane_STRG.25488	abscisic stress-ripening protein 3	15	not DE	not DE	not DE	-1.1565	not DE	not DE	not DE	not DE	not DE
Sugarcane_STRG.52533	abscisic stress-ripening protein 3	15	not DE	not DE	not DE	-1.00688	not DE	not DE	not DE	not DE	not DE
Sugarcane_STRG.62791	abscisic stress-ripening protein 3	15	not DE	not DE	not DE	-1.0595	not DE	not DE	not DE	not DE	not DE
Sugarcane_STRG.83543	abscisic stress-ripening protein 3	13	not DE	not DE	not DE	-1.33097	not DE	not DE	-1.17187	not DE	not DE
Sugarcane_STRG.58857	AC012189_5EST gb	13	not DE	not DE	not DE	-1.88416	not DE	not DE	-2.09114	not DE	not DE
Sugarcane_STRG.120696	AC051624_3Putative retroelement	none	not DE	not DE	not DE	1.73255	not DE	not DE	2.25172	not DE	not DE
Sugarcane_STRG.16817	AC068924_29putative non-LTR retroelement reverse transcriptase	none	not DE	not DE	not DE	1.69712	not DE	not DE	2.15393	not DE	not DE
Sugarcane_STRG.14417	AC069158_5Putative transposable element	none	not DE	not DE	not DE	not DE	not DE	not DE	-2.97683	not DE	not DE
Sugarcane_STRG.45890	AC069158_5Putative transposable element	9	-6.67043	not DE	not DE	not DE	not DE	not DE	-8.21504	6.19808	not DE
Sugarcane_STRG.80702	AC069158_5Putative transposable element	9	not DE	1.43379	not DE	not DE	not DE	not DE	not DE	1.36488	-1.32786
Sugarcane_STRG.90897	AC069158_5Putative transposable element	9	not DE	not DE	not DE	not DE	not DE	not DE	-2.93258	not DE	not DE
Sugarcane_STRG.91714	AC069158_5Putative transposable element	none	not DE	not DE	not DE	not DE	not DE	not DE	not DE	1.1878	not DE
Sugarcane_STRG.69351	AC078948_15putative disease resistant protein	none	not DE	not DE	not DE	-2.04027	not DE	not DE	not DE	not DE	not DE
Sugarcane_STRG.40926	AC084831_20putative reverse transcriptase	2	not DE	1.64833	2.06064	not DE	not DE	not DE	1.74117	not DE	not DE
Sugarcane_STRG.137546	AC084884_1Putative mudrA protein - maize transposon MuDR	none	not DE	not DE	not DE	not DE	not DE	not DE	-2.76519	2.15215	not DE
Sugarcane_STRG.123299	AC090485_10Putative retroelement	9	not DE	not DE	not DE	not DE	not DE	not DE	-2.32819	not DE	not DE
Sugarcane_STRG.28766	AC090485_10Putative retroelement	9	not DE	not DE	not DE	not DE	not DE	not DE	-2.09558	not DE	not DE
Sugarcane_STRG.47332	AC090485_10Putative retroelement	none	not DE	not DE	not DE	-2.16273	not DE	not DE	-2.82722	not DE	not DE
Sugarcane_STRG.49881	AC090485_10Putative retroelement	9	not DE	not DE	not DE	not DE	not DE	not DE	-3.15677	not DE	not DE
Sugarcane_STRG.73784	AC091774_21putative ribosomal protein	none	not DE	not DE	not DE	-2.33354	not DE	not DE	-2.34865	not DE	not DE
Sugarcane_STRG.127475	AC092548_14putative reverse transcriptase	9	not DE	not DE	not DE	not DE	not DE	not DE	-1.51214	not DE	not DE
Sugarcane_STRG.76992	AC092548_14putative reverse transcriptase	9	not DE	not DE	not DE	not DE	not DE	not DE	-1.55311	not DE	not DE
Sugarcane_STRG.103847	AC092553_17Putative pol polyprotein	10	not DE	not DE	not DE	not DE	not DE	not DE	not DE	not DE	-1.2363
Sugarcane_STRG.1359	AC092553_17Putative pol polyprotein	9	not DE	1.53269	not DE	not DE	not DE	not DE	-2.15203	1.55652	not DE
Sugarcane_STRG.110101	acc oxidase	2	not DE	1.42568	1.90009	not DE	not DE	not DE	not DE	not DE	not DE
Sugarcane_STRG.15958	acc oxidase	2	not DE	1.32815	1.89084	not DE	not DE	not DE	not DE	not DE	not DE
Sugarcane_STRG.51494	acc oxidase	2	not DE	1.96944	not DE	not DE	not DE	not DE	not DE	not DE	not DE
Sugarcane_STRG.83650	accelerated cell death 11-like	none	not DE	not DE	not DE	1.31497	not DE	not DE	1.81008	not DE	not DE
Sugarcane_STRG.40566	ACD11 homolog protein	4	not DE	not DE	not DE	not DE	not DE	not DE	not DE	-1.0654	not DE
Sugarcane_STRG.106857	Acetamidase/Formamidase family protein	5	not DE	not DE	not DE	1.862	not DE	not DE	2.34841	not DE	not DE
Sugarcane_STRG.100488	acetate/butyrate--CoA ligase AAE7, peroxisomal	7	not DE	not DE	not DE	1.76069	not DE	not DE	1.19246	not DE	not DE
Sugarcane_STRG.106290	acetate/butyrate--CoA ligase AAE7, peroxisomal	none	not DE	not DE	not DE	1.81111	not DE	not DE	1.29403	not DE	not DE
Sugarcane_STRG.11580	acetate/butyrate--CoA ligase AAE7, peroxisomal	7	not DE	not DE	not DE	1.82076	not DE	not DE	1.34175	not DE	not DE
Sugarcane_STRG.117466	acetate/butyrate--CoA ligase AAE7, peroxisomal	none	not DE	not DE	not DE	1.98729	not DE	not DE	1.91017	not DE	not DE
Sugarcane_STRG.117467	acetate/butyrate--CoA ligase AAE7, peroxisomal	none	not DE	not DE	not DE	2.03878	not DE	not DE	2.73188	not DE	not DE
Sugarcane_STRG.132377	acetate/butyrate--CoA ligase AAE7, peroxisomal	7	not DE	not DE	not DE	1.91229	not DE	not DE	1.51474	not DE	not DE
Sugarcane_STRG.32957	acetate/butyrate--CoA ligase AAE7, peroxisomal	6	not DE	not DE	not DE	1.89607	not DE	not DE	1.79306	not DE	not DE
Sugarcane_STRG.32958	acetate/butyrate--CoA ligase AAE7, peroxisomal	none	not DE	not DE	not DE	not DE	not DE	not DE	2.71627	not DE	not DE
Sugarcane_STRG.4896	acetate/butyrate--CoA ligase AAE7, peroxisomal	none	not DE	not DE	not DE	1.57658	not DE	not DE	1.48445	not DE	not DE
Sugarcane_STRG.56519	acetate/butyrate--CoA ligase AAE7, peroxisomal	none	not DE	not DE	not DE	1.82601	not DE	not DE	1.17026	not DE	not DE
Sugarcane_STRG.65192	acetate/butyrate--CoA ligase AAE7, peroxisomal	7	not DE	not DE	not DE	1.17589	not DE	not DE	not DE	not DE	not DE
Sugarcane_STRG.67778	acetate/butyrate--CoA ligase AAE7, peroxisomal	6	not DE	not DE	not DE	1.55809	not DE	not DE	1.2102	not DE	not DE
Sugarcane_STRG.72622	acetate/butyrate--CoA ligase AAE7, peroxisomal	none	not DE	not DE	not DE	2.03052	not DE	not DE	1.71586	not DE	not DE
Sugarcane_STRG.72623	acetate/butyrate--CoA ligase AAE7, peroxisomal	7	not DE	-1.00576	not DE	1.30762	not DE	not DE	not DE	not DE	not DE
Sugarcane_STRG.7576	acetate/butyrate--CoA ligase AAE7, peroxisomal	7	not DE	not DE	not DE	2.07026	not DE	not DE	1.68992	not DE	not DE
Sugarcane_STRG.78063	acetate/butyrate--CoA ligase AAE7, peroxisomal	7	-1.15671	-1.3306	not DE	1.46834	not DE	not DE	not DE	not DE	not DE
Sugarcane_STRG.79553	acetate/butyrate--CoA ligase AAE7, peroxisomal	6	not DE	not DE	not DE	1.38049	not DE	not DE	not DE	not DE	not DE
Sugarcane_STRG.79554	acetate/butyrate--CoA ligase AAE7, peroxisomal	none	not DE	not DE	not DE	1.83248	not DE	not DE	1.58743	not DE	not DE
Sugarcane_STRG.22806	acetolactate synthase	none	not DE	not DE	not DE	not DE	not DE	not DE	-1.12311	not DE	not DE
Sugarcane_STRG.44242	Acetolactate synthase small subunit 1 chloroplastic	9	-7.33278	not DE	not DE	not DE	not DE	not DE	-7.29726	not DE	not DE
Sugarcane_STRG.113595	acetolactate synthase small subunit 2, chloroplastic	none	not DE	not DE	not DE	not DE	not DE	not DE	-1.21285	not DE	not DE
Sugarcane_STRG.95977	acetolactate synthase small subunit 2, chloroplastic	9	not DE	not DE	not DE	not DE	not DE	not DE	-1.06694	not DE	not DE
Sugarcane_STRG.82905	acetylajmalan esterase	3	not DE	-3.96479	-2.82551	not DE	not DE	not DE	not DE	not DE	not DE
Sugarcane_STRG.20340	acetyl-CoA acetyltransferase, cytosolic 1	14	-6.32237	-2.74423	not DE	not DE	2.34828	not DE	-7.62816	5.92642	2.46969
Sugarcane_STRG.2580	acetyl-CoA acetyltransferase, cytosolic 1	7	not DE	-1.41345	-1.35206	not DE	1.08715	not DE	1.10226	not DE	not DE
Sugarcane_STRG.26097	acetyl-CoA acetyltransferase, cytosolic 1	11	not DE	not DE	not DE	not DE	1.65674	not DE	not DE	not DE	not DE
Sugarcane_STRG.26623	acetyl-CoA acetyltransferase, cytosolic 1	6	not DE	not DE	not DE	1.214	not DE	not DE	1.3016	not DE	not DE
Sugarcane_STRG.27307	acetyl-CoA acetyltransferase, cytosolic 1	none	not DE	1.11186	not DE	not DE	not DE	not DE	-1.47461	1.13776	not DE
Sugarcane_STRG.31124	acetyl-CoA acetyltransferase, cytosolic 1	9	-1.36396	not DE	not DE	not DE	not DE	not DE	-1.80144	not DE	not DE
Sugarcane_STRG.48902	acetyl-CoA acetyltransferase, cytosolic 1	14	not DE	-1.92751	not DE	not DE	2.11323	not DE	not DE	not DE	not DE
Sugarcane_STRG.82490	acetyl-CoA acetyltransferase, cytosolic 1	14	not DE	not DE	not DE	-2.43513	not DE	not DE	-3.71721	2.39179	not DE
Sugarcane_STRG.87880	acetyl-CoA C-acyltransferase-like protein	none	not DE	not DE	not DE	not DE	not DE	not DE	3.56695	not DE	not DE
Sugarcane_STRG.83400	acetyl-CoA carboxylase	5	not DE	not DE	not DE	not DE	not DE	not DE	1.18096	not DE	not DE
Sugarcane_STRG.12841	acetyl-CoA carboxylase 1	9	not DE	not DE	not DE	not DE	-5.61733	not DE	not DE	not DE	not DE
Sugarcane_STRG.20812	acetyl-CoA carboxylase 1	8	not DE	not DE	not DE	not DE	-1.4315	not DE	not DE	not DE	not DE
Sugarcane_STRG.21632	acetyl-CoA carboxylase 1	9	-5.03493	not DE	not DE	not DE	-5.14847	not DE	-4.87428	not DE	not DE
Sugarcane_STRG.21823	acetyl-CoA carboxylase 1	9	-4.40106	not DE	not DE	not DE	not DE	not DE	-4.84346	not DE	not DE
Sugarcane_STRG.22389	acetyl-CoA carboxylase 1	10	not DE	not DE	not DE	not DE	-1.29246	not DE	not DE	not DE	not DE
Sugarcane_STRG.25366	acetyl-CoA carboxylase 1	8	not DE	not DE	not DE	not DE	-1.42651	not DE	not DE	not DE	not DE
Sugarcane_STRG.89465	acetyl-CoA carboxylase 1	none	not DE	not DE	not DE	1.14476	-1.19915	not DE	1.17846	-1.05257	not DE
Sugarcane_STRG.136155	acetyl-CoA carboxylase2	9	-3.7756	not DE	not DE	not DE	-4.19856	not DE	-4.61067	not DE	not DE
Sugarcane_STRG.29164	acetyl-CoA carboxylase2	9	not DE	not DE	not DE	not DE	not DE	not DE	-1.02184	not DE	not DE
Sugarcane_STRG.60221	acetyl-CoA carboxylase2	9	-3.66307	not DE	not DE	not DE	-2.63274	not DE	-4.08625	2.6662	not DE
Sugarcane_STRG.63061	acetyl-CoA carboxylase2	9	-4.48195	not DE	not DE	not DE	-4.19026	not DE	-5.10031	not DE	not DE
Sugarcane_STRG.105482	acetyl-coenzyme A synthetase, chloroplastic/glyoxysomal	9	not DE	not DE	not DE	not DE	not DE	not DE	-4.31542	not DE	not DE
Sugarcane_STRG.128401	acetyl-coenzyme A synthetase, chloroplastic/glyoxysomal	9	-2.31346	not DE	not DE	-1.12431	not DE	not DE	-3.43776	1.13091	not DE
Sugarcane_STRG.46741	acetyl-coenzyme A synthetase, chloroplastic/glyoxysomal	none	not DE	-1.00202	not DE	not DE	not DE	not DE	not DE	not DE	1.04231
Sugarcane_STRG.53807	acetyl-coenzyme A synthetase, chloroplastic/glyoxysomal	9	-8.14099	not DE	not DE	not DE	not DE	not DE	-9.41349	7.31274	not DE
Sugarcane_STRG.57057	acetyl-coenzyme A synthetase, chloroplastic/glyoxysomal	7	not DE	-1.4714	not DE	not DE	not DE	not DE	not DE	-1.03168	not DE
Sugarcane_STRG.57059	acetyl-coenzyme A synthetase, chloroplastic/glyoxysomal	9	-4.53106	not DE	not DE	not DE	not DE	not DE	-5.48121	not DE	not DE
Sugarcane_STRG.59775	acetyl-coenzyme A synthetase, chloroplastic/glyoxysomal	5	not DE	not DE	not DE	1.50208	not DE	not DE	1.47066	not DE	not DE
Sugarcane_STRG.59776	acetyl-coenzyme A synthetase, chloroplastic/glyoxysomal	9	not DE	not DE	not DE	not DE	not DE	not DE	-4.75307	not DE	not DE
Sugarcane_STRG.64490	acetyl-coenzyme A synthetase, chloroplastic/glyoxysomal	7	not DE	-1.06442	not DE	1.00453	not DE	not DE	not DE	not DE	not DE
Sugarcane_STRG.82546	acetyl-coenzyme A synthetase, chloroplastic/glyoxysomal	9	not DE	not DE	not DE	not DE	not DE	not DE	-6.4433	not DE	not DE
Sugarcane_STRG.90890	acetyl-coenzyme A synthetase, chloroplastic/glyoxysomal	none	not DE	not DE	not DE	1.26451	not DE	not DE	1.051	not DE	not DE
Sugarcane_STRG.10006	Acetylglucosaminyltransferase family protein	1	not DE	1.27102	not DE	not DE	not DE	not DE	not DE	not DE	not DE
Sugarcane_STRG.24919	Acetylglucosaminyltransferase family protein	1	not DE	1.20765	not DE	not DE	not DE	not DE	not DE	not DE	not DE
Sugarcane_STRG.31215	Acetylglucosaminyltransferase family protein	1	not DE	1.35203	1.02915	not DE	not DE	1.02431	not DE	not DE	not DE
Sugarcane_STRG.36443	Acetylglucosaminyltransferase family protein	1	not DE	1.13559	not DE	not DE	not DE	not DE	not DE	not DE	not DE
Sugarcane_STRG.37016	Acetylglucosaminyltransferase family protein	none	not DE	1.54226	1.28575	not DE	not DE	not DE	not DE	not DE	not DE
Sugarcane_STRG.37508	Acetylglucosaminyltransferase family protein	1	not DE	1.10916	not DE	not DE	not DE	not DE	not DE	not DE	not DE
Sugarcane_STRG.51562	Acetylglucosaminyltransferase family protein	1	not DE	1.11693	not DE	not DE	not DE	not DE	not DE	not DE	not DE
Sugarcane_STRG.60402	Acetylglucosaminyltransferase family protein	1	1.18359	1.61011	1.17266	-1.01536	not DE	not DE	not DE	not DE	not DE
Sugarcane_STRG.105881	Acetylornithine deacetylase	14	not DE	not DE	not DE	-1.86977	not DE	not DE	-2.51926	not DE	not DE
Sugarcane_STRG.138205	acetylornithine deacetylase	14	not DE	not DE	not DE	not DE	not DE	not DE	-2.23792	not DE	not DE
Sugarcane_STRG.46335	Acetylornithine deacetylase	14	not DE	-7.00445	not DE	not DE	not DE	not DE	not DE	-6.60064	7.40228
Sugarcane_STRG.69870	Acetylornithine deacetylase	13	not DE	not DE	not DE	-1.26759	not DE	not DE	-1.80387	not DE	1.44138
Sugarcane_STRG.42963	AChain A, Crystal structure of Os79 from O. sativa in complex with UDP.	none	-1.8179	not DE	not DE	2.92041	-3.0084	not DE	not DE	not DE	not DE
Sugarcane_STRG.89416	AChain A, Semi-Active E176q Mutant Of Rice Bglu1, A Plant ExoglucanaseBETA- Glucosidase	none	not DE	not DE	not DE	-1.51177	not DE	not DE	not DE	not DE	not DE
Sugarcane_STRG.15282	achilleol B synthase	9	not DE	not DE	not DE	not DE	-2.37202	not DE	not DE	not DE	not DE
Sugarcane_STRG.22305	achilleol B synthase	5	not DE	not DE	1.13887	not DE	not DE	not DE	1.49269	-1.0697	not DE
Sugarcane_STRG.22306	achilleol B synthase	none	not DE	not DE	not DE	not DE	not DE	not DE	2.84822	not DE	not DE
Sugarcane_STRG.117768	achilleol B synthase isoform X6	9	not DE	not DE	not DE	not DE	-1.86208	not DE	-1.58493	not DE	not DE
Sugarcane_STRG.66302	achilleol B synthase isoform X6	9	-1.65972	1.78061	not DE	not DE	-2.52943	not DE	-1.78244	not DE	not DE
Sugarcane_STRG.133943	acid phosphatase 1	none	not DE	not DE	not DE	not DE	not DE	not DE	1.66576	not DE	not DE
Sugarcane_STRG.22894	acid phosphatase 1	none	not DE	not DE	not DE	not DE	not DE	not DE	1.15012	not DE	not DE
Sugarcane_STRG.52281	acid phosphatase 1	none	not DE	not DE	not DE	not DE	not DE	not DE	not DE	-1.42748	not DE
Sugarcane_STRG.63647	acid phosphatase 1	none	not DE	not DE	not DE	not DE	not DE	not DE	1.70217	-1.70853	not DE
Sugarcane_STRG.115214	Acid phosphatase/vanadium-dependent haloperoxidase protein	none	not DE	not DE	not DE	not DE	not DE	not DE	not DE	-1.08134	not DE
Sugarcane_STRG.121885	Acid phosphatase/vanadium-dependent haloperoxidase protein	none	not DE	not DE	not DE	not DE	not DE	not DE	not DE	-1.11675	not DE
Sugarcane_STRG.68123	Acid phosphatase/vanadium-dependent haloperoxidase protein	none	not DE	not DE	not DE	not DE	not DE	not DE	not DE	-1.46007	not DE
Sugarcane_STRG.45649	acid phosphatase/vanadium-dependent haloperoxidase related	none	not DE	not DE	not DE	not DE	not DE	not DE	1.43521	not DE	not DE
Sugarcane_STRG.102611	acidic endochitinase	5	not DE	not DE	1.35639	2.0568	not DE	not DE	1.88806	not DE	1.21195
Sugarcane_STRG.102612	acidic endochitinase	6	not DE	not DE	1.5293	2.51127	not DE	not DE	3.33596	not DE	not DE
Sugarcane_STRG.112806	acidic endochitinase	5	not DE	not DE	1.40167	2.0457	not DE	not DE	2.42564	not DE	not DE
Sugarcane_STRG.115410	acidic endochitinase	5	not DE	not DE	1.4528	2.11951	not DE	not DE	2.35501	not DE	1.00806
Sugarcane_STRG.122212	acidic endochitinase	5	not DE	not DE	1.49374	2.19343	not DE	not DE	2.69089	not DE	not DE
Sugarcane_STRG.123120	acidic endochitinase	16	not DE	not DE	-3.25676	not DE	not DE	not DE	not DE	-3.31707	not DE
Sugarcane_STRG.58236	acidic endochitinase	5	not DE	not DE	1.40888	2.31519	not DE	not DE	2.726	not DE	not DE
Sugarcane_STRG.68924	acidic endochitinase	5	not DE	not DE	1.251	2.38979	not DE	not DE	2.39345	not DE	1.09569
Sugarcane_STRG.103662	acidic endochitinase-like	none	not DE	not DE	not DE	not DE	not DE	not DE	not DE	-1.95616	not DE
Sugarcane_STRG.25795	acidic endochitinase-like	6	not DE	not DE	not DE	not DE	not DE	not DE	2.48216	not DE	not DE
Sugarcane_STRG.30626	acidic endochitinase-like	none	not DE	-1.49858	not DE	not DE	not DE	not DE	1.32182	-2.29098	not DE
Sugarcane_STRG.85052	acidic endochitinase-like	7	not DE	-1.41944	-1.84709	1.2786	not DE	not DE	1.32189	-1.94423	not DE
Sugarcane_STRG.101070	Aconitate hydratase 1	6	not DE	not DE	not DE	2.26442	not DE	not DE	2.02366	not DE	not DE
Sugarcane_STRG.5416	Aconitate hydratase 1	6	not DE	not DE	not DE	2.44452	not DE	not DE	2.48655	not DE	not DE
Sugarcane_STRG.85653	Aconitate hydratase 1	7	not DE	not DE	not DE	2.0408	not DE	not DE	1.42671	not DE	not DE
Sugarcane_STRG.116039	aconitate hydratase, cytoplasmic	none	not DE	not DE	not DE	-1.02745	not DE	not DE	not DE	not DE	not DE
Sugarcane_STRG.43583	aconitate hydratase, cytoplasmic-like	7	not DE	not DE	not DE	1.69516	not DE	not DE	not DE	not DE	not DE
Sugarcane_STRG.83228	aconitate hydratase, cytoplasmic-like	7	not DE	not DE	not DE	1.69017	not DE	not DE	not DE	not DE	not DE
Sugarcane_STRG.117012	ACS-like protein	5	not DE	not DE	1.06484	1.8995	-1.33715	not DE	2.39364	not DE	not DE
Sugarcane_STRG.38599	ACS-like protein	none	not DE	not DE	not DE	1.20553	not DE	not DE	1.17237	not DE	not DE
Sugarcane_STRG.82182	ACS-like protein	5	not DE	not DE	not DE	1.30011	-1.21403	not DE	1.23028	not DE	not DE
Sugarcane_STRG.54059	ACT domain repeat 6	2	not DE	not DE	1.72332	not DE	-1.07571	not DE	not DE	not DE	not DE
Sugarcane_STRG.116287	ACT domain-containing protein ACR4	6	not DE	not DE	not DE	2.29413	not DE	not DE	2.6142	not DE	not DE
Sugarcane_STRG.8846	ACT domain-containing protein DS12, chloroplastic isoform X2	none	not DE	not DE	not DE	not DE	not DE	not DE	-1.11734	not DE	not DE
Sugarcane_STRG.86929	actin	none	not DE	not DE	-1.02512	not DE	not DE	not DE	not DE	not DE	not DE
Sugarcane_STRG.3710	actin binding protein family	4	not DE	not DE	not DE	-1.85828	-1.12432	not DE	-1.9711	not DE	not DE
Sugarcane_STRG.99765	actin binding protein family	none	not DE	not DE	not DE	not DE	not DE	not DE	1.11526	not DE	not DE
Sugarcane_STRG.23578	actin depolymerizing factor	none	not DE	not DE	not DE	not DE	-1.78008	not DE	not DE	not DE	not DE
Sugarcane_STRG.124433	actin-2	15	not DE	not DE	not DE	not DE	not DE	1.03465	not DE	not DE	not DE
Sugarcane_STRG.68345	actin-2	13	not DE	not DE	not DE	-1.2139	not DE	1.16885	-1.25514	not DE	1.13879
Sugarcane_STRG.113410	actin-6	5	not DE	not DE	not DE	1.08802	not DE	not DE	1.24965	not DE	not DE
Sugarcane_STRG.88058	actin-6	none	-1.16871	not DE	not DE	not DE	not DE	not DE	not DE	not DE	not DE
Sugarcane_STRG.19123	actin-66-like isoform X1	4	not DE	not DE	1.54798	not DE	not DE	not DE	not DE	not DE	not DE
Sugarcane_STRG.105520	Actin-7	14	not DE	not DE	not DE	not DE	not DE	not DE	-1.3837	not DE	not DE
Sugarcane_STRG.107395	actin-7	13	not DE	not DE	not DE	-1.00179	not DE	not DE	-1.21831	not DE	not DE
Sugarcane_STRG.110913	actin-7	none	not DE	not DE	not DE	not DE	not DE	not DE	-1.11589	not DE	not DE
Sugarcane_STRG.112342	actin-7	none	not DE	not DE	1.03716	not DE	not DE	not DE	not DE	not DE	not DE
Sugarcane_STRG.117976	actin-7	5	not DE	not DE	not DE	not DE	not DE	not DE	1.03527	not DE	not DE
Sugarcane_STRG.119612	actin-7	14	not DE	not DE	not DE	-1.2369	1.10632	not DE	-1.34252	not DE	not DE
Sugarcane_STRG.12608	Actin-7	13	not DE	not DE	not DE	-2.3687	1.48758	not DE	-1.87625	not DE	not DE
Sugarcane_STRG.127393	actin-7	14	not DE	not DE	not DE	-1.20451	not DE	not DE	-1.22186	not DE	not DE
Sugarcane_STRG.128330	actin-7	none	not DE	not DE	not DE	not DE	not DE	not DE	-1.18172	not DE	not DE
Sugarcane_STRG.134074	actin-7	14	not DE	not DE	not DE	-1.01567	not DE	not DE	-1.37383	not DE	not DE
Sugarcane_STRG.134120	actin-7	14	not DE	not DE	not DE	not DE	not DE	not DE	-1.04263	not DE	not DE
Sugarcane_STRG.138990	actin-7	14	not DE	not DE	not DE	-1.07513	not DE	not DE	-1.15872	not DE	not DE
Sugarcane_STRG.54378	Actin-7	15	not DE	not DE	1.00673	-1.3212	not DE	not DE	not DE	not DE	not DE
Sugarcane_STRG.70969	actin-7	14	not DE	not DE	not DE	not DE	not DE	not DE	-1.24004	not DE	not DE
Sugarcane_STRG.80293	Actin-7	none	not DE	not DE	22.7907	not DE	not DE	-23.6872	not DE	not DE	not DE
Sugarcane_STRG.88509	actin-7	14	not DE	not DE	not DE	not DE	not DE	not DE	-1.08622	not DE	not DE
Sugarcane_STRG.93545	actin-7	13	not DE	not DE	-1.04553	-1.48086	1.06852	not DE	-1.95339	not DE	not DE
Sugarcane_STRG.136521	actin-7-like	14	not DE	not DE	not DE	-1.52207	1.10072	not DE	-1.80795	not DE	not DE
Sugarcane_STRG.131110	Actin-depolymerizing factor	13	not DE	-1.26944	not DE	-1.05471	not DE	not DE	-1.15825	not DE	not DE
Sugarcane_STRG.90287	actin-depolymerizing factor	13	not DE	not DE	not DE	-1.14823	not DE	not DE	-1.13836	not DE	not DE
Sugarcane_STRG.97956	actin-depolymerizing factor	none	not DE	not DE	not DE	-1.47958	1.04507	not DE	-1.60652	not DE	not DE
Sugarcane_STRG.99590	Actin-depolymerizing factor	13	not DE	not DE	not DE	not DE	not DE	not DE	-1.10541	not DE	not DE
Sugarcane_STRG.90512	actin-depolymerizing factor 1	6	not DE	not DE	not DE	2.26872	not DE	not DE	1.67977	not DE	not DE
Sugarcane_STRG.117739	actin-depolymerizing factor 2	none	not DE	not DE	not DE	not DE	not DE	not DE	1.01297	not DE	not DE
Sugarcane_STRG.47552	Actin-depolymerizing factor 2	none	not DE	not DE	not DE	not DE	not DE	not DE	1.23766	not DE	not DE
Sugarcane_STRG.78202	Actin-depolymerizing factor 2	none	not DE	not DE	not DE	not DE	not DE	not DE	1.07511	not DE	not DE
Sugarcane_STRG.92697	actin-depolymerizing factor 2	11	not DE	-1.49279	not DE	not DE	not DE	not DE	not DE	not DE	not DE
Sugarcane_STRG.47168	Actin-depolymerizing factor 5	none	not DE	not DE	1.22396	not DE	not DE	not DE	not DE	not DE	not DE
Sugarcane_STRG.117738	Actin-depolymerizing factor 6	none	not DE	not DE	not DE	not DE	not DE	not DE	1.43394	not DE	not DE
Sugarcane_STRG.92696	Actin-depolymerizing factor 6	none	not DE	not DE	not DE	not DE	not DE	not DE	1.45024	not DE	not DE
Sugarcane_STRG.11214	Actin-depolymerizing factor 7	6	not DE	-1.42167	-1.20462	not DE	not DE	not DE	not DE	not DE	not DE
Sugarcane_STRG.41571	actin-depolymerizing factor 7	6	not DE	-1.16355	not DE	1.44681	not DE	not DE	1.28248	not DE	not DE
Sugarcane_STRG.50816	actin-depolymerizing factor 7	none	not DE	not DE	not DE	-1.1614	not DE	not DE	not DE	1.14366	not DE
Sugarcane_STRG.56347	actin-depolymerizing factor 7	6	not DE	-1.2238	not DE	not DE	not DE	not DE	not DE	not DE	not DE
Sugarcane_STRG.87116	actin-depolymerizing factor 7	none	not DE	not DE	not DE	-1.35957	not DE	not DE	-1.32628	not DE	not DE
Sugarcane_STRG.92903	actin-depolymerizing factor 7	5	not DE	not DE	not DE	not DE	not DE	-1.49428	not DE	not DE	not DE
Sugarcane_STRG.36696	actin-interacting protein 1-2	none	not DE	not DE	not DE	-1.00192	not DE	not DE	-1.19085	not DE	not DE
Sugarcane_STRG.55728	actin-interacting protein 1-2	none	not DE	not DE	not DE	-1.09272	not DE	not DE	-1.47006	not DE	not DE
Sugarcane_STRG.67853	Actin-interacting protein 1-2	9	not DE	not DE	not DE	not DE	not DE	not DE	-2.99371	not DE	not DE
Sugarcane_STRG.105621	actin-related protein 2	none	not DE	not DE	not DE	not DE	not DE	not DE	1.28272	not DE	not DE
Sugarcane_STRG.18358	actin-related protein 2	none	not DE	not DE	not DE	not DE	not DE	not DE	-1.40516	not DE	not DE
Sugarcane_STRG.40105	actin-related protein 2	none	1.32603	not DE	not DE	-1.04932	not DE	not DE	not DE	not DE	not DE
Sugarcane_STRG.9985	Actin-related protein 2/3 complex subunit 1A	none	not DE	not DE	not DE	not DE	not DE	not DE	not DE	-1.40684	not DE
Sugarcane_STRG.91225	actin-related protein 2/3 complex subunit 1B	9	not DE	not DE	not DE	not DE	not DE	not DE	-6.66644	6.25997	not DE
Sugarcane_STRG.133935	actin-related protein 2/3 complex subunit 2A	none	not DE	not DE	not DE	not DE	not DE	not DE	-1.38705	not DE	not DE
Sugarcane_STRG.5454	Actin-related protein 2/3 complex subunit 2A	none	not DE	not DE	not DE	not DE	not DE	not DE	-1.56143	not DE	not DE
Sugarcane_STRG.57284	actin-related protein 2/3 complex subunit 2A	none	not DE	not DE	not DE	-1.73091	not DE	not DE	not DE	not DE	not DE
Sugarcane_STRG.86040	actin-related protein 2/3 complex subunit 4	none	not DE	not DE	not DE	not DE	not DE	not DE	2.04577	not DE	not DE
Sugarcane_STRG.71841	Actin-related protein 2/3 complex subunit 5A	none	not DE	-1.19186	not DE	not DE	not DE	not DE	not DE	not DE	not DE
Sugarcane_STRG.20710	actin-related protein 2/3 complex subunit 5A isoform X1	none	not DE	not DE	not DE	not DE	not DE	not DE	1.62633	not DE	not DE
Sugarcane_STRG.11911	actin-related protein 3	none	-2.59494	not DE	not DE	not DE	not DE	not DE	-2.6845	not DE	not DE
Sugarcane_STRG.68762	Actin-related protein 3	2	1.22168	1.21345	not DE	not DE	not DE	not DE	1.73325	not DE	not DE
Sugarcane_STRG.110041	Actin-related protein 5	9	not DE	not DE	not DE	not DE	not DE	not DE	-7.15057	6.76704	not DE
Sugarcane_STRG.1763	Actin-related protein 5	9	not DE	not DE	not DE	not DE	not DE	not DE	-3.98524	not DE	not DE
Sugarcane_STRG.51544	actin-related protein 5	9	not DE	not DE	not DE	not DE	not DE	not DE	-7.08787	not DE	not DE
Sugarcane_STRG.7389	actin-related protein 5	none	-6.27877	not DE	not DE	not DE	not DE	not DE	-6.89475	6.94897	not DE
Sugarcane_STRG.77402	actin-related protein 5	9	not DE	not DE	not DE	not DE	not DE	not DE	-1.36727	not DE	not DE
Sugarcane_STRG.85705	actin-related protein 7	9	not DE	not DE	not DE	not DE	not DE	not DE	-2.08933	not DE	not DE
Sugarcane_STRG.116094	actin-related protein 9 isoform X1	none	-1.65398	not DE	not DE	not DE	not DE	not DE	-2.12871	1.03101	not DE
Sugarcane_STRG.116705	actin-related protein 9 isoform X1	9	-1.4873	not DE	not DE	not DE	not DE	not DE	-1.96319	1.03188	not DE
Sugarcane_STRG.130481	actin-related protein 9 isoform X1	none	not DE	6.60803	not DE	not DE	-6.94968	not DE	not DE	not DE	not DE
Sugarcane_STRG.25515	actin-related protein 9 isoform X1	9	-2.75031	not DE	not DE	not DE	not DE	not DE	-3.33787	not DE	not DE
Sugarcane_STRG.33565	actin-related protein 9 isoform X1	none	-1.05975	not DE	not DE	not DE	not DE	not DE	-1.74066	1.01027	not DE
Sugarcane_STRG.35594	actin-related protein 9 isoform X1	9	not DE	not DE	not DE	not DE	not DE	not DE	-3.21714	not DE	not DE
Sugarcane_STRG.90741	actin-related protein 9 isoform X1	9	-1.45557	not DE	not DE	not DE	not DE	not DE	-2.1658	1.17438	not DE
Sugarcane_STRG.3174	activating signal cointegrator 1	none	not DE	not DE	not DE	not DE	not DE	not DE	-1.25648	not DE	not DE
Sugarcane_STRG.109874	activating signal cointegrator 1 complex subunit 1 isoform X2	9	not DE	not DE	not DE	not DE	not DE	not DE	-1.69975	1.85369	not DE
Sugarcane_STRG.126486	activator of 90 kDa heat shock protein ATPase homolog	none	not DE	not DE	not DE	not DE	not DE	not DE	1.05252	not DE	not DE
Sugarcane_STRG.131336	activator of 90 kDa heat shock protein ATPase homolog	none	not DE	not DE	not DE	not DE	not DE	not DE	1.26657	not DE	not DE
Sugarcane_STRG.134103	activator of 90 kDa heat shock protein ATPase homolog	none	not DE	not DE	not DE	1.36065	not DE	not DE	1.71583	not DE	not DE
Sugarcane_STRG.13601	activator of 90 kDa heat shock protein ATPase homolog	none	not DE	not DE	not DE	not DE	not DE	not DE	1.33944	not DE	not DE
Sugarcane_STRG.89737	acyclic sesquiterpene synthase	none	not DE	not DE	not DE	not DE	not DE	not DE	-1.16327	not DE	not DE
Sugarcane_STRG.115370	acyl carrier protein 1, chloroplastic	6	not DE	not DE	not DE	not DE	not DE	not DE	1.41799	not DE	not DE
Sugarcane_STRG.57193	acyl carrier protein 1, chloroplastic	10	not DE	-9.36889	not DE	not DE	not DE	not DE	not DE	-9.10356	8.49456
Sugarcane_STRG.100121	Acyl carrier protein 2, mitochondrial	none	not DE	not DE	not DE	not DE	1.27075	not DE	not DE	not DE	not DE
Sugarcane_STRG.10678	acyl carrier protein 2, mitochondrial	none	not DE	not DE	not DE	not DE	1.15278	not DE	not DE	not DE	not DE
Sugarcane_STRG.2482	acyl carrier protein 2, mitochondrial	6	1.01393	not DE	not DE	not DE	not DE	not DE	1.39547	not DE	not DE
Sugarcane_STRG.26927	acyl carrier protein 2, mitochondrial	none	not DE	-1.0427	not DE	not DE	not DE	not DE	not DE	not DE	not DE
Sugarcane_STRG.58579	acyl carrier protein 2, mitochondrial	5	not DE	not DE	not DE	not DE	not DE	not DE	1.22028	not DE	not DE
Sugarcane_STRG.87111	acyl carrier protein 2, mitochondrial	none	not DE	not DE	not DE	not DE	not DE	not DE	1.11465	not DE	not DE
Sugarcane_STRG.26736	acyl carrier protein 3	11	not DE	-1.40628	not DE	not DE	not DE	not DE	not DE	not DE	not DE
Sugarcane_STRG.30803	acyl carrier protein 3	3	not DE	-1.54212	-1.44914	not DE	not DE	not DE	not DE	not DE	not DE
Sugarcane_STRG.44663	acyl carrier protein 3	none	not DE	-1.25167	not DE	not DE	not DE	not DE	not DE	not DE	not DE
Sugarcane_STRG.58362	acyl carrier protein 3	11	not DE	-1.00908	not DE	not DE	not DE	not DE	not DE	not DE	not DE
Sugarcane_STRG.63609	acyl carrier protein 3	3	not DE	-1.52625	-1.072	not DE	not DE	not DE	not DE	not DE	not DE
Sugarcane_STRG.73000	acyl carrier protein 3	11	not DE	-1.00887	not DE	not DE	not DE	not DE	not DE	not DE	not DE
Sugarcane_STRG.76480	acyl carrier protein 3	7	not DE	-2.20943	not DE	not DE	not DE	not DE	not DE	not DE	not DE
Sugarcane_STRG.88059	acyl carrier protein 3	6	not DE	-1.63264	not DE	not DE	not DE	not DE	not DE	not DE	not DE
Sugarcane_STRG.134027	acyl transferase 15	none	not DE	not DE	not DE	not DE	not DE	not DE	1.09263	not DE	not DE
Sugarcane_STRG.6520	acyl transferase 15	none	not DE	not DE	not DE	2.02876	not DE	not DE	3.08661	-2.07491	not DE
Sugarcane_STRG.65645	acyl transferase 15	5	not DE	not DE	not DE	2.22783	not DE	not DE	2.64753	-2.13113	not DE
Sugarcane_STRG.85026	acyl transferase 15	5	not DE	not DE	not DE	3.314	-1.71721	not DE	3.51348	-1.8271	not DE
Sugarcane_STRG.43305	acyl transferase 4	4	1.80206	not DE	2.32744	-1.22088	-1.47016	not DE	not DE	-2.04244	not DE
Sugarcane_STRG.47313	acyl transferase 4	4	1.21442	1.63162	2.19858	not DE	-1.67464	not DE	not DE	-1.25744	not DE
Sugarcane_STRG.86795	acyl transferase 4	4	1.56392	1.60849	1.9742	not DE	-1.97192	not DE	not DE	-1.92735	not DE
Sugarcane_STRG.89368	acyl transferase 4	4	1.39048	2.30767	2.11484	not DE	-2.39177	not DE	not DE	-1.47459	not DE
Sugarcane_STRG.40941	acyl transferase 9	13	not DE	not DE	not DE	not DE	not DE	not DE	-1.28251	not DE	1.09192
Sugarcane_STRG.46316	acyl transferase 9	none	not DE	not DE	not DE	not DE	not DE	not DE	-1.56288	not DE	not DE
Sugarcane_STRG.81761	acyl transferase 9	none	not DE	not DE	not DE	not DE	not DE	not DE	-1.40691	not DE	not DE
Sugarcane_STRG.107361	acyl-[acyl-carrier-protein] desaturase 6, chloroplastic	none	not DE	not DE	not DE	1.77105	not DE	not DE	1.32492	not DE	not DE
Sugarcane_STRG.125572	Acylamino-acid-releasing enzyme	9	not DE	not DE	not DE	not DE	not DE	not DE	-2.21778	not DE	not DE
Sugarcane_STRG.135948	Acylamino-acid-releasing enzyme	none	-2.00561	not DE	not DE	not DE	not DE	not DE	-3.18925	not DE	not DE
Sugarcane_STRG.6713	Acylamino-acid-releasing enzyme	none	not DE	not DE	not DE	not DE	not DE	not DE	-1.57663	not DE	not DE
Sugarcane_STRG.37363	acylaminoacyl-peptidase1	none	not DE	not DE	not DE	not DE	not DE	not DE	-1.96607	not DE	not DE
Sugarcane_STRG.50022	acylaminoacyl-peptidase1	9	not DE	not DE	not DE	not DE	not DE	not DE	-2.67014	not DE	not DE
Sugarcane_STRG.15343	Acyl-CoA N-acyltransferase (NAT) superfamily protein	none	not DE	not DE	not DE	not DE	not DE	not DE	-1.07996	not DE	not DE
Sugarcane_STRG.30979	Acyl-CoA N-acyltransferase (NAT) superfamily protein	none	not DE	not DE	not DE	not DE	not DE	not DE	1.1285	not DE	not DE
Sugarcane_STRG.50497	Acyl-CoA N-acyltransferase (NAT) superfamily protein	none	1.10875	not DE	not DE	not DE	not DE	not DE	1.26155	not DE	not DE
Sugarcane_STRG.130925	Acyl-CoA N-acyltransferase with RING/FYVE/PHD-type zinc finger domain	9	-4.3315	not DE	not DE	not DE	not DE	not DE	-5.29442	4.51748	not DE
Sugarcane_STRG.132492	Acyl-CoA N-acyltransferase with RING/FYVE/PHD-type zinc finger domain	none	not DE	not DE	not DE	not DE	not DE	not DE	-1.20302	not DE	not DE
Sugarcane_STRG.40492	Acyl-CoA N-acyltransferase with RING/FYVE/PHD-type zinc finger domain	9	-3.44153	not DE	not DE	not DE	not DE	not DE	-4.66681	3.44916	not DE
Sugarcane_STRG.49219	Acyl-CoA N-acyltransferase with RING/FYVE/PHD-type zinc finger domain	none	not DE	not DE	not DE	not DE	not DE	not DE	-1.06517	not DE	not DE
Sugarcane_STRG.49481	Acyl-CoA N-acyltransferase with RING/FYVE/PHD-type zinc finger domain	9	not DE	not DE	not DE	not DE	not DE	not DE	-2.65761	not DE	not DE
Sugarcane_STRG.50529	Acyl-CoA N-acyltransferase with RING/FYVE/PHD-type zinc finger domain	9	not DE	not DE	not DE	not DE	not DE	not DE	-1.10833	not DE	not DE
Sugarcane_STRG.78970	Acyl-CoA N-acyltransferase with RING/FYVE/PHD-type zinc finger domain	none	-2.94425	not DE	not DE	not DE	not DE	not DE	-3.63368	3.89083	not DE
Sugarcane_STRG.81883	Acyl-CoA N-acyltransferase with RING/FYVE/PHD-type zinc finger domain	9	not DE	not DE	not DE	not DE	not DE	not DE	-3.04161	2.34591	not DE
Sugarcane_STRG.87117	Acyl-CoA N-acyltransferase with RING/FYVE/PHD-type zinc finger domain	9	-1.41501	not DE	not DE	not DE	not DE	not DE	-2.12613	not DE	not DE
Sugarcane_STRG.114061	Acyl-CoA N-acyltransferase with RING/FYVE/PHD-type zinc finger protein	9	-1.46041	not DE	not DE	not DE	not DE	not DE	-2.11915	1.38876	not DE
Sugarcane_STRG.115212	Acyl-CoA N-acyltransferase with RING/FYVE/PHD-type zinc finger protein	none	not DE	not DE	not DE	not DE	not DE	not DE	-1.32892	not DE	not DE
Sugarcane_STRG.27035	Acyl-CoA N-acyltransferase with RING/FYVE/PHD-type zinc finger protein	none	not DE	not DE	not DE	not DE	not DE	not DE	-1.31933	not DE	not DE
Sugarcane_STRG.73680	Acyl-CoA N-acyltransferase with RING/FYVE/PHD-type zinc finger protein	none	-1.71837	not DE	not DE	not DE	-1.37619	not DE	-2.34249	1.65111	not DE
Sugarcane_STRG.91811	Acyl-CoA N-acyltransferase with RING/FYVE/PHD-type zinc finger protein	none	not DE	not DE	-2.4362	not DE	not DE	not DE	not DE	not DE	-3.03418
Sugarcane_STRG.118449	Acyl-CoA-binding domain-containing protein 3	9	not DE	not DE	not DE	not DE	not DE	not DE	-1.6031	not DE	not DE
Sugarcane_STRG.47655	Acyl-CoA-binding domain-containing protein 3	13	not DE	not DE	not DE	not DE	not DE	not DE	-1.23247	not DE	not DE
Sugarcane_STRG.72222	Acyl-CoA-binding domain-containing protein 3	none	not DE	not DE	not DE	not DE	not DE	not DE	not DE	-6.65033	7.4999
Sugarcane_STRG.72299	Acyl-CoA-binding domain-containing protein 3	13	not DE	not DE	not DE	-1.18294	not DE	not DE	-1.18808	not DE	not DE
Sugarcane_STRG.95012	Acyl-CoA-binding domain-containing protein 3	9	not DE	not DE	not DE	not DE	not DE	not DE	-1.36376	not DE	not DE
Sugarcane_STRG.68726	Acyl-CoA-binding domain-containing protein 4	9	not DE	not DE	not DE	not DE	not DE	not DE	-4.70498	not DE	not DE
Sugarcane_STRG.80298	Acyl-CoA-binding domain-containing protein 4	9	not DE	not DE	not DE	not DE	not DE	not DE	-3.87562	not DE	not DE
Sugarcane_STRG.9318	Acyl-CoA-binding domain-containing protein 4	9	not DE	not DE	not DE	not DE	not DE	not DE	-3.46182	not DE	not DE
Sugarcane_STRG.101822	acyl-CoA-binding domain-containing protein 5-like	none	not DE	not DE	-1.50338	not DE	not DE	not DE	not DE	not DE	not DE
Sugarcane_STRG.110961	acyl-CoA-binding domain-containing protein 5-like	none	not DE	not DE	not DE	-1.4443	not DE	not DE	not DE	not DE	not DE
Sugarcane_STRG.62350	acyl-CoA-binding domain-containing protein 5-like	16	1.01213	not DE	not DE	not DE	not DE	not DE	not DE	not DE	not DE
Sugarcane_STRG.35635	acyl-CoA-binding protein	11	not DE	not DE	not DE	not DE	1.18959	not DE	not DE	not DE	not DE
Sugarcane_STRG.62192	acyl-CoA-binding protein	none	not DE	not DE	10.9911	not DE	not DE	-11.3687	not DE	not DE	not DE
Sugarcane_STRG.73927	acyl-CoA-binding protein	11	not DE	not DE	not DE	not DE	1.26109	not DE	not DE	not DE	not DE
Sugarcane_STRG.86399	acyl-CoA-binding protein	11	not DE	not DE	not DE	not DE	1.13258	not DE	not DE	not DE	not DE
Sugarcane_STRG.118865	acyl-coenzyme A oxidase 2, peroxisomal	none	not DE	not DE	not DE	not DE	not DE	not DE	1.5423	-1.08418	not DE
Sugarcane_STRG.1235	acyl-coenzyme A oxidase 3, peroxisomal-like	5	not DE	not DE	not DE	not DE	not DE	not DE	1.29255	not DE	not DE
Sugarcane_STRG.34260	acyl-coenzyme A oxidase 3, peroxisomal-like	9	-2.68297	not DE	not DE	not DE	not DE	not DE	-3.44008	not DE	not DE
Sugarcane_STRG.34518	acyl-coenzyme A oxidase 3, peroxisomal-like	none	not DE	not DE	not DE	not DE	not DE	not DE	1.0215	not DE	not DE
Sugarcane_STRG.58507	acyl-coenzyme A oxidase 3, peroxisomal-like	none	not DE	not DE	not DE	not DE	not DE	not DE	1.0325	not DE	not DE
Sugarcane_STRG.7570	acyl-coenzyme A oxidase 3, peroxisomal-like	9	not DE	not DE	not DE	not DE	not DE	not DE	-4.95295	not DE	not DE
Sugarcane_STRG.127980	Acyl-coenzyme A oxidase 4 peroxisomal	none	not DE	not DE	not DE	1.06375	not DE	not DE	1.46747	not DE	not DE
Sugarcane_STRG.110088	acyl-coenzyme A oxidase 4, peroxisomal	none	not DE	not DE	not DE	not DE	not DE	not DE	1.76194	not DE	not DE
Sugarcane_STRG.115232	Acyl-coenzyme A oxidase 4, peroxisomal	none	not DE	not DE	not DE	not DE	not DE	not DE	1.70565	not DE	not DE
Sugarcane_STRG.30106	acyl-coenzyme A oxidase 4, peroxisomal	none	not DE	not DE	not DE	not DE	not DE	not DE	2.01839	not DE	not DE
Sugarcane_STRG.5246	acyl-coenzyme A oxidase 4, peroxisomal	6	not DE	not DE	not DE	not DE	not DE	not DE	1.49734	-1.12919	not DE
Sugarcane_STRG.71381	Acyl-coenzyme A oxidase 4, peroxisomal	none	not DE	not DE	not DE	not DE	not DE	not DE	1.74424	not DE	not DE
Sugarcane_STRG.94926	acyl-coenzyme A oxidase 4, peroxisomal	none	not DE	not DE	not DE	1.49651	not DE	not DE	2.36899	not DE	not DE
Sugarcane_STRG.96703	acyl-coenzyme A oxidase 4, peroxisomal	none	-4.53233	not DE	not DE	not DE	not DE	not DE	-3.6722	not DE	not DE
Sugarcane_STRG.124905	acyl-coenzyme A thioesterase 13	none	not DE	not DE	not DE	not DE	not DE	not DE	2.23467	not DE	not DE
Sugarcane_STRG.131046	acyl-coenzyme A thioesterase 8 isoform X1	5	not DE	not DE	not DE	1.88874	not DE	not DE	1.8534	not DE	not DE
Sugarcane_STRG.29351	acyl-coenzyme A thioesterase 8 isoform X1	11	not DE	not DE	not DE	1.20485	not DE	not DE	not DE	not DE	not DE
Sugarcane_STRG.29523	acyl-coenzyme A thioesterase 8 isoform X1	5	not DE	not DE	1.15933	not DE	not DE	not DE	not DE	not DE	not DE
Sugarcane_STRG.64146	acyl-coenzyme A thioesterase 8 isoform X1	2	not DE	not DE	not DE	not DE	not DE	not DE	2.25934	not DE	not DE
Sugarcane_STRG.75174	acyl-coenzyme A thioesterase 8 isoform X1	5	not DE	not DE	not DE	1.6356	not DE	not DE	1.52333	not DE	not DE
Sugarcane_STRG.8862	acyl-coenzyme A thioesterase 8 isoform X1	none	not DE	not DE	not DE	1.19053	not DE	not DE	1.61526	not DE	not DE
Sugarcane_STRG.79343	acyl-coenzyme A thioesterase 8 isoform X2	none	not DE	not DE	not DE	2.4535	not DE	not DE	2.33209	not DE	not DE
Sugarcane_STRG.116767	acyl-coenzyme A thioesterase 9, mitochondrial	none	not DE	not DE	not DE	1.195	not DE	not DE	1.04008	not DE	not DE
Sugarcane_STRG.1507	acyl-coenzyme A thioesterase 9, mitochondrial	none	not DE	not DE	not DE	not DE	not DE	not DE	2.26999	not DE	not DE
Sugarcane_STRG.2203	acyl-coenzyme A thioesterase 9, mitochondrial	none	not DE	not DE	not DE	1.4256	not DE	not DE	1.65732	not DE	not DE
Sugarcane_STRG.66843	acyl-coenzyme A thioesterase 9, mitochondrial	none	not DE	not DE	not DE	1.31504	not DE	not DE	1.27915	not DE	not DE
Sugarcane_STRG.75945	acyl-coenzyme A thioesterase 9, mitochondrial	none	not DE	not DE	not DE	1.30006	not DE	not DE	not DE	not DE	not DE
Sugarcane_STRG.107099	acyl-protein thioesterase 1 homolog 1	1	not DE	not DE	not DE	not DE	not DE	not DE	2.98103	not DE	not DE
Sugarcane_STRG.29273	acyl-protein thioesterase 1 homolog 1	1	not DE	not DE	not DE	not DE	1.97557	not DE	1.99417	not DE	not DE
Sugarcane_STRG.29686	acyl-protein thioesterase 1 homolog 1	1	not DE	not DE	not DE	not DE	not DE	not DE	not DE	8.24762	not DE
Sugarcane_STRG.75316	acyl-protein thioesterase 2	14	not DE	not DE	not DE	not DE	not DE	not DE	-1.24058	not DE	not DE
Sugarcane_STRG.114075	acylpyruvase FAHD1, mitochondrial	none	not DE	not DE	not DE	1.10633	not DE	not DE	1.42339	not DE	not DE
Sugarcane_STRG.18733	acylpyruvase FAHD1, mitochondrial	5	not DE	not DE	not DE	1.45908	not DE	not DE	1.95626	not DE	not DE
Sugarcane_STRG.85388	acylpyruvase FAHD1, mitochondrial	none	not DE	not DE	not DE	not DE	not DE	not DE	3.30533	not DE	not DE
Sugarcane_STRG.95147	acylpyruvase FAHD1, mitochondrial	5	not DE	not DE	not DE	not DE	not DE	not DE	2.46458	not DE	not DE
Sugarcane_STRG.20653	acyltransferase-like protein At1g54570, chloroplastic	none	not DE	not DE	not DE	1.2295	not DE	not DE	1.11931	-1.10055	not DE
Sugarcane_STRG.25863	acyltransferase-like protein At1g54570, chloroplastic	none	1.29051	not DE	not DE	not DE	not DE	not DE	not DE	not DE	not DE
Sugarcane_STRG.27311	acyltransferase-like protein At1g54570, chloroplastic	9	-6.87878	not DE	not DE	not DE	not DE	not DE	-7.79131	6.38989	not DE
Sugarcane_STRG.70113	acyltransferase-like protein At1g54570, chloroplastic	5	not DE	not DE	not DE	1.60092	-1.09785	not DE	1.77764	-1.16987	not DE
Sugarcane_STRG.86559	acyltransferase-like protein At1g54570, chloroplastic	5	not DE	not DE	not DE	2.49226	not DE	not DE	2.80705	-1.50433	not DE
Sugarcane_STRG.89354	acyltransferase-like protein At1g54570, chloroplastic	5	not DE	not DE	not DE	2.27011	-1.21877	not DE	2.69344	-1.48002	not DE
Sugarcane_STRG.132405	Adagio protein 3	4	not DE	not DE	not DE	-1.23242	not DE	not DE	-1.31255	not DE	not DE
Sugarcane_STRG.131767	adagio-like protein 3 isoform X1	none	not DE	not DE	not DE	-1.30022	not DE	not DE	-1.88675	not DE	not DE
Sugarcane_STRG.138655	adagio-like protein 3 isoform X1	4	not DE	not DE	not DE	-1.13279	-1.01915	not DE	-1.35851	not DE	not DE
Sugarcane_STRG.6536	Adaptin ear-binding coat-associated protein 1 NECAP-1	none	not DE	not DE	not DE	not DE	not DE	not DE	1.04546	not DE	not DE
Sugarcane_STRG.27678	Adaptin region family protein	9	not DE	not DE	not DE	not DE	not DE	not DE	-6.20984	not DE	not DE
Sugarcane_STRG.63998	adenine DNA glycosylase	none	not DE	not DE	not DE	not DE	not DE	not DE	-1.19518	1.26054	not DE
Sugarcane_STRG.126615	adenine nucleotide alpha hydrolase superfamily protein	14	not DE	not DE	-1.21365	-2.16228	not DE	not DE	-2.14586	not DE	not DE
Sugarcane_STRG.108053	Adenine nucleotide alpha hydrolase-like superfamily protein	none	not DE	not DE	-1.54087	not DE	not DE	not DE	not DE	not DE	-1.08259
Sugarcane_STRG.128402	Adenine nucleotide alpha hydrolase-like superfamily protein	none	not DE	not DE	not DE	not DE	not DE	not DE	1.43235	not DE	not DE
Sugarcane_STRG.133414	Adenine nucleotide alpha hydrolase-like superfamily protein	none	not DE	not DE	not DE	not DE	not DE	not DE	1.37891	not DE	not DE
Sugarcane_STRG.28529	Adenine nucleotide alpha hydrolase-like superfamily protein	3	-2.73611	-2.53424	-2.22076	not DE	1.79668	not DE	-2.54499	not DE	not DE
Sugarcane_STRG.65490	Adenine nucleotide alpha hydrolase-like superfamily protein	3	not DE	-1.14085	-1.76976	not DE	not DE	not DE	-1.07956	not DE	not DE
Sugarcane_STRG.9162	Adenine nucleotide alpha hydrolase-like superfamily protein	14	-4.06665	-2.16015	-1.77842	not DE	1.35573	not DE	-4.10759	3.26223	not DE
Sugarcane_STRG.124023	Adenine nucleotide alpha hydrolases-like superfamily protein	16	not DE	not DE	not DE	-1.20312	not DE	not DE	not DE	not DE	not DE
Sugarcane_STRG.34986	Adenine nucleotide alpha hydrolases-like superfamily protein	13	not DE	not DE	not DE	-2.63432	1.64687	not DE	-2.24144	not DE	not DE
Sugarcane_STRG.42070	Adenine nucleotide alpha hydrolases-like superfamily protein	13	not DE	not DE	not DE	-2.58617	1.42205	not DE	-2.01483	not DE	not DE
Sugarcane_STRG.54510	Adenine nucleotide alpha hydrolases-like superfamily protein	none	not DE	not DE	not DE	-2.26457	1.90424	not DE	-1.62062	not DE	not DE
Sugarcane_STRG.68481	Adenine nucleotide alpha hydrolases-like superfamily protein	13	not DE	not DE	not DE	-2.70218	1.58006	not DE	-2.26562	not DE	not DE
Sugarcane_STRG.76298	Adenine nucleotide alpha hydrolases-like superfamily protein	none	not DE	not DE	not DE	-2.65496	1.57055	not DE	-2.06186	not DE	not DE
Sugarcane_STRG.85333	adenine nucleotide translocator	14	not DE	not DE	not DE	not DE	not DE	not DE	-3.21581	not DE	not DE
Sugarcane_STRG.37859	adenine nucleotide transporter BT1, chloroplastic/mitochondrial	none	not DE	not DE	not DE	not DE	not DE	not DE	-1.15421	not DE	not DE
Sugarcane_STRG.67469	adenine nucleotide transporter BT1, chloroplastic/mitochondrial	none	not DE	not DE	not DE	not DE	not DE	not DE	1.18538	not DE	not DE
Sugarcane_STRG.71754	adenine phosphoribosyltransferase 1	none	not DE	not DE	not DE	not DE	1.08302	not DE	not DE	not DE	not DE
Sugarcane_STRG.4811	Adenine phosphoribosyltransferase 1 chloroplastic	6	not DE	not DE	not DE	not DE	not DE	not DE	1.13834	not DE	not DE
Sugarcane_STRG.103301	Adenine phosphoribosyltransferase 2	13	not DE	-1.44163	not DE	-2.26226	1.30178	not DE	-3.24037	not DE	not DE
Sugarcane_STRG.114182	Adenine phosphoribosyltransferase 2	13	3.12228	not DE	not DE	-6.20598	3.68263	not DE	-3.08371	not DE	not DE
Sugarcane_STRG.98559	Adenine phosphoribosyltransferase 2	14	not DE	not DE	-2.75264	-2.34703	not DE	not DE	-2.7294	not DE	not DE
Sugarcane_STRG.11732	adenine phosphoribosyltransferase 4	9	not DE	not DE	not DE	-3.48566	not DE	not DE	-5.99553	not DE	not DE
Sugarcane_STRG.138209	adenine/guanine permease AZG1	5	not DE	not DE	not DE	3.51561	-1.34708	not DE	3.65519	-2.46044	not DE
Sugarcane_STRG.16494	adenine/guanine permease AZG1	5	not DE	not DE	not DE	3.66675	-1.4551	not DE	3.60084	-2.37309	not DE
Sugarcane_STRG.106446	adenine/guanine permease AZG2	2	not DE	2.01849	2.83146	2.65987	not DE	not DE	3.45627	not DE	not DE
Sugarcane_STRG.114238	adenine/guanine permease AZG2	2	not DE	1.67817	2.59872	3.17842	not DE	not DE	3.94932	not DE	not DE
Sugarcane_STRG.29583	adenine/guanine permease AZG2	2	not DE	1.54088	2.26106	2.90086	not DE	not DE	3.48304	not DE	not DE
Sugarcane_STRG.40663	adenine/guanine permease AZG2	2	not DE	1.78336	2.40625	2.88482	not DE	not DE	3.67355	not DE	not DE
Sugarcane_STRG.4953	Adenine/guanine permease AZG2	2	not DE	1.64947	2.28841	3.11644	not DE	not DE	3.92319	not DE	not DE
Sugarcane_STRG.50645	adenine/guanine permease AZG2	2	not DE	1.80856	2.17108	2.86087	not DE	not DE	3.51913	not DE	not DE
Sugarcane_STRG.60859	adenine/guanine permease AZG2	2	not DE	1.7548	2.27848	3.08096	not DE	not DE	3.84358	not DE	not DE
Sugarcane_STRG.70431	adenine/guanine permease AZG2	2	not DE	1.66238	2.39238	2.85927	not DE	not DE	3.25824	not DE	not DE
Sugarcane_STRG.70432	adenine/guanine permease AZG2	2	not DE	2.06292	2.38207	not DE	not DE	not DE	2.02258	not DE	not DE
Sugarcane_STRG.79498	adenine/guanine permease AZG2	2	not DE	1.71731	2.2704	3.07351	not DE	not DE	3.53295	not DE	not DE
Sugarcane_STRG.65359	adenosine deaminase-like protein	none	-1.81041	not DE	not DE	not DE	not DE	not DE	-1.40436	not DE	not DE
Sugarcane_STRG.114171	adenosine kinase 2	14	not DE	not DE	not DE	not DE	not DE	not DE	not DE	not DE	1.08112
Sugarcane_STRG.12645	adenosine kinase 2	11	not DE	not DE	not DE	not DE	not DE	not DE	not DE	not DE	1.11834
Sugarcane_STRG.39571	adenosine kinase 2	none	not DE	not DE	not DE	not DE	not DE	not DE	1.05678	not DE	not DE
Sugarcane_STRG.119038	Adenosylhomocysteinase	none	not DE	not DE	not DE	not DE	not DE	not DE	1.51961	not DE	not DE
Sugarcane_STRG.90473	Adenosylhomocysteinase	none	not DE	not DE	not DE	not DE	1.55758	not DE	not DE	not DE	not DE
Sugarcane_STRG.10707	adenosylmethionine aminotransferase1	none	not DE	not DE	not DE	1.80225	not DE	not DE	1.4732	not DE	not DE
Sugarcane_STRG.11871	adenosylmethionine aminotransferase1	5	-1.06782	not DE	not DE	1.82679	not DE	not DE	not DE	not DE	not DE
Sugarcane_STRG.126279	adenosylmethionine aminotransferase1	none	not DE	not DE	not DE	1.61609	not DE	not DE	1.30098	not DE	not DE
Sugarcane_STRG.88269	adenosylmethionine aminotransferase1	none	not DE	not DE	not DE	1.4898	not DE	not DE	1.02948	not DE	not DE
Sugarcane_STRG.110697	adenylate isopentenyltransferase	14	not DE	not DE	-2.04378	-3.02962	1.54641	1.15823	-2.70043	1.55887	-1.22721
Sugarcane_STRG.27487	adenylate isopentenyltransferase 5, chloroplastic	none	not DE	not DE	1.52674	not DE	not DE	-2.19456	not DE	not DE	not DE
Sugarcane_STRG.103339	adenylate kinase 4	none	not DE	not DE	not DE	not DE	not DE	not DE	1.53709	not DE	not DE
Sugarcane_STRG.121707	adenylate kinase 4	11	not DE	not DE	not DE	not DE	1.38796	not DE	not DE	not DE	not DE
Sugarcane_STRG.122727	adenylate kinase 4	16	not DE	-1.33305	not DE	not DE	not DE	not DE	not DE	not DE	not DE
Sugarcane_STRG.62768	adenylate kinase 4	none	not DE	not DE	not DE	not DE	not DE	not DE	1.01966	not DE	not DE
Sugarcane_STRG.74481	adenylate kinase 4	none	1.38705	not DE	not DE	not DE	not DE	not DE	not DE	not DE	not DE
Sugarcane_STRG.59293	adenylosuccinate synthetase	6	not DE	not DE	not DE	1.38905	not DE	not DE	1.5451	not DE	not DE
Sugarcane_STRG.114982	Adenylyltransferase and sulfurtransferase MOCS3	none	not DE	not DE	not DE	not DE	not DE	not DE	1.41243	-1.01813	not DE
Sugarcane_STRG.1811	Adenylyltransferase and sulfurtransferase MOCS3	none	not DE	not DE	1.42914	not DE	not DE	not DE	not DE	not DE	not DE
Sugarcane_STRG.48549	Adenylyltransferase and sulfurtransferase MOCS3	4	not DE	1.16697	not DE	-1.72766	not DE	not DE	-1.10084	not DE	not DE
Sugarcane_STRG.59985	Adenylyltransferase and sulfurtransferase MOCS3	none	not DE	not DE	not DE	not DE	not DE	not DE	1.74547	not DE	not DE
Sugarcane_STRG.76685	Adenylyltransferase and sulfurtransferase MOCS3	2	not DE	not DE	not DE	not DE	not DE	not DE	1.0749	-1.21593	not DE
Sugarcane_STRG.105299	ADP,ATP carrier protein 1, mitochondrial	5	not DE	not DE	not DE	1.93966	-1.11084	not DE	1.29973	not DE	not DE
Sugarcane_STRG.113537	ADP,ATP carrier protein 1, mitochondrial	5	not DE	not DE	not DE	1.14861	-1.3487	not DE	not DE	not DE	not DE
Sugarcane_STRG.39775	ADP,ATP carrier protein 1, mitochondrial	none	not DE	not DE	not DE	1.69169	-1.30397	not DE	1.00033	not DE	not DE
Sugarcane_STRG.40906	ADP,ATP carrier protein 1, mitochondrial	none	not DE	not DE	not DE	1.42943	-1.05414	not DE	not DE	not DE	not DE
Sugarcane_STRG.63980	ADP,ATP carrier protein 1, mitochondrial	none	not DE	not DE	not DE	1.47017	-1.16781	not DE	not DE	not DE	not DE
Sugarcane_STRG.70985	ADP,ATP carrier protein 1, mitochondrial	none	not DE	not DE	not DE	1.38003	-1.06093	not DE	not DE	not DE	not DE
Sugarcane_STRG.78690	ADP,ATP carrier protein 1, mitochondrial	5	not DE	not DE	not DE	1.94975	-1.13733	not DE	1.4363	not DE	not DE
Sugarcane_STRG.113838	ADP,ATP carrier protein 1, mitochondrial-like	none	not DE	not DE	not DE	not DE	not DE	not DE	-1.02064	not DE	not DE
Sugarcane_STRG.137868	ADP,ATP carrier protein 1, mitochondrial-like	none	-1.2269	not DE	not DE	not DE	not DE	not DE	-1.88878	not DE	not DE
Sugarcane_STRG.14866	ADP,ATP carrier protein 1, mitochondrial-like	9	not DE	not DE	not DE	not DE	not DE	not DE	-1.7209	not DE	not DE
Sugarcane_STRG.77386	ADP,ATP carrier protein 1, mitochondrial-like	9	not DE	not DE	not DE	not DE	not DE	not DE	-1.52702	not DE	not DE
Sugarcane_STRG.6708	ADP,ATP carrier protein 2, mitochondrial	5	not DE	not DE	not DE	1.63601	-1.04841	not DE	1.15098	not DE	not DE
Sugarcane_STRG.99838	ADP,ATP carrier protein 2, mitochondrial	14	not DE	not DE	not DE	not DE	not DE	not DE	-1.24235	not DE	not DE
Sugarcane_STRG.10368	ADP-glucose pyrophosphorylase large subunit	9	-3.3945	not DE	not DE	not DE	not DE	not DE	-4.5718	not DE	not DE
Sugarcane_STRG.10369	ADP-glucose pyrophosphorylase large subunit	16	not DE	not DE	not DE	not DE	not DE	not DE	-1.52626	not DE	not DE
Sugarcane_STRG.117841	ADP-glucose pyrophosphorylase large subunit	16	not DE	-1.23873	-1.01954	not DE	not DE	not DE	-1.19795	not DE	not DE
Sugarcane_STRG.123235	ADP-glucose pyrophosphorylase large subunit	none	not DE	not DE	3.97361	not DE	not DE	not DE	not DE	not DE	not DE
Sugarcane_STRG.1895	ADP-glucose pyrophosphorylase large subunit	16	not DE	not DE	not DE	not DE	not DE	not DE	-2.34512	not DE	not DE
Sugarcane_STRG.28373	ADP-glucose pyrophosphorylase large subunit	2	not DE	not DE	not DE	not DE	not DE	not DE	2.01481	not DE	not DE
Sugarcane_STRG.56062	ADP-glucose pyrophosphorylase large subunit	9	not DE	not DE	-1.5687	-1.26155	not DE	not DE	-1.77498	not DE	not DE
Sugarcane_STRG.63032	ADP-glucose pyrophosphorylase large subunit	none	not DE	1.30346	not DE	not DE	not DE	not DE	not DE	not DE	not DE
Sugarcane_STRG.51376	ADP-glucose pyrophosphorylase small subunit	9	not DE	not DE	not DE	not DE	not DE	not DE	-3.76657	not DE	not DE
Sugarcane_STRG.62453	ADP-glucose pyrophosphorylase small subunit	none	not DE	not DE	not DE	not DE	not DE	not DE	-1.74535	not DE	not DE
Sugarcane_STRG.97144	ADP-glucose pyrophosphorylase small subunit	13	not DE	not DE	not DE	-1.70306	not DE	not DE	-2.18562	not DE	not DE
Sugarcane_STRG.26729	ADP-ribosylation factor	none	not DE	not DE	1.08864	not DE	not DE	not DE	not DE	not DE	not DE
Sugarcane_STRG.26975	ADP-ribosylation factor	none	not DE	not DE	not DE	1.33395	not DE	not DE	1.95117	not DE	not DE
Sugarcane_STRG.29047	ADP-ribosylation factor	none	not DE	not DE	not DE	not DE	not DE	not DE	1.24406	not DE	not DE
Sugarcane_STRG.41894	ADP-ribosylation factor	2	not DE	not DE	not DE	not DE	not DE	not DE	1.29497	not DE	not DE
Sugarcane_STRG.45057	ADP-ribosylation factor	none	not DE	not DE	not DE	not DE	not DE	not DE	1.54858	not DE	not DE
Sugarcane_STRG.59490	ADP-ribosylation factor	none	not DE	not DE	not DE	not DE	not DE	not DE	1.13939	not DE	not DE
Sugarcane_STRG.11081	ADP-ribosylation factor 1	6	not DE	not DE	not DE	not DE	not DE	not DE	1.19059	not DE	not DE
Sugarcane_STRG.118218	ADP-ribosylation factor 3	none	1.00657	not DE	not DE	not DE	not DE	not DE	1.47161	-1.04481	not DE
Sugarcane_STRG.50193	ADP-ribosylation factor 3	14	not DE	not DE	not DE	not DE	not DE	not DE	-1.77938	not DE	1.62226
Sugarcane_STRG.101329	ADP-ribosylation factor GTPase-activating protein AGD10	9	not DE	not DE	not DE	not DE	not DE	not DE	-1.47824	not DE	not DE
Sugarcane_STRG.112638	ADP-ribosylation factor GTPase-activating protein AGD10	9	not DE	not DE	not DE	not DE	not DE	not DE	-1.15057	not DE	not DE
Sugarcane_STRG.36369	ADP-ribosylation factor GTPase-activating protein AGD10	none	not DE	not DE	not DE	not DE	not DE	not DE	-1.40108	not DE	not DE
Sugarcane_STRG.62888	ADP-ribosylation factor GTPase-activating protein AGD10	none	not DE	not DE	not DE	not DE	not DE	not DE	-1.14709	not DE	not DE
Sugarcane_STRG.81450	ADP-ribosylation factor GTPase-activating protein AGD10	none	not DE	not DE	not DE	not DE	not DE	not DE	1.6613	not DE	not DE
Sugarcane_STRG.37149	ADP-ribosylation factor GTPase-activating protein AGD12	none	-1.02204	not DE	not DE	not DE	not DE	not DE	not DE	not DE	not DE
Sugarcane_STRG.123962	ADP-ribosylation factor GTPase-activating protein AGD2	none	not DE	not DE	not DE	-1.40651	not DE	not DE	-1.80998	not DE	not DE
Sugarcane_STRG.124847	ADP-ribosylation factor GTPase-activating protein AGD2-like	9	-6.4076	6.36276	not DE	not DE	-7.01821	not DE	-7.72983	5.75214	not DE
Sugarcane_STRG.45651	ADP-ribosylation factor GTPase-activating protein AGD2-like	9	-6.01903	not DE	not DE	not DE	not DE	not DE	-7.31049	5.76695	not DE
Sugarcane_STRG.85951	ADP-ribosylation factor GTPase-activating protein AGD2-like	none	not DE	not DE	not DE	not DE	not DE	not DE	-1.42935	not DE	not DE
Sugarcane_STRG.42338	ADP-ribosylation factor-like	5	not DE	not DE	not DE	not DE	not DE	not DE	1.03345	not DE	not DE
Sugarcane_STRG.94044	ADP-ribosylation factor-like protein 5	none	not DE	not DE	not DE	not DE	not DE	not DE	-1.04782	not DE	not DE
Sugarcane_STRG.109944	ADP-ribosylation factor-related protein 1	none	not DE	not DE	not DE	not DE	not DE	not DE	1.39535	not DE	not DE
Sugarcane_STRG.28123	ADP-ribosylation factor-related protein 1	none	not DE	not DE	not DE	not DE	not DE	not DE	1.01303	not DE	not DE
Sugarcane_STRG.60138	ADP-ribosylation factor-related protein 1	none	not DE	not DE	not DE	not DE	not DE	not DE	1.14783	not DE	not DE
Sugarcane_STRG.81388	ADP-ribosylation factor-related protein 1	none	not DE	not DE	not DE	not DE	not DE	not DE	1.24776	not DE	not DE
Sugarcane_STRG.44670	AF380387_1putative non-LTR retroelement reverse transcriptase	4	1.58618	not DE	1.71384	-3.15836	not DE	not DE	-1.57218	not DE	not DE
Sugarcane_STRG.6902	AF380387_1putative non-LTR retroelement reverse transcriptase	4	1.58136	not DE	1.8117	-3.20248	not DE	not DE	-1.62112	not DE	not DE
Sugarcane_STRG.93686	AF380387_1putative non-LTR retroelement reverse transcriptase	13	not DE	not DE	not DE	-3.33579	not DE	not DE	-2.41813	not DE	not DE
Sugarcane_STRG.137620	AF466646_7putative polyprotein	9	not DE	not DE	not DE	not DE	not DE	not DE	-4.06662	not DE	not DE
Sugarcane_STRG.139225	AF466646_7putative polyprotein	5	not DE	not DE	not DE	1.7183	-1.30406	not DE	not DE	not DE	not DE
Sugarcane_STRG.36294	AF466646_7putative polyprotein	9	not DE	not DE	not DE	not DE	not DE	not DE	not DE	1.11179	not DE
Sugarcane_STRG.36295	AF466646_7putative polyprotein	9	not DE	not DE	not DE	not DE	not DE	not DE	-1.89868	not DE	not DE
Sugarcane_STRG.46718	AF466646_7putative polyprotein	none	not DE	not DE	not DE	not DE	not DE	not DE	-2.30152	2.20413	not DE
Sugarcane_STRG.56712	AF466646_7putative polyprotein	none	not DE	not DE	not DE	not DE	not DE	not DE	-1.53535	not DE	not DE
Sugarcane_STRG.70235	AF466646_7putative polyprotein	9	-2.05396	1.43877	not DE	not DE	not DE	not DE	-2.40596	2.28645	not DE
Sugarcane_STRG.70236	AF466646_7putative polyprotein	9	not DE	not DE	not DE	not DE	not DE	not DE	-2.80261	not DE	not DE
Sugarcane_STRG.135407	AF466646_9putative gag-pol polyprotein	none	not DE	not DE	not DE	1.18371	not DE	not DE	1.28281	not DE	not DE
Sugarcane_STRG.91840	AF466646_9putative gag-pol polyprotein	none	not DE	not DE	not DE	1.111	not DE	not DE	not DE	not DE	not DE
Sugarcane_STRG.97227	AF466646_9putative gag-pol polyprotein	none	not DE	not DE	not DE	1.97265	not DE	not DE	1.9611	not DE	not DE
Sugarcane_STRG.116085	AFG1-like ATPase family protein	none	not DE	not DE	not DE	1.54458	not DE	not DE	not DE	not DE	not DE
Sugarcane_STRG.28293	AFG1-like ATPase family protein	none	-1.75845	not DE	not DE	not DE	not DE	not DE	not DE	not DE	not DE
Sugarcane_STRG.5608	AFG1-like ATPase family protein	5	not DE	not DE	not DE	2.28531	not DE	not DE	2.49175	not DE	not DE
Sugarcane_STRG.71030	AFG1-like ATPase family protein	none	not DE	not DE	not DE	not DE	-7.61083	not DE	not DE	not DE	not DE
Sugarcane_STRG.9944	AFG1-like ATPase family protein	none	not DE	not DE	not DE	2.66943	not DE	not DE	3.35842	not DE	not DE
Sugarcane_STRG.15714	Agamous-like MADS-box protein AGL16	none	not DE	not DE	not DE	-1.52797	not DE	not DE	-1.21706	not DE	not DE
Sugarcane_STRG.69292	Agamous-like MADS-box protein AGL16	5	not DE	not DE	not DE	not DE	not DE	not DE	3.00667	not DE	not DE
Sugarcane_STRG.71491	Agamous-like MADS-box protein AGL16	5	not DE	not DE	not DE	2.88232	-1.68891	not DE	3.1037	-1.47965	not DE
Sugarcane_STRG.25364	agamous-like MADS-box protein AGL61	none	not DE	not DE	not DE	1.19129	not DE	not DE	not DE	not DE	not DE
Sugarcane_STRG.32695	agamous-like MADS-box protein AGL62	7	not DE	-1.3508	not DE	2.84169	not DE	not DE	1.94463	not DE	not DE
Sugarcane_STRG.61392	agamous-like MADS-box protein AGL62	5	not DE	not DE	not DE	2.32827	not DE	not DE	2.07053	not DE	not DE
Sugarcane_STRG.62427	agamous-like MADS-box protein AGL80	none	not DE	not DE	not DE	not DE	not DE	not DE	-1.05174	not DE	not DE
Sugarcane_STRG.125474	AGC (cAMP-dependent cGMP-dependent and protein kinase C) kinase family protein	9	not DE	not DE	not DE	not DE	not DE	not DE	-4.19925	not DE	not DE
Sugarcane_STRG.17774	AGC (cAMP-dependent cGMP-dependent and protein kinase C) kinase family protein	9	not DE	not DE	not DE	not DE	not DE	not DE	-2.87593	not DE	not DE
Sugarcane_STRG.18949	agenet domain-containing protein / bromo-adjacent homology (BAH) domain-containing protein	none	not DE	not DE	not DE	not DE	not DE	not DE	-1.17717	not DE	not DE
Sugarcane_STRG.38792	agenet domain-containing protein / bromo-adjacent homology (BAH) domain-containing protein	none	not DE	not DE	not DE	not DE	not DE	not DE	-1.17288	not DE	not DE
Sugarcane_STRG.38875	agenet domain-containing protein / bromo-adjacent homology (BAH) domain-containing protein	9	not DE	not DE	not DE	not DE	not DE	not DE	-1.37338	not DE	not DE
Sugarcane_STRG.83160	agenet domain-containing protein / bromo-adjacent homology (BAH) domain-containing protein	9	not DE	not DE	not DE	not DE	not DE	not DE	-1.17147	not DE	not DE
Sugarcane_STRG.89237	agenet domain-containing protein / bromo-adjacent homology (BAH) domain-containing protein	none	not DE	not DE	not DE	-1.10056	not DE	not DE	-1.13283	not DE	not DE
Sugarcane_STRG.93854	agenet domain-containing protein / bromo-adjacent homology (BAH) domain-containing protein	none	not DE	not DE	not DE	not DE	not DE	not DE	-1.12053	not DE	not DE
Sugarcane_STRG.107711	AGL13	13	not DE	not DE	not DE	-1.09341	not DE	not DE	-1.25853	not DE	not DE
Sugarcane_STRG.28166	Agmatine coumaroyltransferase-1	none	not DE	not DE	not DE	1.63004	not DE	not DE	2.20567	-1.25082	1.19786
Sugarcane_STRG.30665	Agmatine coumaroyltransferase-1	none	not DE	not DE	not DE	not DE	not DE	not DE	1.76189	not DE	1.19937
Sugarcane_STRG.38358	Agmatine coumaroyltransferase-1	5	not DE	not DE	not DE	1.22188	not DE	not DE	1.20731	not DE	1.37074
Sugarcane_STRG.49028	Agmatine coumaroyltransferase-1	5	1.30753	not DE	2.09758	1.60445	not DE	not DE	2.91198	-1.588	1.38333
Sugarcane_STRG.26732	Agmatine coumaroyltransferase-2	3	not DE	-2.53508	not DE	not DE	not DE	not DE	not DE	not DE	not DE
Sugarcane_STRG.3130	Agmatine deiminase	none	not DE	not DE	not DE	not DE	not DE	not DE	-3.19866	not DE	not DE
Sugarcane_STRG.102825	AGO1a	9	-6.95022	not DE	not DE	not DE	not DE	not DE	-8.31573	7.38486	not DE
Sugarcane_STRG.2040	AGO1a	9	-1.82661	not DE	not DE	not DE	not DE	not DE	-2.4522	1.58453	not DE
Sugarcane_STRG.69414	AGO1a	4	not DE	2.76116	not DE	not DE	-2.52028	not DE	not DE	not DE	not DE
Sugarcane_STRG.86682	AGO1a	9	-3.24912	not DE	not DE	not DE	not DE	not DE	-3.30534	2.26521	not DE
Sugarcane_STRG.24552	AICARFT/IMPCHase bienzyme family protein	9	not DE	not DE	not DE	not DE	not DE	not DE	-7.60661	6.29876	not DE
Sugarcane_STRG.58303	A-kinase anchor protein 17A	none	not DE	not DE	not DE	not DE	not DE	not DE	1.61713	not DE	not DE
Sugarcane_STRG.99396	A-kinase anchor protein 17A	none	not DE	1.62114	not DE	not DE	not DE	not DE	not DE	not DE	not DE
Sugarcane_STRG.15270	aladin	none	-1.95403	not DE	not DE	not DE	not DE	not DE	-2.57735	not DE	not DE
Sugarcane_STRG.42928	aladin	9	not DE	not DE	not DE	not DE	not DE	not DE	-2.4845	not DE	not DE
Sugarcane_STRG.58888	aladin	9	-2.36985	not DE	not DE	not DE	not DE	not DE	-3.87449	2.38647	not DE
Sugarcane_STRG.64311	aladin	14	not DE	not DE	not DE	not DE	not DE	not DE	-3.28873	not DE	2.85517
Sugarcane_STRG.72066	Aladin	14	not DE	not DE	not DE	not DE	not DE	3.13274	not DE	not DE	not DE
Sugarcane_STRG.72067	aladin	none	not DE	not DE	not DE	-1.53521	not DE	not DE	-2.85282	not DE	not DE
Sugarcane_STRG.93375	aladin	9	not DE	not DE	not DE	not DE	not DE	not DE	-2.61538	not DE	not DE
Sugarcane_STRG.69102	ALA-interacting subunit 1	5	not DE	not DE	not DE	1.54968	not DE	not DE	1.53462	-1.17392	not DE
Sugarcane_STRG.21467	ALA-interacting subunit 3	none	not DE	not DE	not DE	1.02054	not DE	not DE	1.37451	not DE	not DE
Sugarcane_STRG.80335	ALA-interacting subunit 5	none	1.47483	not DE	not DE	1.86358	not DE	not DE	3.33841	-1.53596	not DE
Sugarcane_STRG.83820	ALA-interacting subunit 5	none	not DE	not DE	not DE	not DE	not DE	not DE	1.89259	not DE	not DE
Sugarcane_STRG.87293	ALA-interacting subunit 5	none	not DE	not DE	not DE	1.93867	not DE	not DE	2.89878	not DE	not DE
Sugarcane_STRG.27062	alanine aminotransferase	14	not DE	not DE	not DE	-1.24908	not DE	not DE	-1.57387	not DE	not DE
Sugarcane_STRG.4718	alanine aminotransferase	none	not DE	-7.83462	not DE	not DE	not DE	not DE	not DE	-6.98657	7.99658
Sugarcane_STRG.56658	alanine aminotransferase	9	not DE	not DE	not DE	-1.93048	not DE	not DE	-3.26183	1.55847	not DE
Sugarcane_STRG.84661	alanine aminotransferase	none	not DE	not DE	not DE	not DE	not DE	not DE	-1.19593	not DE	not DE
Sugarcane_STRG.9778	alanine aminotransferase 2	none	not DE	not DE	not DE	1.29575	not DE	not DE	1.45339	not DE	not DE
Sugarcane_STRG.24018	alanine aminotransferase5	none	not DE	not DE	not DE	not DE	1.34081	not DE	not DE	not DE	not DE
Sugarcane_STRG.27063	alanine aminotransferase5	14	-6.54933	not DE	not DE	not DE	not DE	not DE	-7.13522	6.50843	not DE
Sugarcane_STRG.81806	alanine aminotransferase5	none	not DE	not DE	not DE	not DE	3.23148	not DE	not DE	not DE	not DE
Sugarcane_STRG.110903	alanine--glyoxylate aminotransferase 2 homolog 1, mitochondrial	5	1.07012	1.10252	1.53249	not DE	not DE	-1.05245	2.02069	not DE	not DE
Sugarcane_STRG.120860	alanine--glyoxylate aminotransferase 2 homolog 1, mitochondrial	5	not DE	1.06472	1.47041	not DE	not DE	-1.04166	1.15384	not DE	not DE
Sugarcane_STRG.106496	alanine--glyoxylate aminotransferase 2 homolog 3, mitochondrial	5	not DE	not DE	not DE	1.33452	not DE	not DE	1.42258	-1.00497	not DE
Sugarcane_STRG.108509	alanine--glyoxylate aminotransferase 2 homolog 3, mitochondrial	none	not DE	not DE	not DE	1.54744	not DE	not DE	1.7638	not DE	not DE
Sugarcane_STRG.122716	alanine--glyoxylate aminotransferase 2 homolog 3, mitochondrial	none	not DE	not DE	not DE	1.80841	not DE	not DE	2.08814	not DE	not DE
Sugarcane_STRG.123132	alanine--glyoxylate aminotransferase 2 homolog 3, mitochondrial	5	not DE	not DE	not DE	1.44053	not DE	not DE	1.38972	-1.2852	not DE
Sugarcane_STRG.40285	alanine--glyoxylate aminotransferase 2 homolog 3, mitochondrial	5	not DE	not DE	not DE	1.75697	not DE	not DE	1.69449	not DE	not DE
Sugarcane_STRG.97918	alanine--glyoxylate aminotransferase 2 homolog 3, mitochondrial	none	not DE	not DE	not DE	1.69934	not DE	not DE	1.38761	not DE	not DE
Sugarcane_STRG.101581	alanine--tRNA ligase	13	not DE	not DE	not DE	-1.67126	not DE	not DE	-1.25835	not DE	not DE
Sugarcane_STRG.105280	alanine--tRNA ligase	9	-6.4958	not DE	not DE	not DE	not DE	not DE	-6.92939	not DE	not DE
Sugarcane_STRG.116668	alanine--tRNA ligase	9	-2.28989	not DE	not DE	-1.15506	-1.22453	not DE	-3.44495	1.58887	not DE
Sugarcane_STRG.14384	alanine--tRNA ligase	9	-4.45885	not DE	not DE	not DE	-2.06447	not DE	-5.96489	3.80684	not DE
Sugarcane_STRG.2707	alanine--tRNA ligase	13	not DE	not DE	not DE	not DE	not DE	not DE	not DE	not DE	1.31683
Sugarcane_STRG.3520	Alanine--tRNA ligase	9	-1.3087	not DE	not DE	not DE	not DE	not DE	-1.9539	not DE	not DE
Sugarcane_STRG.37599	Alanine--tRNA ligase	9	not DE	not DE	not DE	not DE	not DE	not DE	-1.64151	not DE	not DE
Sugarcane_STRG.73763	alanine--tRNA ligase	13	not DE	not DE	not DE	-1.28268	not DE	1.03858	-1.3357	not DE	1.3879
Sugarcane_STRG.8602	Alanine--tRNA ligase	9	-1.80391	not DE	not DE	not DE	not DE	not DE	-2.78632	not DE	not DE
Sugarcane_STRG.91110	alanine--tRNA ligase	14	not DE	not DE	not DE	-10.5738	8.56247	not DE	not DE	not DE	not DE
Sugarcane_STRG.91630	alanine--tRNA ligase	9	-2.18065	not DE	not DE	not DE	not DE	not DE	-3.37023	1.54006	not DE
Sugarcane_STRG.92261	alanine--tRNA ligase	13	not DE	not DE	not DE	-1.77853	not DE	1.03044	-1.93284	not DE	1.05947
Sugarcane_STRG.9425	alanine--tRNA ligase	9	-7.07324	not DE	not DE	not DE	not DE	not DE	-8.84094	not DE	not DE
Sugarcane_STRG.95674	alanine--tRNA ligase	none	not DE	not DE	not DE	not DE	not DE	not DE	-1.76571	not DE	not DE
Sugarcane_STRG.120020	alanine--tRNA ligase, chloroplastic/mitochondrial	none	not DE	not DE	not DE	-1.17969	not DE	not DE	not DE	not DE	not DE
Sugarcane_STRG.118415	Alba DNA/RNA-binding protein	9	-1.50117	not DE	not DE	not DE	not DE	not DE	-2.4412	1.29932	not DE
Sugarcane_STRG.2691	Alba DNA/RNA-binding protein	none	-1.06289	not DE	not DE	not DE	not DE	not DE	-1.79275	not DE	not DE
Sugarcane_STRG.28047	Alba DNA/RNA-binding protein	none	not DE	not DE	not DE	not DE	not DE	not DE	1.01957	not DE	not DE
Sugarcane_STRG.39322	Alba DNA/RNA-binding protein	none	not DE	not DE	not DE	not DE	not DE	not DE	not DE	not DE	1.14693
Sugarcane_STRG.45136	Alba DNA/RNA-binding protein	none	not DE	not DE	not DE	not DE	not DE	not DE	1.1413	not DE	not DE
Sugarcane_STRG.14176	ALBINO3-like protein 1, chloroplastic	none	not DE	not DE	not DE	not DE	not DE	not DE	-1.09823	not DE	not DE
Sugarcane_STRG.37233	ALBINO3-like protein 2, chloroplastic	9	-1.1455	not DE	not DE	not DE	not DE	not DE	-1.18437	not DE	not DE
Sugarcane_STRG.100101	alcohol dehydrogenase	13	not DE	not DE	not DE	-7.68738	not DE	not DE	-7.90223	not DE	not DE
Sugarcane_STRG.100804	alcohol dehydrogenase	13	not DE	not DE	not DE	-3.39581	not DE	not DE	-3.31633	not DE	not DE
Sugarcane_STRG.101205	alcohol dehydrogenase	none	not DE	not DE	not DE	-2.7805	not DE	not DE	-3.08678	not DE	not DE
Sugarcane_STRG.114026	alcohol dehydrogenase	13	not DE	not DE	not DE	-3.90823	not DE	not DE	-4.34477	not DE	not DE
Sugarcane_STRG.114964	alcohol dehydrogenase	13	not DE	-1.27362	not DE	-2.20308	not DE	not DE	-2.10329	not DE	1.58099
Sugarcane_STRG.124045	alcohol dehydrogenase	13	not DE	not DE	not DE	-3.36151	not DE	not DE	-3.09808	not DE	not DE
Sugarcane_STRG.126188	alcohol dehydrogenase	none	-9.08854	not DE	not DE	not DE	not DE	not DE	-12.0605	not DE	not DE
Sugarcane_STRG.24749	alcohol dehydrogenase	9	not DE	not DE	not DE	-5.05069	not DE	not DE	-5.57874	not DE	not DE
Sugarcane_STRG.48652	alcohol dehydrogenase	none	not DE	not DE	not DE	not DE	not DE	not DE	not DE	-1.08256	not DE
Sugarcane_STRG.54000	alcohol dehydrogenase	9	not DE	not DE	8.81115	not DE	not DE	-7.67883	-6.49458	not DE	not DE
Sugarcane_STRG.54946	alcohol dehydrogenase	none	not DE	not DE	not DE	-2.40847	not DE	not DE	-3.73031	not DE	not DE
Sugarcane_STRG.58190	alcohol dehydrogenase	13	not DE	not DE	not DE	-4.03339	not DE	not DE	-3.50731	not DE	not DE
Sugarcane_STRG.61065	alcohol dehydrogenase	none	not DE	not DE	not DE	not DE	not DE	not DE	not DE	-1.25123	not DE
Sugarcane_STRG.65941	alcohol dehydrogenase	13	not DE	not DE	-1.97716	-6.36809	not DE	not DE	-7.56241	not DE	not DE
Sugarcane_STRG.80679	alcohol dehydrogenase	13	not DE	not DE	not DE	-1.84218	not DE	not DE	-2.06108	not DE	not DE
Sugarcane_STRG.83065	alcohol dehydrogenase	13	not DE	not DE	not DE	not DE	not DE	not DE	-1.10493	not DE	1.24863
Sugarcane_STRG.108074	alcohol dehydrogenase 1	16	not DE	-2.4171	-2.28934	-3.45277	not DE	not DE	-3.22857	-1.77714	not DE
Sugarcane_STRG.111513	alcohol dehydrogenase 1	14	not DE	-1.26234	not DE	-1.72171	1.23126	not DE	-2.68079	not DE	not DE
Sugarcane_STRG.111516	alcohol dehydrogenase 1	13	not DE	not DE	not DE	-5.40342	1.55418	not DE	-5.38527	not DE	not DE
Sugarcane_STRG.117439	alcohol dehydrogenase 1	14	not DE	-1.15175	not DE	-1.83932	1.04697	not DE	-2.68544	not DE	not DE
Sugarcane_STRG.118324	alcohol dehydrogenase 1	13	not DE	-1.1017	not DE	-2.73649	not DE	not DE	-2.73679	not DE	1.29478
Sugarcane_STRG.130635	alcohol dehydrogenase 1	13	not DE	not DE	not DE	-2.67721	not DE	not DE	-3.26569	not DE	1.27056
Sugarcane_STRG.29098	alcohol dehydrogenase 1	16	not DE	-1.40543	-1.503	-4.75443	not DE	not DE	-4.24887	not DE	not DE
Sugarcane_STRG.39275	alcohol dehydrogenase 1	14	not DE	-1.03879	not DE	-1.66396	1.12187	not DE	-2.18455	not DE	not DE
Sugarcane_STRG.503	alcohol dehydrogenase 1	14	not DE	-1.23609	not DE	-1.00024	not DE	not DE	-1.47425	not DE	not DE
Sugarcane_STRG.51583	alcohol dehydrogenase 1	13	-1.15167	not DE	not DE	-3.46878	1.11682	not DE	-4.62045	1.28967	not DE
Sugarcane_STRG.63563	alcohol dehydrogenase 1	13	not DE	not DE	not DE	-3.05113	not DE	not DE	-3.11402	not DE	1.18413
Sugarcane_STRG.8047	alcohol dehydrogenase 1	14	not DE	not DE	not DE	-2.76693	not DE	not DE	-4.01566	not DE	not DE
Sugarcane_STRG.82456	alcohol dehydrogenase 1	16	not DE	-1.6868	-1.14121	-4.42804	not DE	not DE	-4.66819	-1.00037	not DE
Sugarcane_STRG.83703	alcohol dehydrogenase 1	13	-1.24905	-1.45517	-1.19435	-4.89058	not DE	not DE	-6.13963	not DE	1.23672
Sugarcane_STRG.89834	alcohol dehydrogenase 1	14	-2.07141	-1.33599	not DE	-1.75917	not DE	not DE	-3.83058	1.33958	1.19538
Sugarcane_STRG.89836	alcohol dehydrogenase 1	13	not DE	-1.55483	-1.97449	-5.4341	1.0843	not DE	-5.85842	not DE	not DE
Sugarcane_STRG.95419	alcohol dehydrogenase 1	13	not DE	not DE	not DE	-2.57096	1.23234	not DE	-2.49114	not DE	not DE
Sugarcane_STRG.52513	Alcohol dehydrogenase 2	16	not DE	-1.56077	not DE	-4.42448	not DE	not DE	-3.77175	-1.57772	not DE
Sugarcane_STRG.123159	alcohol dehydrogenase class-3	14	not DE	not DE	not DE	not DE	1.09864	not DE	not DE	not DE	not DE
Sugarcane_STRG.125863	alcohol dehydrogenase class-3	14	not DE	not DE	not DE	-7.16458	not DE	not DE	-5.65491	not DE	not DE
Sugarcane_STRG.7500	alcohol dehydrogenase class-3	14	not DE	not DE	not DE	not DE	not DE	not DE	-1.88877	not DE	not DE
Sugarcane_STRG.1041	alcohol dehydrogenase family-2	16	not DE	not DE	not DE	-4.98017	not DE	not DE	-4.65151	not DE	not DE
Sugarcane_STRG.39277	alcohol dehydrogenase family-2	13	not DE	-2.67189	not DE	-5.21948	1.73948	not DE	-6.25529	not DE	not DE
Sugarcane_STRG.65939	alcohol dehydrogenase family-2	16	not DE	-1.44694	-1.2606	-3.63849	not DE	not DE	-3.33631	-1.06794	not DE
Sugarcane_STRG.85144	alcohol dehydrogenase family-2	13	not DE	-1.83197	-1.76903	-5.24501	1.74119	not DE	-5.67239	not DE	not DE
Sugarcane_STRG.95418	alcohol dehydrogenase family-2	16	not DE	-1.2886	-1.43482	-3.52715	not DE	not DE	-4.4918	not DE	not DE
Sugarcane_STRG.37337	alcohol dehydrogenase-like 2	none	not DE	-1.28764	not DE	not DE	not DE	not DE	not DE	-1.30229	not DE
Sugarcane_STRG.48298	alcohol dehydrogenase-like 2	none	not DE	-1.20147	not DE	not DE	not DE	not DE	not DE	-1.29127	not DE
Sugarcane_STRG.55600	alcohol dehydrogenase-like 2	3	not DE	-1.80364	not DE	not DE	not DE	not DE	not DE	not DE	not DE
Sugarcane_STRG.55601	alcohol dehydrogenase-like 2	10	not DE	not DE	not DE	not DE	not DE	not DE	1.53733	-2.39958	not DE
Sugarcane_STRG.59322	alcohol dehydrogenase-like 2	16	not DE	-1.18665	not DE	not DE	not DE	not DE	not DE	-1.3854	not DE
Sugarcane_STRG.64830	alcohol dehydrogenase-like 2	none	not DE	-1.31416	not DE	not DE	not DE	not DE	not DE	-1.35359	not DE
Sugarcane_STRG.40160	alcohol dehydrogenase-like 4 isoform X1	16	not DE	-3.27573	-2.09527	not DE	not DE	not DE	not DE	-2.21232	not DE
Sugarcane_STRG.101959	alcohol dehydrogenase-like 4 isoform X2	7	not DE	-2.10196	-2.06825	1.11684	not DE	not DE	not DE	-1.97193	not DE
Sugarcane_STRG.109818	alcohol dehydrogenase-like 4 isoform X2	5	not DE	-1.39465	not DE	not DE	not DE	not DE	not DE	-1.60396	not DE
Sugarcane_STRG.109819	alcohol dehydrogenase-like 4 isoform X2	5	not DE	-1.41585	not DE	1.91283	not DE	not DE	1.4377	-1.52137	not DE
Sugarcane_STRG.122045	alcohol dehydrogenase-like 4 isoform X2	7	not DE	-1.9316	-1.57655	1.07848	not DE	not DE	not DE	-1.75215	not DE
Sugarcane_STRG.5255	alcohol dehydrogenase-like 4 isoform X2	7	not DE	-1.43674	-1.41472	1.76063	not DE	not DE	1.35135	-1.39991	not DE
Sugarcane_STRG.7237	alcohol dehydrogenase-like 4 isoform X2	3	not DE	-2.77962	-2.68237	not DE	not DE	not DE	not DE	-2.58174	not DE
Sugarcane_STRG.49775	alcohol dehydrogenase-like 6	2	not DE	not DE	not DE	not DE	not DE	not DE	2.08222	not DE	not DE
Sugarcane_STRG.49777	Alcohol dehydrogenase-like 6	none	not DE	not DE	not DE	not DE	not DE	not DE	-5.14533	not DE	not DE
Sugarcane_STRG.76631	alcohol dehydrogenase-like 6	none	not DE	not DE	1.1185	not DE	not DE	not DE	not DE	not DE	not DE
Sugarcane_STRG.114602	alcohol dehydrogenase-like 7	none	not DE	not DE	not DE	not DE	not DE	not DE	not DE	not DE	2.27615
Sugarcane_STRG.121420	Aldehyde dehydrogenase	9	-1.7537	not DE	not DE	not DE	not DE	not DE	-2.51716	not DE	not DE
Sugarcane_STRG.137116	Aldehyde dehydrogenase	none	-2.43502	not DE	not DE	not DE	not DE	not DE	-4.14042	not DE	not DE
Sugarcane_STRG.16409	Aldehyde dehydrogenase	9	-1.25393	-1.00693	not DE	not DE	not DE	not DE	-1.55057	not DE	not DE
Sugarcane_STRG.119319	aldehyde dehydrogenase 22A1	none	not DE	not DE	not DE	not DE	not DE	not DE	1.48511	not DE	not DE
Sugarcane_STRG.131199	aldehyde dehydrogenase 22A1	none	not DE	not DE	not DE	not DE	not DE	not DE	-3.13293	not DE	not DE
Sugarcane_STRG.48217	aldehyde dehydrogenase 22A1	9	-2.77237	not DE	not DE	not DE	not DE	not DE	-3.77846	not DE	not DE
Sugarcane_STRG.48507	aldehyde dehydrogenase 22A1	9	not DE	not DE	not DE	not DE	not DE	not DE	-3.10269	2.04011	not DE
Sugarcane_STRG.68046	aldehyde dehydrogenase 22A1	none	not DE	not DE	not DE	not DE	not DE	not DE	1.01824	not DE	not DE
Sugarcane_STRG.59119	Aldehyde dehydrogenase family 2 member B4, mitochondrial	none	not DE	not DE	not DE	not DE	not DE	not DE	-1.52354	not DE	not DE
Sugarcane_STRG.101660	aldehyde dehydrogenase family 2 member C4	5	not DE	-1.05871	not DE	2.89863	not DE	not DE	2.59362	-1.61995	not DE
Sugarcane_STRG.128370	aldehyde dehydrogenase family 2 member C4	5	not DE	not DE	not DE	3.15605	-1.16466	not DE	3.16325	-1.95873	not DE
Sugarcane_STRG.18419	aldehyde dehydrogenase family 2 member C4	none	not DE	not DE	not DE	1.55019	not DE	not DE	not DE	not DE	not DE
Sugarcane_STRG.30001	aldehyde dehydrogenase family 2 member C4	7	not DE	-1.3186	not DE	2.71159	not DE	not DE	2.5102	-1.94479	not DE
Sugarcane_STRG.45819	aldehyde dehydrogenase family 2 member C4	none	not DE	-5.00007	not DE	not DE	not DE	not DE	not DE	not DE	not DE
Sugarcane_STRG.48478	aldehyde dehydrogenase family 2 member C4	7	not DE	-1.51515	not DE	2.08065	not DE	not DE	1.56555	-1.63126	not DE
Sugarcane_STRG.67333	aldehyde dehydrogenase family 2 member C4	7	not DE	-1.23832	not DE	2.49285	not DE	not DE	2.22953	-1.8757	not DE
Sugarcane_STRG.67373	aldehyde dehydrogenase family 2 member C4	5	not DE	not DE	not DE	4.19251	not DE	-1.21744	4.33667	-2.23792	not DE
Sugarcane_STRG.73526	aldehyde dehydrogenase family 2 member C4	5	not DE	-1.40719	-1.1888	2.85559	not DE	not DE	3.10676	-2.18195	not DE
Sugarcane_STRG.37679	aldehyde dehydrogenase family 2 member C4-like	10	not DE	-1.56882	not DE	not DE	not DE	not DE	not DE	-2.26373	not DE
Sugarcane_STRG.45824	aldehyde dehydrogenase family 2 member C4-like	4	not DE	not DE	not DE	not DE	not DE	not DE	not DE	-1.01996	not DE
Sugarcane_STRG.64831	aldehyde dehydrogenase family 2 member C4-like	none	not DE	not DE	not DE	1.0189	-1.13151	not DE	not DE	not DE	not DE
Sugarcane_STRG.108036	aldehyde dehydrogenase family 7 member A1	none	not DE	not DE	-1.00016	not DE	not DE	not DE	not DE	not DE	not DE
Sugarcane_STRG.19011	aldehyde dehydrogenase family 7 member A1	7	not DE	not DE	-1.3165	not DE	not DE	not DE	not DE	not DE	not DE
Sugarcane_STRG.22860	aldehyde dehydrogenase family 7 member A1	9	-1.6298	not DE	not DE	not DE	not DE	not DE	-2.4588	not DE	not DE
Sugarcane_STRG.43256	aldehyde dehydrogenase family 7 member A1	3	not DE	not DE	-1.13226	not DE	not DE	not DE	not DE	not DE	not DE
Sugarcane_STRG.45785	aldehyde dehydrogenase family 7 member A1	3	not DE	-1.17378	-1.04026	not DE	not DE	not DE	not DE	not DE	not DE
Sugarcane_STRG.73255	aldehyde dehydrogenase family 7 member A1	9	not DE	not DE	not DE	not DE	not DE	not DE	-2.29251	not DE	not DE
[truncated: 46,730 more rows]
