# Supplementary material for: Differentiation of Tracheary Elements in Sugarcane Suspension Cells Involves Changes in Secondary Wall Deposition and Extensive Transcriptional Reprogramming
Source: Front Plant Sci. 2020 Dec 18;11:617020. doi: 10.3389/fpls.2020.617020 (PMC7814504; doi:10.3389/fpls.2020.617020)
Supplement: Supplementary file 15 [file Table_6.XLSX]

## Sheet: Sheet1
Table S6. Category enrichment analyses of DEGs along the time course of the Arabidopsis xylogenic culture. Genes in each set were based on figure 3 from Kubo et al. (2005).
down-regulateda	674 genes			early up-regulatedb	341 genes			late up-regulatedc	512 genes
GO.ID	Term	pvalue		GO.ID	Term	pvalue		GO.ID	Term	pvalue
GO:0050896	response to stimulus	2.2e-13		GO:0032774	RNA biosynthetic process	0.00018		GO:0071554	cell wall organization or biogenesis	1.5e-24
GO:0006351	transcription, DNA-templated	6.1e-09		GO:0006857	oligopeptide transport	0.00039		GO:0042546	cell wall biogenesis	6.2e-17
GO:0006629	lipid metabolic process	5.6e-08		GO:0009414	response to water deprivation	0.00051		GO:0070589	cellular component macromolecule biosynt...	6.6e-16
GO:0045229	external encapsulating structure organiz...	9.6e-08		GO:0010087	phloem or xylem histogenesis	0.00071		GO:0044036	cell wall macromolecule metabolic proces...	1.8e-15
GO:0007154	cell communication	1.5e-07		GO:0055085	transmembrane transport	0.00077		GO:0033692	cellular polysaccharide biosynthetic pro...	1.6e-13
GO:1901570	fatty acid derivative biosynthetic proce...	6.8e-07		GO:0010588	cotyledon vascular tissue pattern format...	0.00083		GO:0009698	phenylpropanoid metabolic process	5.2e-12
GO:1901568	fatty acid derivative metabolic process	1e-06		GO:0050794	regulation of cellular process	0.00083		GO:0005976	polysaccharide metabolic process	1.3e-11
GO:0032774	RNA biosynthetic process	1.3e-06		GO:0001101	response to acid chemical	0.00186		GO:0000271	polysaccharide biosynthetic process	1.8e-11
GO:0019748	secondary metabolic process	2e-06		GO:0072593	reactive oxygen species metabolic proces...	0.00207		GO:0044264	cellular polysaccharide metabolic proces...	9.8e-11
GO:0006790	sulfur compound metabolic process	3.2e-06		GO:0034654	nucleobase-containing compound biosynthe...	0.00214		GO:0034637	cellular carbohydrate biosynthetic proce...	1.2e-10
GO:0055085	transmembrane transport	4.8e-06		GO:0048826	cotyledon morphogenesis	0.00247		GO:0009699	phenylpropanoid biosynthetic process	2.4e-10
GO:0007165	signal transduction	5.8e-06		GO:0006351	transcription, DNA-templated	0.00249		GO:1903338	regulation of cell wall organization or ...	4e-10
GO:0044272	sulfur compound biosynthetic process	1.5e-05		GO:0009415	response to water	0.00291		GO:0045229	external encapsulating structure organiz...	1.9e-09
GO:0006082	organic acid metabolic process	2.2e-05		GO:0010468	regulation of gene expression	0.00318		GO:0005975	carbohydrate metabolic process	4.8e-09
GO:0051716	cellular response to stimulus	3.1e-05		GO:0048598	embryonic morphogenesis	0.00324		GO:0044262	cellular carbohydrate metabolic process	3.1e-08
GO:0006355	regulation of transcription, DNA-templat...	3.8e-05		GO:0051171	regulation of nitrogen compound metaboli...	0.00336		GO:0016051	carbohydrate biosynthetic process	8.6e-08
GO:0023052	signaling	4.3e-05		GO:0018130	heterocycle biosynthetic process	0.00395		GO:1905177	tracheary element differentiation	8.9e-08
GO:0034654	nucleobase-containing compound biosynthe...	4.9e-05		GO:0031323	regulation of cellular metabolic process	0.00438		GO:0009834	plant-type secondary cell wall biogenesi...	4.9e-07
GO:0046505	sulfolipid metabolic process	5.3e-05		GO:0140115	export across plasma membrane	0.00453		GO:0044550	secondary metabolite biosynthetic proces...	8.6e-07
GO:0051252	regulation of RNA metabolic process	6.3e-05		GO:0006829	zinc ion transport	0.00456		GO:0010383	cell wall polysaccharide metabolic proce...	9.9e-07
GO:0016311	dephosphorylation	7.8e-05		GO:0006868	glutamine transport	0.00467		GO:0045491	xylan metabolic process	4.1e-06
GO:0010556	regulation of macromolecule biosynthetic...	0.0001		GO:0080090	regulation of primary metabolic process	0.00518		GO:0044087	regulation of cellular component biogene...	4.8e-06
GO:0005975	carbohydrate metabolic process	0.00011		GO:0035672	oligopeptide transmembrane transport	0.00525		GO:0071669	plant-type cell wall organization or bio...	7.9e-06
GO:0019219	regulation of nucleobase-containing comp...	0.00013		GO:0006865	amino acid transport	0.00533		GO:1903340	positive regulation of cell wall organiz...	1.1e-05
GO:0046506	sulfolipid biosynthetic process	0.00014		GO:1904277	negative regulation of wax biosynthetic ...	0.00535		GO:0010087	phloem or xylem histogenesis	1.6e-05
GO:0010468	regulation of gene expression	0.00017		GO:0019438	aromatic compound biosynthetic process	0.00552		GO:0071840	cellular component organization or bioge...	5.3e-05
GO:0044550	secondary metabolite biosynthetic proces...	0.00018		GO:0009889	regulation of biosynthetic process	0.00583		GO:0070592	cell wall polysaccharide biosynthetic pr...	6.5e-05
GO:0042435	indole-containing compound biosynthetic ...	0.00022		GO:0052838	thiazole metabolic process	0.00691		GO:0019748	secondary metabolic process	8.4e-05
GO:0080051	cutin transport	0.00025		GO:0051252	regulation of RNA metabolic process	0.00693		GO:0010089	xylem development	9.8e-05
GO:0080167	response to karrikin	0.00044		GO:0031326	regulation of cellular biosynthetic proc...	0.00708		GO:0009832	plant-type cell wall biogenesis	0.001
a "Down-regulated" contains genes with reduced expression along the time course from 0 to 10 days and comprises sets 1, 5, 12 and 14 from Kubo et al. (2005)
b "Early up-regulated" contains genes whose expression peaked at 2 or 4 days after induction and comprises sets 4, 6, 9, 11, 13, 16, 17 and 20;
c "Late up-regulated" cluster contains genes whose expression peaked from 6 to 10 days after induction and comprises sets 2, 3, 7, 8, 10, 21 and 22
