# Supplementary material for: Differentiation of Tracheary Elements in Sugarcane Suspension Cells Involves Changes in Secondary Wall Deposition and Extensive Transcriptional Reprogramming
Source: Front Plant Sci. 2020 Dec 18;11:617020. doi: 10.3389/fpls.2020.617020 (PMC7814504; doi:10.3389/fpls.2020.617020)
Supplement: Supplementary file 16 [file Table_7.XLSX]

## Sheet: DEGs of interest per category
Table S7. Differentially expressed genes belonging to target categories. Log2 fold change expression values are shown in blue and red for down- and upregulated genes, respectively. Cells colored in light grey show genes that are differentially expressed in the time course analysis in both control and induced samples (based on venn diagram analysis), and those genes were excluded for GO enrichment…
Gene ID	annotation_BLAST2GO	co-expression cluster	Induced vs Control (first approach)			Time course (second approach)
			12h induced vs 12h Control	48h induced vs 48h Control	1w induced vs 1w Control	Control			Induced
						0h - 12h	12h - 48h	48h - 1w	0h - 12h	12h - 48h	48h - 1w
Phenylpropanoid and monolignol biosynthesis
Sugarcane_STRG.106207	4-coumarate coenzyme A ligase 1, 4CL	none	not DE	not DE	not DE	not DE	not DE	not DE	-1.25025	not DE	not DE
Sugarcane_STRG.11468	4-coumarate coenzyme A ligase 1, 4CL	none	not DE	not DE	not DE	not DE	not DE	not DE	-1.0021	not DE	not DE
Sugarcane_STRG.126231	4-coumarate coenzyme A ligase 1, 4CL	none	not DE	not DE	not DE	not DE	not DE	not DE	1.04247	not DE	not DE
Sugarcane_STRG.43569	4-coumarate coenzyme A ligase 1, 4CL	none	not DE	not DE	not DE	not DE	not DE	not DE	-1.13514	not DE	not DE
Sugarcane_STRG.70340	4-coumarate coenzyme A ligase , 4CL (bmr2 homologue)	5	not DE	not DE	not DE	not DE	not DE	not DE	3.53993	not DE	not DE
Sugarcane_STRG.7711	4-coumarate coenzyme A ligase 1, 4CL	none	not DE	not DE	not DE	not DE	not DE	not DE	1.65596	-2.28934	not DE
Sugarcane_STRG.90400	4-coumarate coenzyme A ligase 1, 4CL	none	not DE	not DE	not DE	not DE	not DE	not DE	-1.08825	not DE	not DE
Sugarcane_STRG.106615	4-coumarate--CoA ligase-like 1, 4CL	7	not DE	not DE	not DE	not DE	not DE	not DE	not DE	-1.01567	not DE
Sugarcane_STRG.118363	4-coumarate--CoA ligase-like 1, 4CL	9	not DE	1.04186	not DE	not DE	-1.03328	not DE	not DE	not DE	not DE
Sugarcane_STRG.4733	4-coumarate--CoA ligase-like 1, 4CL	none	not DE	not DE	not DE	not DE	not DE	not DE	1.48239	not DE	not DE
Sugarcane_STRG.56599	4-coumarate--CoA ligase-like 1, 4CL	none	not DE	-1.00481	not DE	not DE	not DE	not DE	not DE	not DE	not DE
Sugarcane_STRG.74198	4-coumarate--CoA ligase-like 1, 4CL	5	not DE	not DE	not DE	not DE	not DE	not DE	1.10077	-1.01841	not DE
Sugarcane_STRG.96165	4-coumarate--CoA ligase-like 1, 4CL	7	not DE	-1.02106	-1.23428	not DE	not DE	not DE	not DE	not DE	not DE
Sugarcane_STRG.126510	4-coumarate--CoA ligase-like 1, 4CL	5	not DE	not DE	not DE	not DE	not DE	not DE	1.35538	not DE	not DE
Sugarcane_STRG.15229	4-coumarate--CoA ligase-like 1, 4CL	none	not DE	not DE	not DE	not DE	not DE	not DE	1.08518	not DE	not DE
Sugarcane_STRG.18085	4-coumarate--CoA ligase-like 1, 4CL	5	not DE	not DE	1.37058	1.54116	not DE	not DE	1.83847	not DE	not DE
Sugarcane_STRG.30829	4-coumarate--CoA ligase-like 1, 4CL	2	1.0184	not DE	1.69898	1.13248	not DE	not DE	2.15089	not DE	not DE
Sugarcane_STRG.3452	4-coumarate--CoA ligase-like 1, 4CL	16	not DE	not DE	-1.09491	not DE	-1.052	1.74734	not DE	not DE	not DE
Sugarcane_STRG.17842	probable 4-coumarate--CoA ligase 1, 4CL	10	not DE	not DE	not DE	not DE	not DE	not DE	not DE	-2.86378	not DE
Sugarcane_STRG.28854	4-coumarate coenzyme A ligase , 4CL (bmr2 homologue)	2	not DE	not DE	2.0757	1.56037	-1.43714	not DE	2.27712	-1.54636	1.53975
Sugarcane_STRG.65230	4-coumarate coenzyme A ligase , 4CL (bmr2 homologue)	5	1.16287	not DE	2.12572	2.22805	-1.25661	not DE	3.39092	-1.5235	1.18657
Sugarcane_STRG.72476	4-coumarate coenzyme A ligase , 4CL (bmr2 homologue)	2	1.1602	not DE	1.91651	1.39838	-1.11993	not DE	2.55858	-1.60535	1.24238
Sugarcane_STRG.74256	4-coumarate coenzyme A ligase , 4CL (bmr2 homologue)	5	1.05026	not DE	1.71044	1.60417	not DE	not DE	2.65443	-1.58292	1.07544
Sugarcane_STRG.83155	4-coumarate coenzyme A ligase , 4CL (bmr2 homologue)	5	not DE	not DE	1.86184	1.81108	-1.17599	not DE	2.67447	-1.57819	1.28226
Sugarcane_STRG.89248	4-coumarate coenzyme A ligase , 4CL (bmr2 homologue)	5	1.03441	not DE	2.19087	1.60002	-1.01965	not DE	2.63443	-1.74325	1.83599
Sugarcane_STRG.106611	probable 4-coumarate--CoA ligase 4, 4CL	none	not DE	not DE	not DE	not DE	not DE	not DE	-1.41592	not DE	not DE
Sugarcane_STRG.116396	probable 4-coumarate--CoA ligase 4, 4CL	9	not DE	not DE	not DE	not DE	not DE	not DE	-1.62238	not DE	not DE
Sugarcane_STRG.11936	probable 4-coumarate--CoA ligase 4, 4CL	9	not DE	not DE	not DE	not DE	not DE	not DE	-1.27133	not DE	not DE
Sugarcane_STRG.126229	probable 4-coumarate--CoA ligase 4, 4CL	9	not DE	not DE	not DE	not DE	not DE	not DE	-1.37223	not DE	not DE
Sugarcane_STRG.90399	probable 4-coumarate--CoA ligase 4, 4CL	9	not DE	not DE	not DE	not DE	not DE	not DE	-1.64253	not DE	not DE
Sugarcane_STRG.30877	probable 4-coumarate--CoA ligase 4, 4CL	none	not DE	not DE	not DE	not DE	not DE	not DE	1.44481	-1.31752	not DE
Sugarcane_STRG.29101	Cytochrome P450 98A1 (C3'H)	5	not DE	not DE	not DE	1.20821	not DE	-1.15433	not DE	not DE	not DE
Sugarcane_STRG.32945	Cytochrome P450 98A1 (C3'H)	4	1.32055	not DE	1.1925	-2.26541	not DE	not DE	not DE	not DE	not DE
Sugarcane_STRG.37559	Cytochrome P450 98A1 (C3'H)	5	not DE	not DE	1.55251	1.47	not DE	-1.45649	not DE	not DE	not DE
Sugarcane_STRG.44778	Cytochrome P450 98A1 (C3'H)	4	1.63833	not DE	1.30484	-2.04858	not DE	not DE	not DE	-1.02697	not DE
Sugarcane_STRG.48268	Cytochrome P450 98A1 (C3'H)	4	not DE	not DE	not DE	-2.50512	not DE	not DE	-1.51137	-1.09046	not DE
Sugarcane_STRG.62601	Cytochrome P450 98A1 (C3'H)	5	not DE	not DE	1.90891	1.68222	not DE	-1.87356	1.23525	not DE	not DE
Sugarcane_STRG.63748	Cytochrome P450 98A1 (C3'H)	none	not DE	not DE	1.16351	1.51199	not DE	-1.44341	1.17642	not DE	not DE
Sugarcane_STRG.65591	Cytochrome P450 98A1 (C3'H)	5	not DE	not DE	not DE	1.22531	not DE	-1.21945	1.23428	not DE	not DE
Sugarcane_STRG.75557	Cytochrome P450 98A1 (C3'H)	4	1.0769	not DE	not DE	-2.2525	not DE	not DE	-1.17561	not DE	not DE
Sugarcane_STRG.79789	Cytochrome P450 98A1 (C3'H)	4	1.24666	not DE	1.54643	-2.44126	not DE	not DE	-1.1946	not DE	not DE
Sugarcane_STRG.866	Cytochrome P450 98A1 (C3'H)	4	not DE	not DE	1.03184	-2.29576	not DE	not DE	-1.35825	not DE	not DE
Sugarcane_STRG.106111	L-ascorbate peroxidase 2, cytosolic, C3H	6	not DE	not DE	not DE	not DE	not DE	not DE	1.00259	not DE	not DE
Sugarcane_STRG.114556	L-ascorbate peroxidase 2, p-coumarate 3-hydroxylase (C3H)	none	not DE	not DE	not DE	not DE	not DE	not DE	1.0005	not DE	not DE
Sugarcane_STRG.119310	L-ascorbate peroxidase 2, p-coumarate 3-hydroxylase (C3H)	none	not DE	not DE	not DE	not DE	not DE	not DE	1.0043	not DE	not DE
Sugarcane_STRG.47381	L-ascorbate peroxidase 2, p-coumarate 3-hydroxylase (C3H)	none	not DE	not DE	not DE	not DE	not DE	not DE	1.03227	not DE	not DE
Sugarcane_STRG.31942	cytochrome P450 CYP73A100-like, C4H	4	1.30127	not DE	2.23603	not DE	not DE	not DE	1.23956	-2.23677	1.49465
Sugarcane_STRG.36514	cytochrome P450 CYP73A100-like, C4H	4	1.0459	not DE	2.09224	not DE	not DE	not DE	not DE	-2.07954	1.38478
Sugarcane_STRG.48593	cytochrome P450 CYP73A100-like, C4H	2	not DE	not DE	2.18976	not DE	not DE	not DE	1.31612	-1.55068	1.39194
Sugarcane_STRG.6257	cytochrome P450 CYP73A100-like, C4H	4	not DE	not DE	1.97103	not DE	-1.13494	not DE	not DE	-1.89748	1.5859
Sugarcane_STRG.83391	cytochrome P450 CYP73A100-like, C4H	4	not DE	not DE	1.70888	not DE	not DE	not DE	not DE	-2.04637	1.21128
Sugarcane_STRG.16871	trans-cinnamate 4-monooxygenase, C4H	5	not DE	not DE	not DE	1.8758	not DE	not DE	2.19817	-1.01748	not DE
Sugarcane_STRG.25168	trans-cinnamate 4-monooxygenase, C4H	5	not DE	not DE	not DE	1.25127	not DE	not DE	not DE	not DE	not DE
Sugarcane_STRG.96816	trans-cinnamate 4-monooxygenase, C4H	5	not DE	not DE	not DE	not DE	not DE	not DE	2.47606	not DE	not DE
Sugarcane_STRG.11243	cinnamyl alcohol dehydrogenase, CAD	none	not DE	not DE	not DE	not DE	not DE	not DE	not DE	not DE	1.1364
Sugarcane_STRG.114000	cinnamyl alcohol dehydrogenase, CAD (bmr6 homologue)	5	not DE	not DE	not DE	1.18632	not DE	not DE	1.69527	-1.18135	not DE
Sugarcane_STRG.133728	cinnamyl alcohol dehydrogenase, CAD (bmr6 homologue)	5	not DE	not DE	not DE	1.6933	not DE	not DE	2.23167	-1.40603	not DE
Sugarcane_STRG.13483	cinnamyl alcohol dehydrogenase, CAD (bmr6 homologue)	5	not DE	not DE	not DE	1.70473	not DE	not DE	2.27171	-1.29748	not DE
Sugarcane_STRG.137921	cinnamyl alcohol dehydrogenase, CAD (bmr6 homologue)	5	not DE	not DE	not DE	2.03704	not DE	not DE	2.61521	-1.31982	not DE
Sugarcane_STRG.17549	cinnamyl alcohol dehydrogenase, CAD (bmr6 homologue)	5	not DE	not DE	not DE	1.63019	not DE	not DE	1.1569	not DE	1.06709
Sugarcane_STRG.109126	probable cinnamyl alcohol dehydrogenase 1, CAD	5	not DE	not DE	1.38026	4.84025	not DE	not DE	5.23767	not DE	not DE
Sugarcane_STRG.131374	probable cinnamyl alcohol dehydrogenase 1, CAD	5	not DE	not DE	1.32781	5.95287	-1.09423	not DE	6.65638	-1.25232	not DE
Sugarcane_STRG.47357	probable cinnamyl alcohol dehydrogenase 1, CAD	5	not DE	not DE	1.7218	5.14052	not DE	not DE	5.5644	not DE	not DE
Sugarcane_STRG.50951	probable cinnamyl alcohol dehydrogenase 1, CAD	none	not DE	not DE	not DE	not DE	-1.58326	not DE	not DE	not DE	not DE
Sugarcane_STRG.5738	probable cinnamyl alcohol dehydrogenase 1, CAD	5	not DE	not DE	1.028	1.04991	not DE	not DE	1.20426	not DE	not DE
Sugarcane_STRG.112686	probable cinnamyl alcohol dehydrogenase 1, CAD	none	not DE	not DE	not DE	not DE	not DE	not DE	-2.80297	3.24866	not DE
Sugarcane_STRG.118718	probable cinnamyl alcohol dehydrogenase 5, CAD	16	not DE	-1.1819	not DE	not DE	not DE	not DE	not DE	-1.60307	not DE
Sugarcane_STRG.95241	probable cinnamyl alcohol dehydrogenase 5, CAD	none	not DE	-1.16506	not DE	-1.16117	not DE	not DE	-1.01478	-1.34443	1.28038
Sugarcane_STRG.106177	probable cinnamyl alcohol dehydrogenase 8D, CAD	none	not DE	not DE	not DE	not DE	not DE	not DE	1.0007	not DE	not DE
Sugarcane_STRG.118303	probable cinnamyl alcohol dehydrogenase 8D, CAD	5	1.07436	not DE	not DE	3.85588	-1.13608	not DE	4.93024	-2.15887	not DE
Sugarcane_STRG.129652	probable cinnamyl alcohol dehydrogenase 8D, CAD	5	1.0566	not DE	not DE	3.14415	-1.12517	not DE	4.20075	-1.87561	not DE
Sugarcane_STRG.14167	probable cinnamyl alcohol dehydrogenase 8D, CAD	5	not DE	not DE	not DE	2.86095	not DE	not DE	3.51614	-1.62796	not DE
Sugarcane_STRG.54517	probable cinnamyl alcohol dehydrogenase 8D, CAD	5	not DE	-1.30062	not DE	4.94951	-2.55277	-2.60254	5.58696	-4.49084	-1.58374
Sugarcane_STRG.54518	probable cinnamyl alcohol dehydrogenase 8D, CAD	5	1.16061	not DE	not DE	3.48716	-1.38784	not DE	4.64777	-2.21859	not DE
Sugarcane_STRG.55565	probable cinnamyl alcohol dehydrogenase 8D, CAD	5	1.11334	not DE	not DE	3.43389	-1.14089	not DE	4.54722	-2.14	not DE
Sugarcane_STRG.90149	probable cinnamyl alcohol dehydrogenase 8D, CAD	5	not DE	not DE	not DE	5.84132	not DE	not DE	7.05576	-5.50391	not DE
Sugarcane_STRG.94426	probable cinnamyl alcohol dehydrogenase 8D, CAD	5	not DE	not DE	5.31907	4.81991	-2.71091	-6.95332	5.09097	-2.82009	not DE
Sugarcane_STRG.138853	putative cinnamyl alcohol dehydrogenase 1, CAD	5	not DE	not DE	1.70759	5.15911	not DE	-1.49886	4.92874	not DE	not DE
Sugarcane_STRG.25323	putative cinnamyl alcohol dehydrogenase 1, CAD	5	not DE	not DE	2.04974	6.49393	not DE	-1.55212	6.76285	not DE	not DE
Sugarcane_STRG.25325	putative cinnamyl alcohol dehydrogenase 1, CAD	9	not DE	not DE	not DE	not DE	not DE	not DE	-1.143	1.17875	not DE
Sugarcane_STRG.30921	putative cinnamyl alcohol dehydrogenase 1, CAD	none	not DE	not DE	1.95916	8.7253	not DE	-1.57644	9.00742	not DE	not DE
Sugarcane_STRG.68317	putative cinnamyl alcohol dehydrogenase 1, CAD	9	not DE	not DE	not DE	not DE	not DE	not DE	-1.31785	1.04705	not DE
Sugarcane_STRG.80	putative cinnamyl alcohol dehydrogenase 1, CAD	none	not DE	not DE	not DE	not DE	not DE	not DE	-1.33662	1.03353	not DE
Sugarcane_STRG.85658	putative cinnamyl alcohol dehydrogenase 1, CAD	5	not DE	not DE	1.37044	5.5412	not DE	-1.56177	6.38553	not DE	not DE
Sugarcane_STRG.90763	putative cinnamyl alcohol dehydrogenase 1, CAD	none	not DE	not DE	1.00806	4.94831	not DE	not DE	5.12761	not DE	not DE
Sugarcane_STRG.130290	caffeoyl-CoA 3-O-methyltransferase 1, CcoAOMT	2	1.3008	not DE	not DE	not DE	not DE	not DE	1.95228	-1.02014	not DE
Sugarcane_STRG.99624	caffeoyl-CoA 3-O-methyltransferase 1, CcoAOMT	13	not DE	-1.78296	not DE	-1.65188	not DE	not DE	-1.93961	not DE	1.55403
Sugarcane_STRG.19501	Caffeoyl-CoA O-methyltransferase 2, CcoAOMT	none	not DE	not DE	not DE	not DE	not DE	not DE	2.77669	not DE	not DE
Sugarcane_STRG.42481	Caffeoyl-CoA O-methyltransferase 2, CcoAOMT	5	not DE	not DE	not DE	1.12163	not DE	not DE	1.66283	-1.2064	not DE
Sugarcane_STRG.44804	Caffeoyl-CoA O-methyltransferase 2, CcoAOMT	none	not DE	not DE	not DE	not DE	not DE	not DE	1.41808	not DE	not DE
Sugarcane_STRG.46314	Caffeoyl-CoA O-methyltransferase 2, CcoAOMT	none	not DE	not DE	not DE	not DE	not DE	not DE	1.41406	not DE	not DE
Sugarcane_STRG.49012	Caffeoyl-CoA O-methyltransferase 2, CcoAOMT	none	1.08656	not DE	1.1842	1.35489	not DE	not DE	2.44145	not DE	not DE
Sugarcane_STRG.53428	Caffeoyl-CoA O-methyltransferase 2, CcoAOMT	none	not DE	not DE	not DE	1.02146	not DE	not DE	1.6983	-1.43671	not DE
Sugarcane_STRG.90537	Caffeoyl-CoA O-methyltransferase 2, CcoAOMT	none	not DE	-1.49894	not DE	not DE	not DE	not DE	1.1541	-1.35532	not DE
Sugarcane_STRG.74557	probable caffeoyl-CoA O-methyltransferase At4g26220 isoform X4, CcoAOMT	none	not DE	not DE	not DE	not DE	not DE	not DE	-1.84681	not DE	not DE
Sugarcane_STRG.109828	cinnamoyl-CoA reductase, CCR	2	not DE	1.68582	2.02151	not DE	-1.54703	not DE	1.2989	not DE	not DE
Sugarcane_STRG.116873	cinnamoyl-CoA reductase, CCR	2	1.29776	1.56782	1.93903	not DE	-1.07373	not DE	2.16909	not DE	not DE
Sugarcane_STRG.18756	cinnamoyl-CoA reductase, CCR	none	not DE	not DE	not DE	not DE	not DE	not DE	not DE	not DE	2.7881
Sugarcane_STRG.28275	cinnamoyl-CoA reductase, CCR	2	not DE	not DE	1.53233	not DE	not DE	not DE	not DE	not DE	1.81016
Sugarcane_STRG.32104	cinnamoyl-CoA reductase, CCR	2	2.32925	2.57096	4.50306	not DE	not DE	not DE	3.23058	not DE	1.93253
Sugarcane_STRG.44519	cinnamoyl-CoA reductase, CCR	2	not DE	not DE	2.06193	not DE	not DE	not DE	2.34738	not DE	not DE
Sugarcane_STRG.50234	cinnamoyl-CoA reductase, CCR	5	1.02806	not DE	1.99929	1.76897	-1.66472	not DE	2.79703	-1.73882	1.23865
Sugarcane_STRG.51243	cinnamoyl-CoA reductase, CCR	2	not DE	1.48279	1.6158	not DE	not DE	not DE	not DE	not DE	not DE
Sugarcane_STRG.64305	cinnamoyl-CoA reductase, CCR	2	not DE	1.23987	1.78801	not DE	not DE	not DE	not DE	not DE	not DE
Sugarcane_STRG.69062	cinnamoyl-CoA reductase, CCR	2	1.68366	not DE	2.30522	not DE	not DE	not DE	2.14961	not DE	not DE
Sugarcane_STRG.8283	cinnamoyl-CoA reductase, CCR	none	not DE	not DE	2.89698	not DE	not DE	not DE	2.19924	not DE	not DE
Sugarcane_STRG.84641	cinnamoyl-CoA reductase, CCR	2	not DE	not DE	4.70648	not DE	not DE	not DE	not DE	not DE	not DE
Sugarcane_STRG.86790	cinnamoyl-CoA reductase, CCR	16	not DE	-2.25386	not DE	not DE	not DE	not DE	not DE	-1.8954	not DE
Sugarcane_STRG.89762	cinnamoyl-CoA reductase, CCR	13	not DE	-1.59641	not DE	not DE	not DE	not DE	not DE	-1.75886	1.91353
Sugarcane_STRG.95152	cinnamoyl-CoA reductase, CCR	2	1.50368	1.52772	1.90935	not DE	not DE	not DE	2.59759	not DE	not DE
Sugarcane_STRG.100744	cinnamoyl-CoA reductase 1, CCR	5	not DE	not DE	not DE	4.00535	not DE	-1.00159	4.49569	-1.30763	not DE
Sugarcane_STRG.101815	cinnamoyl-CoA reductase 1, CCR	none	not DE	-1.66068	not DE	-2.08299	1.54105	not DE	-3.50891	not DE	not DE
Sugarcane_STRG.11851	cinnamoyl-CoA reductase 1, CCR	none	not DE	not DE	not DE	-1.16317	1.57038	not DE	not DE	not DE	not DE
Sugarcane_STRG.118639	cinnamoyl-CoA reductase 1, CCR	13	not DE	not DE	not DE	-1.19672	1.1516	not DE	not DE	not DE	not DE
Sugarcane_STRG.124262	cinnamoyl-CoA reductase 1, CCR	13	not DE	not DE	not DE	-7.32253	2.99746	not DE	-5.7059	not DE	not DE
Sugarcane_STRG.30163	cinnamoyl-CoA reductase 1, CCR	none	not DE	not DE	not DE	not DE	not DE	not DE	2.43603	not DE	not DE
Sugarcane_STRG.42625	cinnamoyl-CoA reductase 1, CCR	none	not DE	not DE	not DE	not DE	not DE	not DE	-10.4195	not DE	not DE
Sugarcane_STRG.42626	cinnamoyl-CoA reductase 1, CCR	none	not DE	not DE	not DE	-1.07371	1.12062	-1.01411	not DE	not DE	not DE
Sugarcane_STRG.51833	cinnamoyl-CoA reductase 1, CCR	6	not DE	not DE	not DE	not DE	not DE	not DE	1.01343	not DE	not DE
Sugarcane_STRG.65336	cinnamoyl-CoA reductase 1, CCR	13	not DE	not DE	not DE	-3.86361	1.67468	not DE	-3.2148	not DE	not DE
Sugarcane_STRG.89670	cinnamoyl-CoA reductase 1, CCR	none	not DE	not DE	not DE	not DE	not DE	not DE	-2.3855	1.85825	not DE
Sugarcane_STRG.90843	cinnamoyl-CoA reductase 1, CCR	14	not DE	-1.20019	not DE	not DE	1.38423	-1.34548	-1.12195	not DE	not DE
Sugarcane_STRG.73501	cinnamoyl-CoA reductase 1, CCR	5	not DE	not DE	not DE	3.69935	not DE	not DE	3.85347	-1.12672	not DE
Sugarcane_STRG.99900	cinnamoyl-CoA reductase 1, CCR	5	not DE	not DE	not DE	3.32666	not DE	not DE	3.37616	-1.03338	not DE
Sugarcane_STRG.15366	cinnamoyl-CoA reductase 2, CCR	none	not DE	not DE	not DE	not DE	not DE	not DE	1.13992	not DE	not DE
Sugarcane_STRG.33609	cinnamoyl-CoA reductase 2, CCR	5	not DE	not DE	1.45561	3.12099	not DE	not DE	2.97539	-1.19043	not DE
Sugarcane_STRG.38259	cinnamoyl-CoA reductase 2, CCR	5	not DE	not DE	1.57389	2.51776	not DE	-1.16767	2.27148	-1.38803	1.30942
Sugarcane_STRG.53765	cinnamoyl-CoA reductase 2, CCR	2	1.67363	not DE	not DE	not DE	not DE	not DE	1.63521	not DE	not DE
Sugarcane_STRG.90736	cinnamoyl-CoA reductase 2, CCR	5	not DE	not DE	1.52304	2.64529	not DE	-1.20973	2.30483	-1.22809	1.0998
Sugarcane_STRG.110988	cinnamoyl-CoA reductase 2-like, CCR	none	not DE	not DE	not DE	-1.03786	not DE	not DE	not DE	not DE	not DE
Sugarcane_STRG.54854	cinnamoyl-CoA reductase 2-like, CCR	none	not DE	not DE	not DE	-1.06609	not DE	not DE	not DE	not DE	not DE
Sugarcane_STRG.62688	cinnamoyl-CoA reductase 2-like, CCR	14	not DE	not DE	not DE	not DE	not DE	not DE	not DE	not DE	1.31867
Sugarcane_STRG.63819	cinnamoyl-CoA reductase 2-like, CCR	none	not DE	not DE	not DE	-1.12891	not DE	not DE	not DE	not DE	not DE
Sugarcane_STRG.70031	cinnamoyl-CoA reductase 2-like, CCR	none	not DE	not DE	not DE	-1.21161	not DE	not DE	not DE	not DE	not DE
Sugarcane_STRG.83930	cinnamoyl-CoA reductase 2-like, CCR	none	not DE	not DE	not DE	-1.51509	1.04994	not DE	not DE	not DE	not DE
Sugarcane_STRG.85527	cinnamoyl-CoA reductase 2-like, CCR	none	not DE	not DE	not DE	-1.32771	not DE	not DE	not DE	not DE	not DE
Sugarcane_STRG.114375	cinnamoyl-CoA reductase-like SNL6, CCR	5	not DE	not DE	1.81597	2.76288	-1.54848	-1.56799	3.43601	-2.2986	not DE
Sugarcane_STRG.118269	cinnamoyl-CoA reductase-like SNL6, CCR	5	not DE	not DE	1.68011	2.89415	-1.54005	-1.2032	3.60071	-2.35912	not DE
Sugarcane_STRG.122458	cinnamoyl-CoA reductase-like SNL6, CCR	5	not DE	not DE	1.21813	2.35508	-1.62344	not DE	3.18878	-1.79177	not DE
Sugarcane_STRG.124997	cinnamoyl-CoA reductase-like SNL6, CCR	5	not DE	not DE	1.44482	2.56743	-1.50961	not DE	3.45587	-1.85697	not DE
Sugarcane_STRG.7404	cinnamoyl-CoA reductase-like SNL6, CCR	none	not DE	not DE	1.6702	not DE	not DE	not DE	1.49776	not DE	not DE
Sugarcane_STRG.133734	caffeic acid 3-O-methyltransferase, COMT	none	not DE	not DE	not DE	not DE	not DE	not DE	not DE	-2.08756	not DE
Sugarcane_STRG.23858	caffeic acid 3-O-methyltransferase, COMT (bmr12 homologue)	2	1.6514	1.21779	3.11562	1.67731	not DE	not DE	3.32871	-1.14225	1.43591
Sugarcane_STRG.29684	caffeic acid 3-O-methyltransferase, COMT (bmr12 homologue)	2	not DE	not DE	3.11771	2.12438	not DE	not DE	3.49662	not DE	not DE
Sugarcane_STRG.31186	caffeic acid 3-O-methyltransferase, COMT	none	not DE	not DE	not DE	not DE	not DE	not DE	not DE	-1.66669	not DE
Sugarcane_STRG.42472	caffeic acid 3-O-methyltransferase, COMT	2	not DE	not DE	3.48177	not DE	not DE	not DE	2.10021	not DE	2.23322
Sugarcane_STRG.51679	caffeic acid 3-O-methyltransferase, COMT (bmr12 homologue)	2	1.7729	1.70726	3.30185	1.95677	-1.02667	not DE	3.72967	-1.09231	1.36163
Sugarcane_STRG.5692	caffeic acid 3-O-methyltransferase, COMT (bmr12 homologue)	2	1.62778	1.32969	2.94523	1.97772	not DE	not DE	3.6055	-1.26903	1.31042
Sugarcane_STRG.66568	caffeic acid 3-O-methyltransferase, COMT (bmr12 homologue)	2	not DE	2.49749	3.17581	not DE	-2.6447	not DE	2.15457	not DE	not DE
Sugarcane_STRG.71359	caffeic acid 3-O-methyltransferase, COMT (bmr12 homologue)	2	2.09684	1.38666	3.30269	2.41695	-1.0589	not DE	4.51379	-1.76909	1.12695
Sugarcane_STRG.72852	caffeic acid 3-O-methyltransferase, COMT	2	not DE	not DE	3.36558	not DE	not DE	not DE	2.17482	not DE	1.85542
Sugarcane_STRG.87166	caffeic acid 3-O-methyltransferase, COMT	2	1.33208	1.30384	2.89194	1.26018	-1.10958	not DE	2.59226	-1.13782	1.93581
Sugarcane_STRG.91190	caffeic acid 3-O-methyltransferase, COMT (bmr12 homologue)	2	1.76751	1.29747	2.78116	2.06747	-1.06564	not DE	3.83499	-1.53568	1.26719
Sugarcane_STRG.115994	caffeoylshikimate esterase-like, CSE	none	not DE	not DE	not DE	not DE	not DE	not DE	-1.26708	not DE	not DE
Sugarcane_STRG.1975	caffeoylshikimate esterase-like, CSE	none	not DE	not DE	not DE	not DE	not DE	not DE	1.69224	-1.73243	not DE
Sugarcane_STRG.33397	caffeoylshikimate esterase-like, CSE	none	not DE	not DE	3.08906	not DE	not DE	not DE	not DE	not DE	not DE
Sugarcane_STRG.54625	caffeoylshikimate esterase-like, CSE	none	not DE	not DE	not DE	not DE	not DE	not DE	not DE	-1.15785	not DE
Sugarcane_STRG.118795	caffeoylshikimate esterase-like, CSE	5	not DE	not DE	not DE	not DE	not DE	not DE	1.18717	not DE	not DE
Sugarcane_STRG.59700	caffeoylshikimate esterase-like, CSE	5	not DE	not DE	not DE	1.9064	-1.51744	not DE	2.09177	not DE	not DE
Sugarcane_STRG.77822	caffeoylshikimate esterase-like, CSE	2	not DE	not DE	1.54246	not DE	not DE	not DE	not DE	not DE	not DE
Sugarcane_STRG.89709	caffeoylshikimate esterase-like, CSE	5	not DE	not DE	not DE	not DE	not DE	not DE	2.92323	not DE	not DE
Sugarcane_STRG.120049	cytochrome P450 84A1, F5H	5	not DE	not DE	1.13211	1.13792	not DE	not DE	1.58128	-1.57418	not DE
Sugarcane_STRG.121699	cytochrome P450 84A1, F5H	5	not DE	not DE	1.16554	1.05048	-1.32055	not DE	not DE	-1.47389	1.26165
Sugarcane_STRG.29818	cytochrome P450 84A1, F5H	5	not DE	not DE	1.10656	not DE	-1.05252	not DE	not DE	-1.33778	1.28523
Sugarcane_STRG.34784	cytochrome P450 84A1, F5H	5	not DE	not DE	1.07194	1.68413	-1.31884	not DE	2.28845	-1.94643	not DE
Sugarcane_STRG.63035	cytochrome P450 84A1, F5H	none	not DE	not DE	1.13863	1.35185	-1.41591	not DE	1.99274	-2.05643	not DE
Sugarcane_STRG.84630	cytochrome P450 84A1, F5H	5	not DE	not DE	not DE	1.13607	-1.23272	not DE	1.09685	-1.52916	1.07083
Sugarcane_STRG.106397	hydroxycinnamoyltransferase 4, HCT	none	not DE	not DE	not DE	not DE	not DE	not DE	1.38462	-1.16815	not DE
Sugarcane_STRG.127459	hydroxycinnamoyltransferase 4, HCT	5	not DE	not DE	2.32475	2.36912	-1.81216	not DE	3.28242	-1.87549	1.375
Sugarcane_STRG.13345	hydroxycinnamoyltransferase 4, HCT	none	not DE	not DE	not DE	not DE	not DE	not DE	not DE	not DE	1.6814
Sugarcane_STRG.2280	hydroxycinnamoyltransferase 4, HCT	18	not DE	not DE	not DE	not DE	not DE	not DE	1.03537	not DE	1.19802
Sugarcane_STRG.5979	hydroxycinnamoyltransferase 4, HCT	5	not DE	not DE	1.49659	1.36095	-1.23114	not DE	not DE	not DE	1.72804
Sugarcane_STRG.97574	hydroxycinnamoyltransferase 4, HCT	5	1.1557	not DE	1.57379	1.50311	-1.07566	not DE	2.6588	-1.95552	1.42317
Sugarcane_STRG.110234	Shikimate O-hydroxycinnamoyltransferase, HCT	10	not DE	not DE	not DE	not DE	-1.37578	not DE	not DE	not DE	not DE
Sugarcane_STRG.120517	Shikimate O-hydroxycinnamoyltransferase, HCT	none	not DE	not DE	not DE	not DE	not DE	not DE	1.34582	not DE	not DE
Sugarcane_STRG.124651	Shikimate O-hydroxycinnamoyltransferase, HCT	4	not DE	not DE	not DE	not DE	-1.18882	not DE	not DE	not DE	not DE
Sugarcane_STRG.3579	Shikimate O-hydroxycinnamoyltransferase, HCT	14	not DE	not DE	not DE	not DE	not DE	not DE	not DE	not DE	1.28334
Sugarcane_STRG.57219	Shikimate O-hydroxycinnamoyltransferase, HCT	10	not DE	not DE	not DE	not DE	-1.13339	not DE	1.44672	-1.2526	not DE
Sugarcane_STRG.70840	Shikimate O-hydroxycinnamoyltransferase, HCT	4	not DE	not DE	not DE	not DE	-1.46628	not DE	not DE	not DE	not DE
Sugarcane_STRG.106312	phenylalanine ammonia-lyase, PAL	2	not DE	not DE	4.12716	not DE	not DE	not DE	not DE	not DE	not DE
Sugarcane_STRG.112433	phenylalanine ammonia-lyase, PAL	4	not DE	not DE	1.26402	-1.21534	not DE	not DE	-1.12294	not DE	1.54175
Sugarcane_STRG.122893	phenylalanine ammonia-lyase, PAL	5	1.77255	1.25232	2.72673	2.99746	-1.64236	not DE	4.77001	-2.1626	not DE
Sugarcane_STRG.132794	phenylalanine ammonia-lyase, PAL	5	1.76295	1.27147	2.62688	2.55192	-1.63519	not DE	4.31487	-2.12666	not DE
Sugarcane_STRG.135297	phenylalanine ammonia-lyase, PAL	13	1.18367	not DE	not DE	-2.40969	not DE	1.21943	-1.22602	not DE	1.11302
Sugarcane_STRG.138274	phenylalanine ammonia-lyase, PAL	4	1.37045	not DE	1.58578	not DE	not DE	not DE	not DE	-1.54581	1.44905
Sugarcane_STRG.21966	phenylalanine ammonia-lyase, PAL	2	2.62897	not DE	3.19976	not DE	not DE	not DE	1.96052	-1.91878	not DE
Sugarcane_STRG.2332	phenylalanine ammonia-lyase, PAL	none	not DE	not DE	1.41539	-2.07478	not DE	not DE	-2.21351	not DE	1.88826
Sugarcane_STRG.2373	phenylalanine ammonia-lyase, PAL	4	1.07462	not DE	1.99125	not DE	not DE	not DE	not DE	-1.5718	1.35459
Sugarcane_STRG.29218	phenylalanine ammonia-lyase, PAL	4	not DE	not DE	1.33764	-2.02416	not DE	not DE	-2.2101	not DE	2.04549
Sugarcane_STRG.29219	phenylalanine ammonia-lyase, PAL	13	not DE	not DE	not DE	-1.06538	not DE	not DE	not DE	not DE	1.31402
Sugarcane_STRG.33533	phenylalanine ammonia-lyase, PAL	4	not DE	not DE	1.75952	not DE	not DE	not DE	not DE	-1.39781	1.27517
Sugarcane_STRG.33534	phenylalanine ammonia-lyase, PAL	5	not DE	not DE	not DE	not DE	-1.38858	not DE	1.71911	-2.10803	not DE
Sugarcane_STRG.33535	phenylalanine ammonia-lyase, PAL	4	1.17977	not DE	1.22955	not DE	not DE	not DE	not DE	-1.11771	1.33125
Sugarcane_STRG.34944	phenylalanine ammonia-lyase, PAL	4	not DE	not DE	1.93812	not DE	not DE	not DE	not DE	-1.46823	1.43272
Sugarcane_STRG.36825	phenylalanine ammonia-lyase, PAL	2	1.33212	not DE	1.80784	not DE	-1.15206	not DE	1.90151	-1.74732	1.13652
Sugarcane_STRG.37100	phenylalanine ammonia-lyase, PAL	4	not DE	not DE	1.68374	not DE	-1.01163	not DE	not DE	not DE	not DE
Sugarcane_STRG.37268	phenylalanine ammonia-lyase, PAL	2	not DE	not DE	1.56721	not DE	not DE	not DE	1.30414	-1.74514	1.38318
Sugarcane_STRG.37581	phenylalanine ammonia-lyase, PAL	4	not DE	not DE	1.74636	not DE	not DE	not DE	not DE	-1.54109	1.51996
Sugarcane_STRG.40154	phenylalanine ammonia-lyase, PAL	9	not DE	not DE	1.10768	-2.07797	not DE	not DE	-2.46333	not DE	1.69279
Sugarcane_STRG.40155	phenylalanine ammonia-lyase, PAL	4	not DE	not DE	2.04398	not DE	not DE	not DE	not DE	-1.65174	1.77645
Sugarcane_STRG.41525	phenylalanine ammonia-lyase, PAL	4	1.10696	not DE	1.09064	not DE	-1.13812	not DE	1.35969	-1.93473	1.04965
Sugarcane_STRG.44551	phenylalanine ammonia-lyase, PAL	none	1.58735	not DE	1.67485	not DE	-1.06435	not DE	2.15277	-1.89329	not DE
Sugarcane_STRG.44648	phenylalanine ammonia-lyase, PAL	4	not DE	not DE	1.58535	not DE	not DE	not DE	not DE	-1.17904	1.34195
Sugarcane_STRG.51579	phenylalanine ammonia-lyase, PAL	4	1.31256	not DE	1.38542	-1.11259	not DE	1.10599	not DE	-1.27535	1.55659
Sugarcane_STRG.51580	phenylalanine ammonia-lyase, PAL	4	not DE	not DE	1.16733	not DE	-1.10947	not DE	not DE	not DE	1.19962
Sugarcane_STRG.56389	phenylalanine ammonia-lyase, PAL	none	not DE	not DE	not DE	not DE	not DE	not DE	1.6857	not DE	not DE
Sugarcane_STRG.59088	phenylalanine ammonia-lyase, PAL	4	not DE	not DE	not DE	not DE	-1.44998	not DE	1.31347	-1.90491	not DE
Sugarcane_STRG.60906	phenylalanine ammonia-lyase, PAL	5	not DE	not DE	not DE	not DE	-1.29912	not DE	1.58931	-1.91842	not DE
Sugarcane_STRG.62358	phenylalanine ammonia-lyase, PAL	5	1.17795	not DE	1.22587	not DE	not DE	not DE	1.94353	-1.62963	not DE
Sugarcane_STRG.63746	phenylalanine ammonia-lyase, PAL	5	not DE	not DE	not DE	1.0779	-1.35622	not DE	1.91253	-2.09298	1.15306
Sugarcane_STRG.63975	phenylalanine ammonia-lyase, PAL	4	not DE	not DE	1.2435	not DE	not DE	not DE	not DE	-1.03704	1.28945
Sugarcane_STRG.66575	phenylalanine ammonia-lyase, PAL	2	1.2865	not DE	1.15463	not DE	-1.30817	not DE	2.22955	-2.21748	not DE
Sugarcane_STRG.66644	phenylalanine ammonia-lyase, PAL	5	not DE	not DE	1.52891	1.76109	not DE	not DE	2.35489	-1.22441	not DE
Sugarcane_STRG.67068	phenylalanine ammonia-lyase, PAL	4	1.12101	not DE	1.97818	not DE	not DE	not DE	not DE	-1.71539	1.39376
Sugarcane_STRG.68142	phenylalanine ammonia-lyase, PAL	none	not DE	not DE	1.31329	-1.94874	not DE	not DE	-2.30773	not DE	1.7502
Sugarcane_STRG.68144	phenylalanine ammonia-lyase, PAL	4	not DE	not DE	1.38246	not DE	not DE	not DE	not DE	not DE	1.42751
Sugarcane_STRG.72014	phenylalanine ammonia-lyase, PAL	2	1.13766	not DE	1.55019	not DE	not DE	not DE	1.61271	-1.49079	not DE
Sugarcane_STRG.79969	phenylalanine ammonia-lyase, PAL	4	not DE	1.03629	1.2203	not DE	-1.25397	1.39058	not DE	-1.17104	1.57458
Sugarcane_STRG.85042	phenylalanine ammonia-lyase, PAL	2	1.92242	not DE	3.19209	not DE	not DE	not DE	2.57216	-1.69637	not DE
Sugarcane_STRG.88007	phenylalanine ammonia-lyase, PAL	none	1.1859	not DE	1.20679	not DE	not DE	not DE	1.67617	-1.56084	not DE
Sugarcane_STRG.89032	phenylalanine ammonia-lyase, PAL	2	not DE	not DE	4.05395	not DE	not DE	not DE	not DE	not DE	2.42927
Sugarcane_STRG.91106	phenylalanine ammonia-lyase, PAL	5	not DE	not DE	not DE	not DE	-1.39945	not DE	1.61474	-2.02489	not DE
Sugarcane_STRG.99067	phenylalanine ammonia-lyase, PAL	4	1.24527	not DE	2.26959	not DE	not DE	not DE	not DE	-1.36355	1.35159
Sugarcane_STRG.43305	acyl transferase 4; p-Coumaroyl-CoA:monolignol transferase (PMT)	4	1.80206	not DE	2.32744	-1.22088	-1.47016	not DE	not DE	-2.04244	not DE
Sugarcane_STRG.47313	acyl transferase 4; p-Coumaroyl-CoA:monolignol transferase (PMT)	4	1.21442	1.63162	2.19858	not DE	-1.67464	not DE	not DE	-1.25744	not DE
Sugarcane_STRG.86795	acyl transferase 4; p-Coumaroyl-CoA:monolignol transferase (PMT)	4	1.56392	1.60849	1.9742	not DE	-1.97192	not DE	not DE	-1.92735	not DE
Sugarcane_STRG.89368	acyl transferase 4; p-Coumaroyl-CoA:monolignol transferase (PMT)	4	1.39048	2.30767	2.11484	not DE	-2.39177	not DE	not DE	-1.47459	not DE
Tricin biosynthesis and metabolism
Sugarcane_STRG.109	chalcone synthase (CHS)	5	not DE	not DE	2.82961	2.05847	not DE	not DE	2.94138	-2.30152	not DE
Sugarcane_STRG.12118	chalcone synthase (CHS)	5	not DE	not DE	not DE	not DE	not DE	not DE	3.82894	not DE	not DE
Sugarcane_STRG.134521	chalcone synthase (CHS)	10	not DE	not DE	not DE	1.69143	-3.03127	not DE	1.98229	not DE	not DE
Sugarcane_STRG.20491	chalcone synthase (CHS)	5	not DE	not DE	2.97474	not DE	not DE	not DE	1.92806	not DE	not DE
Sugarcane_STRG.21028	chalcone synthase (CHS)	5	not DE	not DE	2.55205	1.67812	not DE	not DE	2.59731	-2.24552	not DE
Sugarcane_STRG.28233	chalcone synthase (CHS)	5	not DE	not DE	2.93121	2.2584	not DE	-3.15563	2.54437	-2.16762	not DE
Sugarcane_STRG.28247	chalcone synthase (CHS)	2	not DE	not DE	1.89049	not DE	not DE	not DE	1.63247	not DE	not DE
Sugarcane_STRG.30030	chalcone synthase (CHS)	5	not DE	not DE	3.00337	not DE	not DE	not DE	2.23218	not DE	not DE
Sugarcane_STRG.47223	chalcone synthase (CHS)	none	not DE	not DE	1.98709	not DE	-1.1422	not DE	1.38777	-1.17149	not DE
Sugarcane_STRG.60140	chalcone synthase (CHS)	2	not DE	2.89893	3.38863	not DE	-3.83175	not DE	2.83801	not DE	not DE
Sugarcane_STRG.60923	chalcone synthase (CHS)	none	not DE	not DE	4.07836	not DE	not DE	-2.64731	1.93305	-1.57954	not DE
Sugarcane_STRG.60924	chalcone synthase (CHS)	10	not DE	not DE	2.41431	1.32582	-1.5047	-1.85119	1.58666	-1.64439	not DE
Sugarcane_STRG.64389	chalcone synthase (CHS)	5	not DE	not DE	2.57221	1.67602	-1.79248	not DE	2.2278	-2.28926	not DE
Sugarcane_STRG.80081	chalcone synthase (CHS)	2	not DE	not DE	2.94568	1.22885	-1.23594	-1.81811	1.78314	-1.85021	not DE
Sugarcane_STRG.107083	chalcone synthase (CHS)	none	not DE	not DE	not DE	not DE	not DE	not DE	1.71177	not DE	not DE
Sugarcane_STRG.34647	chalcone isomerase (CHI)	2	1.47922	1.31576	1.9889	2.96413	not DE	not DE	4.44335	not DE	not DE
Sugarcane_STRG.138775	chalcone-flavanone isomerase (CHI)	5	not DE	not DE	not DE	1.70835	not DE	not DE	2.69434	not DE	not DE
Sugarcane_STRG.26886	chalcone-flavanone isomerase (CHI)	2	1.21656	1.17227	1.92099	1.58929	not DE	not DE	2.80585	not DE	not DE
Sugarcane_STRG.119268	Chalcone-flavanone isomerase family protein (CHI)	5	not DE	not DE	2.66851	5.20414	not DE	not DE	5.67969	-3.17402	2.8317
Sugarcane_STRG.120303	Chalcone-flavanone isomerase family protein (CHI)	5	not DE	not DE	2.21806	3.91091	not DE	not DE	4.43591	-2.88709	2.62367
Sugarcane_STRG.12266	Chalcone-flavanone isomerase family protein (CHI)	5	not DE	not DE	3.0671	3.55458	not DE	-1.74914	4.30879	-2.40196	1.68667
Sugarcane_STRG.51954	Chalcone-flavanone isomerase family protein (CHI)	5	not DE	not DE	not DE	5.70004	not DE	not DE	6.23266	-2.76327	not DE
Sugarcane_STRG.5803	Chalcone-flavanone isomerase family protein (CHI)	5	not DE	not DE	1.56643	1.88031	not DE	not DE	2.28617	-1.47536	1.15703
Sugarcane_STRG.83608	Chalcone-flavanone isomerase family protein (CHI)	5	not DE	not DE	1.99613	2.92489	-1.08745	not DE	3.24727	-1.89904	1.78723
Sugarcane_STRG.125317	chalcone-flavanone isomerase (CHI)	5	1.19813	not DE	not DE	1.73281	not DE	not DE	2.93095	not DE	not DE
Sugarcane_STRG.131457	chalcone-flavanone isomerase (CHI)	1	1.55487	not DE	not DE	not DE	2.04566	not DE	2.37862	not DE	not DE
Sugarcane_STRG.25243	chalcone-flavanone isomerase (CHI)	18	not DE	not DE	not DE	1.60682	not DE	not DE	2.11022	not DE	1.23039
Sugarcane_STRG.35738	chalcone-flavanone isomerase (CHI)	2	not DE	not DE	1.72926	3.17546	not DE	not DE	4.16149	not DE	1.89447
Sugarcane_STRG.38186	chalcone-flavanone isomerase (CHI)	1	2.39171	1.22644	3.35812	3.90497	1.66526	-1.57745	6.29668	not DE	not DE
Sugarcane_STRG.38909	chalcone-flavanone isomerase (CHI)	17	not DE	not DE	9.76045	not DE	not DE	not DE	not DE	not DE	not DE
Sugarcane_STRG.53732	chalcone-flavanone isomerase (CHI)	5	not DE	not DE	1.92244	3.68699	-1.07169	not DE	4.45449	-2.07173	1.30788
Sugarcane_STRG.60753	chalcone-flavanone isomerase (CHI)	2	1.06361	not DE	not DE	1.73013	not DE	not DE	2.79375	not DE	not DE
Sugarcane_STRG.63092	chalcone-flavanone isomerase (CHI)	1	-1.55741	not DE	1.51365	not DE	not DE	not DE	not DE	1.53326	1.31259
Sugarcane_STRG.65963	cytochrome P450 71A1-like (CYP75B4)	1	not DE	2.2378	2.34717	not DE	not DE	not DE	not DE	not DE	not DE
Sugarcane_STRG.132819	flavonoid 3',5'-hydroxylase 1 (CYP75B4)	2	1.94382	1.4545	2.41757	2.15156	not DE	not DE	4.09538	-1.32982	not DE
Sugarcane_STRG.64382	flavonoid 3'-monooxygenase (CYP75B4)	5	not DE	not DE	not DE	2.94093	not DE	not DE	not DE	not DE	not DE
Sugarcane_STRG.66350	flavonoid 3'-monooxygenase (CYP75B4)	2	not DE	not DE	3.76817	not DE	not DE	not DE	not DE	not DE	not DE
Sugarcane_STRG.15819	cytochrome P450 93A3-like (CYP93G1)	2	not DE	1.76836	1.79249	not DE	not DE	not DE	not DE	not DE	not DE
Sugarcane_STRG.2238	cytochrome P450 93A3-like (CYP93G1)	5	not DE	not DE	1.48872	5.88794	-1.50939	not DE	6.30867	-1.78647	not DE
Sugarcane_STRG.28541	cytochrome P450 93A3-like (CYP93G1)	5	not DE	not DE	1.55182	5.47314	-1.56099	not DE	5.63463	-1.5537	1.02501
Sugarcane_STRG.32332	cytochrome P450 93A3-like (CYP93G1)	5	not DE	not DE	1.7345	5.52635	-1.53334	not DE	5.82625	-1.65381	not DE
Sugarcane_STRG.32464	cytochrome P450 93A3-like (CYP93G1)	5	not DE	not DE	1.71686	5.42215	-1.61344	not DE	5.66469	-1.57761	not DE
Sugarcane_STRG.4276	cytochrome P450 93A3-like (CYP93G1)	1	1.20625	1.43888	1.48804	not DE	not DE	not DE	1.41209	not DE	not DE
Sugarcane_STRG.43920	cytochrome P450 93A3-like (CYP93G1)	5	not DE	not DE	1.13054	4.88295	-1.28402	not DE	5.02923	-1.35879	not DE
Sugarcane_STRG.71426	cytochrome P450 93A3-like (CYP93G1)	5	not DE	not DE	1.66784	5.3484	-1.64872	not DE	5.50366	-1.54174	1.14407
Sugarcane_STRG.35512	cytochrome P450 93G1 (CYP93G1)	5	not DE	not DE	not DE	4.77502	-2.66474	not DE	5.69062	-2.46796	not DE
Sugarcane_STRG.7017	cytochrome P450 93G1 (CYP93G1)	2	not DE	1.69453	2.69838	3.63744	-1.77626	not DE	4.85208	-1.29637	not DE
Sugarcane_STRG.37554	anthocyanidin 3-O-glucosyltransferase 2 (GT1)	none	not DE	not DE	not DE	1.03083	not DE	not DE	1.59413	not DE	not DE
Sugarcane_STRG.14464	anthocyanidin 5,3-O-glucosyltransferase (GT1)	none	not DE	not DE	not DE	not DE	not DE	not DE	-1.50966	not DE	not DE
Sugarcane_STRG.59734	anthocyanidin 3-O-glucosyltransferase 2 (GT1)	5	not DE	not DE	not DE	4.15689	not DE	-1.30567	4.55511	-1.54613	not DE
Sugarcane_STRG.67335	anthocyanidin 3-O-glucosyltransferase 2 (GT1)	5	not DE	not DE	1.77603	3.41534	-1.31544	not DE	4.34099	-1.6402	not DE
Sugarcane_STRG.127408	anthocyanidin 5,3-O-glucosyltransferase (GT1)	5	not DE	not DE	not DE	3.43437	not DE	not DE	3.55996	not DE	not DE
Sugarcane_STRG.127409	anthocyanidin 5,3-O-glucosyltransferase (GT1)	5	not DE	not DE	not DE	3.55657	not DE	-1.44351	4.8621	not DE	not DE
Sugarcane_STRG.23834	anthocyanidin 5,3-O-glucosyltransferase (GT1)	5	not DE	not DE	not DE	not DE	not DE	not DE	2.79757	not DE	not DE
Sugarcane_STRG.34404	anthocyanidin 5,3-O-glucosyltransferase (GT1)	5	not DE	not DE	not DE	2.913	not DE	not DE	2.54792	not DE	not DE
Sugarcane_STRG.93271	anthocyanidin 5,3-O-glucosyltransferase (GT1)	5	not DE	not DE	-1.15485	1.02232	not DE	not DE	1.35323	not DE	not DE
Laccases and Peroxidases
Sugarcane_STRG.15761	Laccase-15	none	1.92401	not DE	not DE	not DE	not DE	not DE	3.11042	not DE	not DE
Sugarcane_STRG.40971	Laccase-15	10	not DE	-1.06004	not DE	2.0255	-1.6435	not DE	1.84082	-2.51886	not DE
Sugarcane_STRG.86197	laccase-15	none	1.83732	2.60348	5.48472	not DE	not DE	not DE	2.85843	not DE	not DE
Sugarcane_STRG.91311	laccase-15	2	not DE	2.52544	3.87728	not DE	not DE	not DE	2.73772	not DE	not DE
Sugarcane_STRG.116656	laccase-15 isoform X3	16	not DE	-1.71108	-1.45063	-1.55723	1.42546	not DE	not DE	not DE	not DE
Sugarcane_STRG.120871	laccase-15 isoform X3	16	not DE	not DE	-2.17738	not DE	not DE	not DE	not DE	not DE	not DE
Sugarcane_STRG.129592	laccase-19-like isoform X2	5	not DE	not DE	3.03592	4.36522	not DE	not DE	4.26278	not DE	not DE
Sugarcane_STRG.31892	laccase-19-like isoform X2	5	not DE	not DE	3.21676	5.75387	not DE	-1.76963	5.77695	not DE	not DE
Sugarcane_STRG.37358	laccase-19-like isoform X2	5	not DE	not DE	9.81663	4.82475	not DE	-7.55529	4.80135	not DE	not DE
Sugarcane_STRG.45384	laccase-19-like isoform X2	5	not DE	not DE	3.43158	5.82754	-1.29329	not DE	6.12148	not DE	1.44794
Sugarcane_STRG.51197	laccase-19-like isoform X2	5	not DE	not DE	2.74298	3.99941	-1.4516	-1.00212	3.80784	not DE	1.28411
Sugarcane_STRG.85727	laccase-19-like isoform X2	5	not DE	not DE	2.37992	3.54581	-1.49127	not DE	3.24025	-1.02365	1.5602
Sugarcane_STRG.86279	laccase-19-like isoform X2	2	1.04084	1.38492	3.54362	3.82148	not DE	not DE	4.86232	not DE	1.21229
Sugarcane_STRG.128455	Laccase-25	2	not DE	2.22085	10.0736	1.68222	not DE	-6.61665	1.95108	not DE	not DE
Sugarcane_STRG.135811	laccase-25	2	not DE	1.9763	4.63332	1.00588	not DE	-1.84232	1.99458	not DE	not DE
Sugarcane_STRG.22698	Laccase-25	2	not DE	2.10827	4.33378	1.09611	not DE	-1.30113	2.09528	not DE	not DE
Sugarcane_STRG.15165	laccase-25 isoform X1	5	not DE	1.45979	2.47747	1.86466	-1.21146	not DE	2.77531	not DE	not DE
Sugarcane_STRG.21730	laccase-25 isoform X1	5	1.07805	1.97645	2.65723	2.77088	-1.39874	not DE	3.84893	not DE	not DE
Sugarcane_STRG.25715	laccase-25 isoform X1	5	1.44943	1.92911	2.57994	2.63425	-1.47104	not DE	4.08368	not DE	not DE
Sugarcane_STRG.30150	laccase-25 isoform X1	5	1.17804	1.83022	2.53799	1.65168	-1.3607	not DE	2.82971	not DE	not DE
Sugarcane_STRG.32341	laccase-25 isoform X1	5	not DE	2.22544	2.35674	3.22887	-1.74265	not DE	4.06343	not DE	not DE
Sugarcane_STRG.37740	laccase-25 isoform X1	5	not DE	1.40994	2.06386	2.90696	-1.35366	not DE	3.52085	not DE	not DE
Sugarcane_STRG.40378	laccase-25 isoform X1	2	not DE	1.85206	4.02897	1.38235	not DE	-1.2563	2.32217	not DE	not DE
Sugarcane_STRG.57581	laccase-25 isoform X1	5	not DE	1.51616	2.12798	3.05199	-1.24523	not DE	3.78195	not DE	not DE
Sugarcane_STRG.74063	laccase-25 isoform X1	2	not DE	not DE	3.24608	2.17013	not DE	not DE	2.55729	not DE	not DE
Sugarcane_STRG.25716	laccase-25 isoform X2	5	not DE	1.58174	3.40031	2.42241	not DE	not DE	3.08726	not DE	not DE
Sugarcane_STRG.40209	laccase-25 isoform X2	2	not DE	1.86863	4.3833	not DE	not DE	-1.41542	1.25946	not DE	1.09925
Sugarcane_STRG.15166	laccase-25 isoform X3	5	not DE	not DE	2.09319	3.13191	not DE	not DE	4.07151	not DE	not DE
Sugarcane_STRG.21729	laccase-25 isoform X3	5	1.23471	1.48988	3.40023	3.13569	not DE	-1.27415	4.3704	not DE	not DE
Sugarcane_STRG.74062	laccase-25 isoform X3	5	not DE	1.84989	2.43664	2.87173	-2.09685	not DE	3.41484	not DE	not DE
Sugarcane_STRG.32338	laccase-25-like precursor	5	not DE	not DE	2.10582	2.61434	not DE	not DE	4.09417	not DE	not DE
Sugarcane_STRG.34093	peroxidase 2	none	-5.21661	not DE	not DE	-3.93374	not DE	not DE	-9.15035	not DE	not DE
Sugarcane_STRG.38952	peroxidase P7-like	3	-2.1981	-1.84946	not DE	not DE	not DE	not DE	-1.96952	not DE	not DE
Sugarcane_STRG.126407	peroxidase 1-like	3	-1.90689	-3.68186	-4.49729	2.07069	not DE	not DE	not DE	-2.42698	not DE
Sugarcane_STRG.64263	peroxidase 1-like	none	-1.66465	not DE	-1.64788	not DE	not DE	not DE	not DE	not DE	not DE
Sugarcane_STRG.78161	peroxidase P7-like	3	-1.26229	-1.92241	-2.00823	not DE	not DE	not DE	not DE	not DE	not DE
Sugarcane_STRG.6427	Peroxidase 2	16	-1.23641	-3.58766	-3.40932	not DE	-1.74301	not DE	-1.0152	-4.09425	not DE
Sugarcane_STRG.52807	peroxidase 17	9	-1.11097	-1.38849	not DE	-1.32924	not DE	not DE	-2.44022	not DE	not DE
Sugarcane_STRG.123911	peroxidase 5	none	1.0094	not DE	not DE	not DE	not DE	not DE	1.77336	not DE	1.12897
Sugarcane_STRG.62118	peroxidase 5	none	1.01246	not DE	not DE	-2.14226	not DE	not DE	-1.1298	not DE	not DE
Sugarcane_STRG.63378	peroxidase 4	2	1.10695	1.89348	3.3478	not DE	not DE	not DE	1.72835	not DE	not DE
Sugarcane_STRG.68453	peroxidase 4	2	1.13314	1.71127	2.86612	not DE	not DE	not DE	1.80538	not DE	not DE
Sugarcane_STRG.97698	anionic peroxidase	16	1.13805	-1.04698	-2.45667	not DE	-1.03847	not DE	not DE	-3.2235	not DE
Sugarcane_STRG.4415	peroxidase 5	10	1.15418	not DE	not DE	-2.36676	not DE	not DE	-1.21258	-2.46743	not DE
Sugarcane_STRG.125348	peroxidase 72	none	1.16469	not DE	not DE	not DE	not DE	not DE	not DE	not DE	not DE
Sugarcane_STRG.77200	peroxidase 2-like	2	1.17587	not DE	not DE	not DE	not DE	not DE	1.32636	not DE	not DE
Sugarcane_STRG.136173	peroxidase 16	14	1.18126	1.22395	not DE	-2.55803	1.64635	not DE	-1.37676	1.68904	not DE
Sugarcane_STRG.50108	peroxidase 2-like	2	1.18494	not DE	not DE	not DE	not DE	not DE	1.66017	not DE	not DE
Sugarcane_STRG.18511	peroxidase 4	2	1.20312	2.80684	2.59197	-1.25467	-1.85125	not DE	not DE	not DE	not DE
Sugarcane_STRG.52307	peroxidase 4	5	1.22118	not DE	not DE	not DE	not DE	-1.19909	2.12787	not DE	-1.38354
Sugarcane_STRG.17320	peroxidase 2-like	2	1.23367	not DE	not DE	not DE	not DE	not DE	1.81779	not DE	not DE
Sugarcane_STRG.114851	peroxidase 72	1	1.23383	not DE	not DE	not DE	not DE	not DE	not DE	not DE	not DE
Sugarcane_STRG.17125	peroxidase 35	none	1.24345	not DE	not DE	-1.27832	not DE	not DE	not DE	not DE	not DE
Sugarcane_STRG.108719	peroxidase 4	5	1.2471	not DE	not DE	1.26139	not DE	-1.10264	2.50848	not DE	-1.20243
Sugarcane_STRG.52520	peroxidase 4	5	1.25959	not DE	not DE	1.29009	not DE	-1.14778	2.54967	not DE	-1.26313
Sugarcane_STRG.131610	peroxidase 1	5	1.33321	not DE	not DE	3.0506	-1.75576	not DE	4.38381	-3.69059	not DE
Sugarcane_STRG.24650	peroxidase 2	16	1.33922	not DE	not DE	-1.5803	not DE	not DE	not DE	-1.94211	not DE
Sugarcane_STRG.41067	peroxidase 1-like	16	1.34584	not DE	-2.15317	-1.83688	not DE	1.49973	not DE	-3.09248	not DE
Sugarcane_STRG.58738	peroxidase 1	5	1.35762	not DE	not DE	2.90683	-1.7961	not DE	4.26444	-3.71547	not DE
Sugarcane_STRG.79518	peroxidase 1	5	1.37076	-1.08063	-1.23456	2.82819	-1.42666	-1.14457	4.19895	-3.87805	-1.29851
Sugarcane_STRG.57264	peroxidase 5	5	1.40546	not DE	not DE	1.05709	not DE	not DE	2.46255	-1.62801	not DE
Sugarcane_STRG.75876	peroxidase 5	16	1.41942	-1.04657	-1.30969	-2.06443	not DE	1.04183	not DE	-2.83937	not DE
Sugarcane_STRG.53894	peroxidase 5	16	1.45789	not DE	not DE	-2.31964	not DE	not DE	not DE	-2.32591	not DE
Sugarcane_STRG.31946	peroxidase 4	2	1.47369	1.96422	1.23041	not DE	not DE	not DE	not DE	not DE	not DE
Sugarcane_STRG.99349	peroxidase 4	2	1.49699	2.1995	3.0481	not DE	not DE	not DE	2.15393	not DE	not DE
Sugarcane_STRG.77623	peroxidase 4	2	1.49818	1.8469	1.16824	not DE	not DE	not DE	not DE	not DE	not DE
Sugarcane_STRG.111064	peroxidase 72	none	1.50261	not DE	not DE	-1.07414	1.30937	not DE	not DE	not DE	not DE
Sugarcane_STRG.4072	peroxidase 16	none	1.54916	1.1528	not DE	-2.4149	2.01041	not DE	not DE	1.61405	not DE
Sugarcane_STRG.27352	peroxidase 72	12	1.55924	not DE	not DE	not DE	not DE	not DE	1.11505	not DE	not DE
Sugarcane_STRG.43745	peroxidase 4	2	1.59555	1.78292	1.83316	not DE	not DE	not DE	2.36832	not DE	not DE
Sugarcane_STRG.137104	peroxidase 2	10	1.59715	not DE	not DE	-1.25153	-1.59613	1.02072	not DE	-3.1883	not DE
Sugarcane_STRG.3268	peroxidase 4	2	1.62354	1.80363	2.1349	not DE	not DE	not DE	2.53233	not DE	not DE
Sugarcane_STRG.80408	peroxidase 4	2	1.662	2.01723	2.3784	not DE	not DE	not DE	2.32782	not DE	not DE
Sugarcane_STRG.103364	peroxidase 4	2	1.66406	2.50513	1.73485	-1.38571	not DE	1.11662	not DE	not DE	not DE
Sugarcane_STRG.85106	peroxidase 4	2	1.68533	not DE	2.4975	not DE	not DE	not DE	2.31143	not DE	not DE
Sugarcane_STRG.2721	peroxidase 1	none	1.76869	not DE	not DE	not DE	not DE	not DE	1.57769	-1.67968	not DE
Sugarcane_STRG.123869	peroxidase 2	10	1.80919	not DE	not DE	-1.59405	-1.57512	not DE	not DE	-3.24055	not DE
Sugarcane_STRG.76824	peroxidase 2	2	1.81587	not DE	not DE	not DE	not DE	not DE	not DE	not DE	not DE
Sugarcane_STRG.113527	peroxidase 5	16	1.87843	not DE	not DE	-2.76129	not DE	not DE	not DE	not DE	not DE
Sugarcane_STRG.46830	peroxidase 4	2	1.93499	2.61207	2.0287	not DE	not DE	not DE	2.45207	not DE	not DE
Sugarcane_STRG.89269	peroxidase 4	2	1.94554	2.61987	2.15014	-1.21202	-1.19092	not DE	not DE	not DE	not DE
Sugarcane_STRG.39294	peroxidase 2	16	1.95193	-1.68603	not DE	-2.53723	not DE	not DE	not DE	-3.52027	not DE
Sugarcane_STRG.22469	peroxidase 4	2	1.97624	2.68614	2.29619	-1.13674	-1.27052	not DE	not DE	not DE	not DE
Sugarcane_STRG.36083	peroxidase 2	16	1.98335	-2.13852	-1.78897	-3.07162	not DE	1.19345	-1.08827	-3.90435	1.543
Sugarcane_STRG.35186	peroxidase 4	2	2.0306	1.62716	1.18262	-1.10694	not DE	not DE	not DE	not DE	not DE
Sugarcane_STRG.101218	peroxidase 2	10	2.04233	not DE	not DE	not DE	-1.03268	not DE	1.86719	-3.32397	not DE
Sugarcane_STRG.52754	peroxidase 2	16	2.05811	-1.79689	-1.54229	-3.02995	not DE	not DE	not DE	-3.89731	not DE
Sugarcane_STRG.137729	peroxidase 4	2	2.12116	2.41594	3.54879	not DE	not DE	not DE	2.76599	not DE	1.00349
Sugarcane_STRG.59603	peroxidase 2	10	2.12974	not DE	not DE	-1.49781	-1.65635	not DE	not DE	-3.75485	not DE
Sugarcane_STRG.87203	peroxidase 4	2	2.17602	2.05173	2.20062	not DE	not DE	not DE	2.75227	not DE	not DE
Sugarcane_STRG.74225	peroxidase 72	2	2.18746	not DE	not DE	-1.34625	1.56122	not DE	not DE	not DE	not DE
Sugarcane_STRG.52397	peroxidase 2	16	2.19505	-1.83286	-1.6368	-3.03181	not DE	1.33322	not DE	-3.99782	not DE
Sugarcane_STRG.95724	peroxidase 4	2	2.23786	2.1641	3.24925	not DE	not DE	not DE	2.93804	not DE	not DE
Sugarcane_STRG.7800	peroxidase 2	10	2.27258	not DE	not DE	-1.44729	-1.57137	not DE	not DE	-3.67722	not DE
Sugarcane_STRG.66182	peroxidase 4	2	2.34959	1.92879	2.11507	1.01314	not DE	not DE	3.36273	not DE	not DE
Sugarcane_STRG.69138	peroxidase 4	2	2.38476	2.25327	2.15919	1.02626	not DE	not DE	3.41102	not DE	not DE
Sugarcane_STRG.23989	peroxidase 5	15	2.44009	2.23988	not DE	-2.47164	not DE	2.01385	not DE	not DE	not DE
Sugarcane_STRG.23351	peroxidase 5	2	2.48102	2.42599	not DE	-2.2331	not DE	not DE	not DE	not DE	not DE
Sugarcane_STRG.96330	peroxidase 2	none	2.49026	not DE	not DE	not DE	not DE	not DE	not DE	not DE	not DE
Sugarcane_STRG.65473	peroxidase 4	2	2.53235	2.26446	3.64814	not DE	not DE	not DE	2.46965	not DE	not DE
Sugarcane_STRG.53034	peroxidase 4	2	2.54913	2.18326	2.64246	not DE	not DE	not DE	2.82197	not DE	not DE
Sugarcane_STRG.94658	peroxidase 4	2	2.62084	2.43707	4.25806	4.69357	1.12115	not DE	7.31442	not DE	1.07146
Sugarcane_STRG.104952	peroxidase 5	2	2.62482	1.86505	not DE	-1.52338	not DE	not DE	1.10144	not DE	not DE
Sugarcane_STRG.13880	peroxidase 4	2	2.67519	1.48536	not DE	not DE	not DE	not DE	3.05585	not DE	not DE
Sugarcane_STRG.64205	peroxidase 72	1	2.68955	1.76528	not DE	not DE	1.94528	not DE	3.23393	not DE	not DE
Sugarcane_STRG.34704	peroxidase 2	none	2.71124	not DE	not DE	-2.80033	not DE	not DE	not DE	-1.76344	not DE
Sugarcane_STRG.125462	peroxidase 72	2	2.76038	not DE	not DE	not DE	2.30258	not DE	not DE	not DE	not DE
Sugarcane_STRG.58698	peroxidase 72	1	2.78682	2.00865	not DE	not DE	2.06034	not DE	3.15507	1.28217	not DE
Sugarcane_STRG.122907	peroxidase 4	2	2.94782	2.43786	2.19181	-1.06893	not DE	not DE	1.87888	-1.02048	not DE
Sugarcane_STRG.7636	peroxidase 4	2	2.96606	2.66789	2.05404	not DE	not DE	not DE	2.15208	-1.03269	not DE
Sugarcane_STRG.36379	peroxidase 4	2	2.99519	2.02869	2.52931	not DE	not DE	not DE	2.73415	not DE	not DE
Sugarcane_STRG.12317	Peroxidase 72	12	3.86249	not DE	not DE	-2.64007	3.20218	not DE	not DE	not DE	not DE
Sugarcane_STRG.112831	peroxidase 3	17	4.02722	not DE	not DE	-2.45684	not DE	not DE	not DE	not DE	not DE
Sugarcane_STRG.7255	peroxidase 4	2	4.62798	3.57083	5.58043	not DE	not DE	not DE	6.22603	not DE	not DE
Sugarcane_STRG.89751	peroxidase 72	1	7.19835	not DE	not DE	-5.63373	6.5272	not DE	not DE	not DE	not DE
Sugarcane_STRG.96979	peroxidase 4	2	7.4402	not DE	7.15597	not DE	5.71943	not DE	4.91034	not DE	not DE
Sugarcane_STRG.51130	peroxidase 17	none	not DE	not DE	-8.9219	not DE	-5.78699	6.02914	not DE	not DE	-7.67763
Sugarcane_STRG.56643	peroxidase 1	16	not DE	-4.73743	-8.13417	not DE	-1.34072	not DE	-1.43737	-5.32811	not DE
Sugarcane_STRG.8218	peroxidase 43	9	not DE	not DE	-6.48529	not DE	not DE	not DE	-3.98691	not DE	not DE
Sugarcane_STRG.123028	peroxidase 43	14	not DE	not DE	-5.16344	-4.17259	not DE	not DE	-3.64127	not DE	not DE
Sugarcane_STRG.122029	peroxidase 43	14	not DE	not DE	-4.36474	not DE	not DE	not DE	-4.40428	not DE	not DE
Sugarcane_STRG.887	peroxidase P7-like	10	not DE	-3.94717	-4.04951	not DE	not DE	not DE	not DE	-5.91117	not DE
Sugarcane_STRG.79892	peroxidase 44	16	not DE	not DE	-3.8455	not DE	not DE	not DE	not DE	not DE	not DE
Sugarcane_STRG.52398	peroxidase P7-like	10	not DE	-2.93545	-3.79741	not DE	-1.33019	not DE	not DE	-4.52317	not DE
Sugarcane_STRG.7044	Peroxidase 2	10	not DE	not DE	-3.73306	not DE	-2.16993	not DE	not DE	-3.86056	not DE
Sugarcane_STRG.30524	peroxidase	none	not DE	-2.98207	-3.26351	not DE	not DE	not DE	not DE	-2.70275	not DE
Sugarcane_STRG.78600	Peroxidase 2	10	not DE	-2.59085	-3.18806	not DE	-1.74638	not DE	not DE	-4.32169	not DE
Sugarcane_STRG.130910	anionic peroxidase	10	not DE	not DE	-3.16282	not DE	not DE	not DE	not DE	-4.04555	not DE
Sugarcane_STRG.38204	peroxidase 1-like	16	not DE	not DE	-3.13488	-2.26319	not DE	not DE	not DE	-3.31156	not DE
Sugarcane_STRG.33773	peroxidase	3	not DE	-3.09327	-2.93666	not DE	not DE	not DE	not DE	-2.31044	not DE
Sugarcane_STRG.36489	peroxidase	10	not DE	-2.50805	-2.9299	not DE	not DE	not DE	not DE	-2.51231	not DE
Sugarcane_STRG.131716	peroxidase 1-like	16	not DE	-1.85391	-2.7843	not DE	not DE	not DE	-1.00022	-1.57034	not DE
Sugarcane_STRG.121054	peroxidase P7-like	16	not DE	-3.23767	-2.56092	not DE	not DE	not DE	-3.14858	not DE	not DE
Sugarcane_STRG.92576	peroxidase 56	16	not DE	not DE	-2.32439	not DE	not DE	not DE	not DE	not DE	-1.35799
Sugarcane_STRG.40087	peroxidase	16	not DE	-1.72091	-2.30425	not DE	not DE	not DE	not DE	-1.77422	not DE
Sugarcane_STRG.78601	peroxidase 2	16	not DE	not DE	-2.30206	-2.62255	not DE	not DE	not DE	-2.77049	not DE
Sugarcane_STRG.21861	Peroxidase 56	16	not DE	-1.46028	-2.30048	not DE	not DE	not DE	not DE	-2.62776	not DE
Sugarcane_STRG.114504	peroxidase 1-like	16	not DE	-1.47012	-2.2721	not DE	not DE	not DE	not DE	-1.39129	not DE
Sugarcane_STRG.35888	peroxidase	7	not DE	-2.14165	-2.26673	2.43903	not DE	not DE	1.96661	-2.44788	not DE
Sugarcane_STRG.84776	peroxidase P7-like	16	not DE	not DE	-2.21344	-2.18292	not DE	not DE	-1.78492	-1.6617	not DE
Sugarcane_STRG.31150	peroxidase P7-like	3	not DE	-2.09867	-2.20658	not DE	not DE	not DE	not DE	not DE	not DE
Sugarcane_STRG.127019	peroxidase P7-like	16	not DE	not DE	-2.13723	-2.33227	not DE	not DE	-1.96601	-1.42615	not DE
Sugarcane_STRG.22573	Peroxidase 56	16	not DE	-1.76303	-2.08624	not DE	not DE	not DE	not DE	-2.6733	not DE
Sugarcane_STRG.123961	peroxidase P7-like	16	not DE	not DE	-2.02812	-2.23024	not DE	not DE	-1.76934	-1.28661	-1.1181
Sugarcane_STRG.17188	Peroxidase 56	16	not DE	-1.78535	-2.00185	not DE	not DE	not DE	not DE	-2.70678	not DE
Sugarcane_STRG.124917	peroxidase P7	16	not DE	not DE	-1.99316	-2.53422	not DE	not DE	-2.52591	not DE	not DE
Sugarcane_STRG.11175	peroxidase 1-like	16	not DE	-1.02996	-1.94566	not DE	not DE	not DE	not DE	-1.18059	not DE
Sugarcane_STRG.41068	peroxidase 1	16	not DE	-1.04011	-1.94394	not DE	not DE	not DE	not DE	-1.7387	not DE
Sugarcane_STRG.7061	peroxidase 1-like	none	not DE	-1.34768	-1.90893	not DE	not DE	not DE	not DE	-1.47654	not DE
Sugarcane_STRG.64141	peroxidase P7-like	3	not DE	-2.26302	-1.8889	not DE	not DE	not DE	not DE	-1.19229	not DE
Sugarcane_STRG.119000	peroxidase 5	13	not DE	not DE	-1.88298	-2.15623	not DE	not DE	-1.4628	-1.14037	not DE
Sugarcane_STRG.44755	peroxidase P7-like	3	not DE	-2.26539	-1.82554	not DE	not DE	not DE	not DE	-1.28836	not DE
Sugarcane_STRG.95929	peroxidase 27	16	not DE	not DE	-1.81682	-1.47011	not DE	1.39583	-1.75192	not DE	not DE
Sugarcane_STRG.20175	peroxidase 70	16	not DE	not DE	-1.80691	not DE	not DE	not DE	not DE	-2.00263	not DE
Sugarcane_STRG.20725	peroxidase P7-like	3	not DE	-2.3326	-1.62129	not DE	not DE	not DE	not DE	-1.36684	not DE
Sugarcane_STRG.64209	Peroxidase 56	16	not DE	-1.02774	-1.61955	not DE	not DE	not DE	not DE	-1.34543	not DE
Sugarcane_STRG.105864	peroxidase 5	16	not DE	-1.54804	-1.59695	-2.54777	not DE	not DE	-2.17923	-1.66802	not DE
Sugarcane_STRG.66641	peroxidase 56	16	not DE	not DE	-1.58578	-1.1054	not DE	not DE	not DE	-1.25327	not DE
Sugarcane_STRG.65442	peroxidase 2	16	not DE	-2.01602	-1.5328	not DE	not DE	not DE	not DE	-2.20849	not DE
Sugarcane_STRG.126767	peroxidase 1-like	16	not DE	-1.02844	-1.53266	not DE	not DE	not DE	not DE	-1.14861	not DE
Sugarcane_STRG.5458	peroxidase 1	10	not DE	not DE	-1.45393	1.9696	-1.34094	not DE	2.58077	-3.29361	not DE
Sugarcane_STRG.87481	peroxidase 2	10	not DE	-1.88413	-1.44705	not DE	not DE	not DE	not DE	-2.49576	not DE
Sugarcane_STRG.28499	peroxidase 1	5	not DE	-1.34206	-1.4251	3.06302	-1.66723	not DE	3.91953	-3.8658	-1.05002
Sugarcane_STRG.130715	Peroxidase 56	16	not DE	not DE	-1.39903	-1.51326	not DE	1.05113	-1.07754	-1.15915	not DE
Sugarcane_STRG.139007	peroxidase 1-like	7	not DE	-1.45868	-1.36879	2.39776	not DE	not DE	2.30301	-2.17162	not DE
Sugarcane_STRG.1066	peroxidase 2	10	not DE	-1.76763	-1.32373	not DE	not DE	not DE	not DE	-2.43528	not DE
Sugarcane_STRG.60241	peroxidase 2	10	not DE	-1.65265	-1.32366	not DE	not DE	not DE	not DE	-2.6962	not DE
Sugarcane_STRG.31443	peroxidase 1	10	not DE	-1.14061	-1.2294	not DE	not DE	not DE	1.1588	-2.28944	not DE
Sugarcane_STRG.96817	peroxidase 2	10	not DE	-1.46488	-1.19892	not DE	not DE	not DE	not DE	-2.51165	not DE
Sugarcane_STRG.32954	peroxidase 5	16	not DE	not DE	-1.18353	-2.12726	not DE	not DE	-1.19143	-1.47565	not DE
Sugarcane_STRG.126406	Peroxidase 1	10	not DE	-1.44801	-1.16029	not DE	not DE	not DE	not DE	-1.80388	not DE
Sugarcane_STRG.35235	peroxidase 2	10	not DE	-1.58161	-1.15721	not DE	not DE	not DE	not DE	-2.53654	not DE
Sugarcane_STRG.54796	peroxidase 17	16	not DE	-1.63737	-1.1424	-1.46022	not DE	not DE	-1.63035	not DE	not DE
Sugarcane_STRG.68994	peroxidase 3	none	not DE	not DE	-1.1185	not DE	not DE	not DE	not DE	not DE	not DE
Sugarcane_STRG.77950	peroxidase 17	none	not DE	-1.20859	-1.07346	not DE	not DE	not DE	not DE	not DE	not DE
Sugarcane_STRG.65340	peroxidase 1	10	not DE	not DE	-1.03024	not DE	not DE	not DE	not DE	-1.6137	not DE
Sugarcane_STRG.106409	peroxidase 1-like	7	not DE	-1.31191	-1.01079	2.58163	not DE	not DE	2.64542	-1.8494	not DE
Sugarcane_STRG.13713	peroxidase 1	10	not DE	not DE	-1.0057	1.11143	not DE	not DE	1.34329	-1.79542	not DE
Sugarcane_STRG.74224	peroxidase 72	2	not DE	1.78945	1.63184	not DE	not DE	not DE	not DE	not DE	not DE
Sugarcane_STRG.31149	peroxidase P7	1	not DE	2.05432	1.67097	not DE	not DE	not DE	not DE	1.755	not DE
Sugarcane_STRG.32838	peroxidase 1	2	not DE	1.24656	1.84568	not DE	not DE	not DE	not DE	not DE	not DE
Sugarcane_STRG.71982	peroxidase 72	4	not DE	2.00147	1.84846	-1.82546	not DE	not DE	not DE	not DE	not DE
Sugarcane_STRG.77774	peroxidase 72	2	not DE	1.16719	2.00943	not DE	not DE	not DE	not DE	not DE	not DE
Sugarcane_STRG.111061	peroxidase 72	none	not DE	not DE	2.13998	not DE	not DE	not DE	not DE	not DE	not DE
Sugarcane_STRG.47400	peroxidase P7	1	not DE	2.38387	2.49678	not DE	2.82364	not DE	not DE	3.65432	not DE
Sugarcane_STRG.10777	peroxidase 4	2	not DE	1.45919	2.69614	not DE	not DE	not DE	1.03193	not DE	not DE
Sugarcane_STRG.70370	peroxidase 4	2	not DE	1.71277	2.88446	not DE	not DE	not DE	1.04492	not DE	not DE
Sugarcane_STRG.112240	peroxidase 4	2	not DE	1.62499	2.88707	not DE	not DE	not DE	1.61387	not DE	1.14249
Sugarcane_STRG.109298	peroxidase 4	2	not DE	1.67178	3.31226	1.61928	not DE	not DE	2.25767	1.34712	1.12662
Sugarcane_STRG.25537	peroxidase 11	none	not DE	not DE	11.6011	not DE	not DE	not DE	not DE	7.9462	not DE
Sugarcane_STRG.48251	anionic peroxidase	16	not DE	-3.74172	not DE	-2.72505	not DE	not DE	-3.22273	-4.10781	not DE
Sugarcane_STRG.105256	peroxidase 1	5	not DE	-1.27305	not DE	2.7379	not DE	-1.22881	3.35048	-2.23696	not DE
Sugarcane_STRG.27767	peroxidase 1	5	not DE	-1.62441	not DE	2.35643	not DE	not DE	2.49107	-2.16422	not DE
Sugarcane_STRG.27768	peroxidase 1	10	not DE	-1.0357	not DE	not DE	not DE	not DE	not DE	-1.89328	not DE
Sugarcane_STRG.27769	peroxidase 1	none	not DE	not DE	not DE	not DE	not DE	not DE	not DE	-1.73804	not DE
Sugarcane_STRG.29060	peroxidase 1	5	not DE	-1.03386	not DE	1.46692	not DE	not DE	1.52252	-1.67491	not DE
Sugarcane_STRG.31442	peroxidase 1	5	not DE	-1.39135	not DE	2.18711	not DE	not DE	2.23712	-1.98206	not DE
Sugarcane_STRG.31444	peroxidase 1	10	not DE	not DE	not DE	not DE	not DE	not DE	not DE	-2.93379	not DE
Sugarcane_STRG.39037	peroxidase 1	10	not DE	-4.3957	not DE	2.22882	not DE	-3.14207	3.86171	-6.66966	not DE
Sugarcane_STRG.41319	peroxidase 1	5	not DE	-1.27845	not DE	1.70515	not DE	not DE	1.82058	-1.94732	not DE
Sugarcane_STRG.4736	peroxidase 1	6	not DE	not DE	not DE	2.47767	not DE	not DE	3.67766	-2.38821	not DE
Sugarcane_STRG.97902	peroxidase 1	5	not DE	-1.19521	not DE	2.22978	-1.42557	not DE	2.95635	-3.34735	not DE
Sugarcane_STRG.136620	Peroxidase 16	14	not DE	1.15602	not DE	-2.36725	1.34476	not DE	-1.82519	1.95872	not DE
Sugarcane_STRG.91151	peroxidase 16	none	not DE	1.17064	not DE	-1.9043	1.54181	not DE	not DE	1.75526	not DE
Sugarcane_STRG.11089	peroxidase 17	16	not DE	-1.2614	not DE	not DE	not DE	not DE	not DE	not DE	not DE
Sugarcane_STRG.45863	peroxidase 17	16	not DE	-1.39254	not DE	-1.24634	not DE	not DE	-1.85608	not DE	not DE
Sugarcane_STRG.133248	peroxidase 2	16	not DE	not DE	not DE	-2.53115	not DE	not DE	not DE	-4.4838	not DE
Sugarcane_STRG.1396	peroxidase 2	16	not DE	not DE	not DE	not DE	not DE	not DE	not DE	-1.96407	not DE
Sugarcane_STRG.30430	peroxidase 2	16	not DE	not DE	not DE	-1.46895	not DE	not DE	not DE	-1.63639	not DE
Sugarcane_STRG.30431	peroxidase 2	16	not DE	-1.80929	not DE	-2.02926	not DE	not DE	not DE	-1.92203	not DE
Sugarcane_STRG.52638	peroxidase 2	none	not DE	not DE	not DE	-1.43364	not DE	not DE	not DE	-1.8144	not DE
Sugarcane_STRG.96925	peroxidase 2	16	not DE	not DE	not DE	-2.02477	not DE	1.16785	-1.32491	-1.16811	not DE
Sugarcane_STRG.76970	peroxidase 35	14	not DE	not DE	not DE	-1.43146	not DE	not DE	-1.3403	1.15963	not DE
Sugarcane_STRG.120614	peroxidase 5	16	not DE	not DE	not DE	-1.86603	not DE	not DE	not DE	-1.48674	not DE
Sugarcane_STRG.129244	peroxidase 5	3	not DE	-1.13541	not DE	not DE	not DE	not DE	not DE	not DE	not DE
Sugarcane_STRG.25119	peroxidase 5	none	not DE	not DE	not DE	not DE	not DE	not DE	not DE	-1.86396	not DE
Sugarcane_STRG.33061	peroxidase 5	none	not DE	not DE	not DE	not DE	not DE	not DE	not DE	-1.61044	not DE
Sugarcane_STRG.46294	peroxidase 5	none	not DE	not DE	not DE	not DE	not DE	not DE	1.55006	-1.16301	not DE
Sugarcane_STRG.71534	peroxidase 5	none	not DE	not DE	not DE	not DE	not DE	not DE	not DE	-1.84972	not DE
Sugarcane_STRG.74004	peroxidase 5	16	not DE	not DE	not DE	not DE	not DE	not DE	not DE	-1.25277	not DE
Sugarcane_STRG.91920	peroxidase 5	none	not DE	not DE	not DE	not DE	not DE	not DE	not DE	-1.23309	not DE
Sugarcane_STRG.2155	Peroxidase 55	16	not DE	not DE	not DE	not DE	not DE	not DE	not DE	-1.02003	not DE
Sugarcane_STRG.54441	Peroxidase 56	5	not DE	not DE	not DE	1.4201	not DE	not DE	1.77523	-1.48219	not DE
Sugarcane_STRG.109008	peroxidase 72	none	not DE	2.40862	not DE	not DE	not DE	not DE	3.35333	not DE	not DE
Sugarcane_STRG.8086	peroxidase 72	11	not DE	not DE	not DE	not DE	not DE	not DE	3.14021	not DE	not DE
Sugarcane_STRG.87196	peroxidase N	11	not DE	not DE	not DE	not DE	not DE	not DE	not DE	not DE	1.7418
Sugarcane_STRG.27476	peroxidase P7	1	not DE	not DE	not DE	not DE	not DE	not DE	2.6969	2.94934	not DE
Sugarcane_STRG.97627	peroxidase P7	1	not DE	3.06601	not DE	not DE	not DE	not DE	3.68575	not DE	not DE
Cellulose synthases and and Cellulose synthase-like genes
Sugarcane_STRG.114903	Cellulose synthase-2 (Primary wall CesA)	none	not DE	not DE	not DE	not DE	not DE	not DE	1.21008	not DE	not DE	x
Sugarcane_STRG.118784	Cellulose synthase-2 (Primary wall CesA)	none	not DE	not DE	not DE	not DE	not DE	not DE	1.04303	not DE	not DE	x
Sugarcane_STRG.91240	Cellulose synthase-2 (Primary wall CesA)	none	not DE	not DE	not DE	not DE	not DE	not DE	1.29688	not DE	not DE	x
Sugarcane_STRG.111591	Cellulose synthase-2 (Primary wall CesA)	none	not DE	not DE	not DE	not DE	not DE	not DE	1.17281	not DE	not DE	x
Sugarcane_STRG.77302	cellulose synthase	none	not DE	not DE	not DE	not DE	not DE	not DE	-1.38712	not DE	not DE
Sugarcane_STRG.36521	cellulose synthase A catalytic subunit 1 [UDP-forming]	none	-2.04529	not DE	not DE	not DE	not DE	not DE	-2.45803	not DE	not DE
Sugarcane_STRG.65193	Cellulose synthase A catalytic subunit 5 [UDP-forming]	none	not DE	not DE	not DE	-1.47406	not DE	not DE	-1.16938	not DE	not DE
Sugarcane_STRG.88431	Cellulose synthase A catalytic subunit 5 [UDP-forming]	9	-4.41007	not DE	not DE	not DE	not DE	not DE	-5.14644	3.33971	not DE
Sugarcane_STRG.46285	Cellulose synthase1	none	-2.91315	not DE	not DE	not DE	not DE	not DE	-3.13606	not DE	not DE
Sugarcane_STRG.18921	cellulose synthase	9	-3.34555	not DE	not DE	not DE	not DE	not DE	-4.4112	2.74211	not DE
Sugarcane_STRG.59665	cellulose synthase	9	not DE	not DE	not DE	not DE	not DE	not DE	-1.2467	not DE	not DE
Sugarcane_STRG.61256	cellulose synthase	none	not DE	not DE	not DE	not DE	not DE	not DE	-1.17942	not DE	not DE
Sugarcane_STRG.68799	cellulose synthase	none	not DE	not DE	not DE	not DE	not DE	not DE	-1.0127	not DE	not DE
Sugarcane_STRG.112779	cellulose synthase4	none	not DE	not DE	not DE	1.09436	not DE	not DE	1.33075	not DE	not DE
Sugarcane_STRG.19716	cellulose synthase4	9	not DE	not DE	not DE	not DE	not DE	not DE	-7.03358	not DE	not DE
Sugarcane_STRG.32059	cellulose synthase4	9	-2.11288	not DE	not DE	not DE	not DE	not DE	-2.8556	not DE	not DE
Sugarcane_STRG.48194	cellulose synthase4	none	not DE	not DE	not DE	not DE	not DE	not DE	-3.59038	not DE	not DE
Sugarcane_STRG.50911	cellulose synthase4	9	not DE	not DE	-7.36019	not DE	not DE	not DE	not DE	not DE	-7.27228
Sugarcane_STRG.64502	cellulose synthase4	none	not DE	not DE	not DE	not DE	not DE	not DE	-3.33695	not DE	not DE
Sugarcane_STRG.8781	cellulose synthase4	none	-21.7607	not DE	-21.3738	not DE	not DE	not DE	-21.7506	21.8463	-22.2357
Sugarcane_STRG.28175	Cellulose synthase-5	9	not DE	not DE	not DE	-1.74441	not DE	not DE	-2.61673	not DE	not DE
Sugarcane_STRG.29117	Cellulose synthase-5	9	-8.34787	not DE	not DE	not DE	not DE	not DE	-10.748	8.07	not DE
Sugarcane_STRG.40720	Cellulose synthase-5	none	not DE	not DE	not DE	-1.27587	not DE	not DE	-1.68677	not DE	not DE
Sugarcane_STRG.52700	Cellulose synthase-5	none	not DE	not DE	not DE	-1.28949	not DE	not DE	-1.73827	not DE	not DE
Sugarcane_STRG.57804	Cellulose synthase-5	9	not DE	not DE	not DE	not DE	not DE	not DE	-1.63285	not DE	not DE
Sugarcane_STRG.98278	Cellulose synthase-6	9	not DE	not DE	not DE	not DE	not DE	not DE	-2.34091	not DE	not DE
Sugarcane_STRG.47330	probable cellulose synthase A catalytic subunit 8 [UDP-forming]	none	not DE	not DE	not DE	not DE	not DE	not DE	-1.07222	not DE	not DE
Sugarcane_STRG.59152	Cellulose synthase-5	9	not DE	not DE	not DE	not DE	not DE	not DE	-1.54898	not DE	not DE
Sugarcane_STRG.70108	Cellulose synthase-5	none	not DE	not DE	not DE	-1.29785	not DE	not DE	-1.85569	not DE	not DE
Sugarcane_STRG.74013	Cellulose synthase-5	14	not DE	not DE	not DE	-1.42232	not DE	not DE	-1.7517	not DE	not DE
Sugarcane_STRG.16149	cellulose synthase-like CslF6	13	not DE	1.01438	not DE	-2.41825	not DE	not DE	-1.62181	not DE	not DE
Sugarcane_STRG.29644	cellulose synthase-like CslF6	none	1.06376	not DE	not DE	-2.2202	not DE	not DE	-1.15645	not DE	not DE
Sugarcane_STRG.24781	Cellulose synthase-like protein H1	none	not DE	not DE	not DE	not DE	not DE	not DE	not DE	1.04019	not DE	x
Sugarcane_STRG.71799	cellulose synthase-like protein H1	none	not DE	2.49939	not DE	not DE	not DE	not DE	not DE	not DE	not DE	x
Arabinoxylan biosynthesis
Sugarcane_STRG.11116	probable glucuronosyltransferase Os01g0926400 (GT47)	none	not DE	not DE	not DE	not DE	not DE	not DE	not DE	-1.81519	not DE
Sugarcane_STRG.25867	probable glucuronosyltransferase Os01g0926400 (GT47)	2	not DE	not DE	not DE	not DE	not DE	not DE	1.59532	not DE	not DE	x
Sugarcane_STRG.26986	probable glucuronosyltransferase Os01g0926400 (GT47)	5	not DE	not DE	not DE	1.93865	not DE	not DE	2.3265	-1.07385	not DE
Sugarcane_STRG.27917	probable glucuronosyltransferase Os01g0926400 (GT47)	none	not DE	not DE	not DE	not DE	not DE	not DE	1.19476	not DE	not DE	x
Sugarcane_STRG.44351	probable glucuronosyltransferase Os01g0926400 (GT47)	5	not DE	not DE	not DE	1.27149	not DE	not DE	1.75389	not DE	not DE
Sugarcane_STRG.58123	probable glucuronosyltransferase Os01g0926400 (GT47)	5	not DE	not DE	not DE	2.06136	not DE	not DE	2.17019	not DE	not DE
Sugarcane_STRG.58487	probable glucuronosyltransferase Os01g0926400 (GT47)	none	not DE	not DE	not DE	1.22621	not DE	not DE	1.58992	not DE	not DE
Sugarcane_STRG.21245	probable glucuronosyltransferase Os01g0926600 (OsGT47A/OsIRX10L)	2	not DE	not DE	not DE	not DE	not DE	not DE	1.07112	not DE	not DE	x
Sugarcane_STRG.29996	probable glucuronosyltransferase Os01g0926600 (OsGT47A/OsIRX10L)	none	not DE	not DE	not DE	not DE	not DE	not DE	1.13248	not DE	not DE	x
Sugarcane_STRG.37411	probable glucuronosyltransferase Os01g0926600 (OsGT47A/OsIRX10L)	none	not DE	not DE	not DE	not DE	not DE	not DE	1.21345	not DE	not DE	x
Sugarcane_STRG.71720	probable glucuronosyltransferase Os01g0926600 (OsGT47A/OsIRX10L)	none	not DE	not DE	not DE	not DE	not DE	not DE	1.15449	not DE	not DE	x
Sugarcane_STRG.103121	probable glucuronosyltransferase Os01g0926700 (GT47/OsIRX10)	5	not DE	not DE	not DE	not DE	not DE	not DE	1.18034	not DE	not DE	x
Sugarcane_STRG.107451	probable glucuronosyltransferase Os01g0926700 (GT47/OsIRX10)	5	not DE	not DE	not DE	1.21696	not DE	not DE	1.39882	not DE	not DE
Sugarcane_STRG.32566	probable glucuronosyltransferase Os01g0926700 (GT47/OsIRX10)	none	not DE	not DE	not DE	1.05221	not DE	not DE	1.63234	not DE	not DE
Sugarcane_STRG.33830	probable glucuronosyltransferase Os01g0926700 (GT47/OsIRX10)	2	not DE	not DE	not DE	not DE	not DE	not DE	1.02441	not DE	not DE	x
Sugarcane_STRG.55754	probable glucuronosyltransferase Os01g0926700 (GT47/OsIRX10)	none	not DE	not DE	not DE	not DE	not DE	not DE	not DE	-1.10475	1.06741
Sugarcane_STRG.79725	probable glucuronosyltransferase Os01g0926700 (GT47/OsIRX10)	5	not DE	not DE	not DE	not DE	not DE	not DE	1.16627	not DE	not DE	x
Sugarcane_STRG.103983	probable glucuronosyltransferase Os02g0520750 (OsIRX10L)	none	not DE	not DE	not DE	1.3293	not DE	not DE	1.37036	not DE	not DE
Sugarcane_STRG.119732	probable glucuronosyltransferase Os02g0520750 (OsIRX10L)	none	not DE	not DE	not DE	1.09947	not DE	not DE	1.25289	not DE	not DE
Sugarcane_STRG.16954	probable glucuronosyltransferase Os02g0520750 (OsIRX10L)	5	not DE	not DE	not DE	1.38524	not DE	not DE	1.30259	not DE	not DE
Sugarcane_STRG.80412	probable glucuronosyltransferase Os02g0520750 (OsIRX10L)	none	not DE	not DE	not DE	1.06842	not DE	not DE	1.1827	not DE	not DE
Sugarcane_STRG.98513	probable glucuronosyltransferase Os02g0520750 (OsIRX10L)	none	not DE	not DE	not DE	1.30222	not DE	not DE	1.86848	not DE	not DE
Sugarcane_STRG.28331	probable glucuronosyltransferase Os03g0107900 (OsIRX10L)	none	not DE	not DE	not DE	not DE	not DE	not DE	1.35964	not DE	not DE	x
Sugarcane_STRG.30732	probable glucuronosyltransferase Os03g0107900 (OsIRX10L)	none	not DE	not DE	not DE	not DE	not DE	not DE	1.18194	not DE	not DE	x
Sugarcane_STRG.46941	probable glucuronosyltransferase Os03g0107900 (OsIRX10L)	none	not DE	3.76216	not DE	not DE	-2.07994	3.18838	not DE	not DE	not DE
Sugarcane_STRG.114722	probable glucuronosyltransferase Os04g0103100 (OsGT43H)	none	not DE	not DE	not DE	-1.4497	not DE	not DE	not DE	-1.14166	not DE	x
Sugarcane_STRG.64526	probable glucuronosyltransferase Os04g0103100 (OsGT43H)	10	not DE	not DE	not DE	-1.08842	not DE	not DE	not DE	not DE	not DE
Sugarcane_STRG.17740	probable glucuronosyltransferase Os04g0398600 (GT47)	9	not DE	not DE	not DE	not DE	not DE	not DE	-1.15953	not DE	not DE
Sugarcane_STRG.105643	probable glucuronosyltransferase Os04g0650300 (OsGT43B)	none	not DE	not DE	not DE	not DE	not DE	not DE	1.11155	not DE	not DE	x
Sugarcane_STRG.113042	probable glucuronosyltransferase Os04g0650300 (OsGT43B)	none	not DE	not DE	not DE	not DE	not DE	not DE	1.31713	not DE	not DE	x
Sugarcane_STRG.137954	probable glucuronosyltransferase Os04g0650300 (OsGT43B)	5	not DE	1.03182	not DE	1.41849	not DE	not DE	2.4025	not DE	not DE	x
Sugarcane_STRG.138124	probable glucuronosyltransferase Os04g0650300 (OsGT43B)	5	not DE	not DE	not DE	not DE	not DE	not DE	1.11147	not DE	not DE	x
Sugarcane_STRG.80417	probable glucuronosyltransferase Os04g0650300 (OsGT43B)	none	not DE	not DE	not DE	not DE	not DE	not DE	1.61817	not DE	not DE	x
Sugarcane_STRG.92156	probable glucuronosyltransferase Os05g0123100 (OsGT43A)	none	not DE	not DE	not DE	not DE	not DE	not DE	1.04218	not DE	not DE	x
Sugarcane_STRG.8625	probable glucuronosyltransferase Os06g0687900 (OsGT43J/OsIRX14)	none	not DE	not DE	not DE	not DE	not DE	not DE	1.22625	not DE	not DE	x
Sugarcane_STRG.91970	probable glucuronosyltransferase Os06g0687900 (OsGT43J/OsIRX14)	none	not DE	not DE	not DE	not DE	not DE	not DE	1.28328	not DE	not DE	x
Sugarcane_STRG.119890	Glycosyltransferase family 61 protein (XAT1)	4	1.05376	not DE	not DE	not DE	not DE	not DE	not DE	not DE	not DE	x
Sugarcane_STRG.78296	Glycosyltransferase family 61 protein (XAT1)	4	not DE	not DE	not DE	not DE	not DE	not DE	not DE	-1.24513	not DE
Sugarcane_STRG.82900	Glycosyltransferase family 61 protein (XAT1)	4	1.01059	not DE	not DE	not DE	not DE	not DE	not DE	-1.14116	not DE	x
Sugarcane_STRG.104301	Glycosyltransferase family 61 protein (XAT1)	4	1.14485	not DE	not DE	not DE	not DE	not DE	not DE	-1.23731	not DE	x
Sugarcane_STRG.106005	Glycosyltransferase family 61 protein (XAT1)	4	1.15992	not DE	not DE	not DE	not DE	not DE	not DE	-1.21376	not DE	x
Sugarcane_STRG.6311	Glycosyltransferase family 61 protein (XAT1)	none	not DE	not DE	not DE	not DE	not DE	not DE	not DE	-1.03146	not DE
Sugarcane_STRG.98175	Glycosyltransferase family 61 protein (XAT1)	none	1.22154	not DE	not DE	not DE	not DE	not DE	not DE	-1.1978	not DE	x
Sugarcane_STRG.114155	Glycosyltransferase family 61 protein (XAT2)	10	not DE	not DE	not DE	not DE	-1.17799	not DE	not DE	not DE	not DE
Sugarcane_STRG.133893	Glycosyltransferase family 61 protein (XAT2)	10	not DE	not DE	not DE	not DE	-1.17023	not DE	not DE	not DE	not DE
Sugarcane_STRG.28751	Glycosyltransferase family 61 protein (XAT2)	none	not DE	not DE	not DE	not DE	-1.23665	not DE	not DE	not DE	not DE
Sugarcane_STRG.43430	Glycosyltransferase family 61 protein (XAT2)	none	not DE	not DE	not DE	not DE	-1.13701	not DE	1.1475	-1.20039	not DE	x
Sugarcane_STRG.97829	Glycosyltransferase family 61 protein (XAT2)	none	not DE	not DE	not DE	not DE	not DE	not DE	1.20392	not DE	not DE	x
NAC
Sugarcane_STRG.123124	NAC domain-containing protein 7, SbNAC84	1	1.64457	2.96064	1.89638	-2.0365	not DE	1.11112	not DE	1.34822	not DE
Sugarcane_STRG.89631	NAC domain-containing protein 7, SbNAC84	1	2.70188	3.52728	2.22852	-3.13632	not DE	not DE	not DE	not DE	not DE
Sugarcane_STRG.28650	protein CUP-SHAPED COTYLEDON 1, SbNAC101	1	not DE	3.2133	2.44812	not DE	not DE	not DE	1.87479	1.89808	not DE
Sugarcane_STRG.126511	protein CUP-SHAPED COTYLEDON 1, SbNAC101	1	not DE	5.28461	2.89468	not DE	not DE	not DE	not DE	3.05077	not DE
Sugarcane_STRG.127593	protein CUP-SHAPED COTYLEDON 1, SbNAC101	1	not DE	3.40976	not DE	not DE	not DE	3.13797	not DE	not DE	not DE
Sugarcane_STRG.104996	protein CUP-SHAPED COTYLEDON 1, SbNAC101	1	not DE	8.76323	not DE	not DE	not DE	7.29547	not DE	not DE	not DE
Sugarcane_STRG.71953	NAC domain-containing protein 18, SbNAC28	2	3.14651	3.11196	3.8303	not DE	not DE	not DE	4.1587	not DE	not DE
Sugarcane_STRG.122127	NAC domain-containing protein 18, SbNAC28	2	2.1191	1.83633	2.52622	2.14896	not DE	not DE	4.26805	not DE	not DE
Sugarcane_STRG.87164	NAC domain-containing protein 104, ScNAC51	2	not DE	2.07379	2.92133	2.28102	not DE	not DE	2.67504	not DE	not DE
Sugarcane_STRG.15169	NAC domain-containing protein 68, ScNAC69	2	1.0162	not DE	1.30123	1.97403	not DE	not DE	2.99024	not DE	not DE
Sugarcane_STRG.32640	NAC domain-containing protein 77, SbNAC65	2	not DE	not DE	2.14501	not DE	not DE	not DE	1.10866	not DE	1.05528
Sugarcane_STRG.124596	transcription factor JUNGBRUNNEN 1, SbNAC19	2	not DE	not DE	3.003	2.64522	not DE	not DE	3.89421	not DE	2.32554
Sugarcane_STRG.46524	NAC domain-containing protein 77, SbNAC65	2	not DE	not DE	1.94654	1.01002	-1.24292	not DE	1.22565	not DE	not DE
Sugarcane_STRG.84485	NAC domain-containing protein 77, SbNAC65	2	not DE	not DE	2.06283	not DE	not DE	not DE	1.30081	not DE	not DE
Sugarcane_STRG.108339	SbNAC65	2	not DE	not DE	2.03717	1.2613	not DE	not DE	2.04548	not DE	not DE
Sugarcane_STRG.95454	NAC domain-containing protein 68, ScNAC69	2	not DE	not DE	1.31804	1.67849	not DE	not DE	2.47621	not DE	not DE
Sugarcane_STRG.122862	NAC domain-containing protein 18, ScNAC62	2	not DE	not DE	2.10973	2.92506	not DE	not DE	3.50925	not DE	not DE
Sugarcane_STRG.80194	NAC domain-containing protein 104, ScNAC51	2	not DE	not DE	2.94646	2.37957	not DE	not DE	3.87668	not DE	not DE
Sugarcane_STRG.11104	NAC domain-containing protein 104, ScNAC51	2	not DE	not DE	3.60309	3.69113	not DE	not DE	4.66425	not DE	not DE
Sugarcane_STRG.86562	NAC domain-containing protein 18, SbNAC28	2	not DE	not DE	3.01827	4.79766	not DE	not DE	5.84596	not DE	not DE
Sugarcane_STRG.129729	NAC domain-containing protein 8, ScNAC39	2	not DE	not DE	1.2438	not DE	not DE	not DE	not DE	not DE	not DE
Sugarcane_STRG.77806	NAC domain-containing protein 77, SbNAC65	2	not DE	not DE	1.58282	not DE	not DE	not DE	not DE	not DE	not DE
Sugarcane_STRG.48322	NAC domain-containing protein 86, SbNAC10	2	not DE	not DE	1.58746	not DE	not DE	not DE	not DE	not DE	not DE
Sugarcane_STRG.129826	NAC domain-containing protein 18, SbNAC28	2	not DE	not DE	5.40473	not DE	not DE	not DE	not DE	not DE	not DE
Sugarcane_STRG.69276	NAC domain-containing protein 18, SbNAC28	2	not DE	not DE	not DE	not DE	not DE	not DE	3.93191	not DE	not DE
Sugarcane_STRG.112521	NAC domain transcription factor, SbNAC33	4	not DE	1.13978	not DE	-2.28841	-1.16333	not DE	-1.57957	not DE	not DE
Sugarcane_STRG.93452	NAC domain transcription factor, SbNAC33	4	not DE	1.16966	not DE	not DE	-2.05412	not DE	not DE	not DE	not DE
Sugarcane_STRG.136707	transcription factor JUNGBRUNNEN 1, SbNAC19	5	not DE	not DE	2.7215	2.20045	not DE	not DE	2.89941	not DE	1.55675
Sugarcane_STRG.98662	transcription factor JUNGBRUNNEN 1, SbNAC19	5	not DE	not DE	2.70283	2.27902	not DE	not DE	3.37629	-1.33681	2.15727
Sugarcane_STRG.3850	NAC domain-containing protein 77, SbNAC65	5	not DE	not DE	1.62026	not DE	-1.09452	not DE	1.25803	not DE	not DE
Sugarcane_STRG.4650	NAC domain-containing protein 77, SbNAC65	5	not DE	not DE	2.05197	1.0436	not DE	not DE	1.6578	not DE	not DE
Sugarcane_STRG.73326	NAC domain-containing protein 68, ScNAC69	5	not DE	not DE	1.21384	1.60243	not DE	not DE	1.96664	not DE	not DE
Sugarcane_STRG.132074	NAC domain-containing protein 68, ScNAC69	5	not DE	not DE	1.1861	1.52062	not DE	not DE	1.98067	not DE	not DE
Sugarcane_STRG.23952	NAC domain-containing protein 68, ScNAC69	5	not DE	not DE	1.26913	1.9373	not DE	not DE	2.66061	not DE	not DE
Sugarcane_STRG.92348	NAC domain-containing protein 77, SbNAC65	5	not DE	not DE	1.35993	not DE	-1.15952	not DE	not DE	not DE	not DE
Sugarcane_STRG.104327	NAC domain-containing protein 104, SbNAC77	5	not DE	2.18061	not DE	not DE	not DE	not DE	not DE	not DE	not DE
Sugarcane_STRG.29408	NAC domain-containing protein 104, ScNAC51	5	not DE	not DE	not DE	not DE	not DE	not DE	4.16702	not DE	not DE
Sugarcane_STRG.24289	Putative NAC domain transcription factor superfamily protein, ScNAC44	9	-5.36363	not DE	not DE	not DE	not DE	not DE	-7.02258	4.25743	not DE
Sugarcane_STRG.100517	NAC domain-containing protein 35-like, SbNAC123	13	1.39565	not DE	not DE	-2.45933	not DE	not DE	-1.06368	-1.30943	1.19237
Sugarcane_STRG.107844	NAC domain-containing protein 7, SbNAC84	none	not DE	3.09181	2.89093	not DE	not DE	not DE	not DE	2.44447	not DE
Sugarcane_STRG.96006	transcription factor JUNGBRUNNEN 1, SbNAC7	none	not DE	not DE	2.02188	not DE	not DE	not DE	1.36425	not DE	1.63239
Sugarcane_STRG.56328	NAC domain-containing protein 104, SbNAC55	none	not DE	not DE	4.39804	4.27852	not DE	not DE	4.20625	not DE	not DE
Sugarcane_STRG.81486	NAC domain-containing protein 7-like, SbNAC115	none	not DE	not DE	1.59458	not DE	not DE	not DE	not DE	not DE	not DE
Sugarcane_STRG.7538	NAC domain-containing protein 8, SbNAC15	none	not DE	8.35367	not DE	not DE	-7.14143	8.08713	not DE	not DE	not DE
Sugarcane_STRG.81658	NAC domain-containing protein 35, SbNAC16	none	5.22782	not DE	not DE	-8.75577	not DE	not DE	-3.52795	not DE	not DE
Sugarcane_STRG.54502	NAC domain-containing protein 35, SbNAC16	none	1.96062	not DE	not DE	-3.3753	2.25973	not DE	not DE	not DE	not DE
Sugarcane_STRG.19888	NAC domain-containing protein 73, SbNAC113	none	not DE	not DE	not DE	not DE	not DE	not DE	1.07918	not DE	not DE
Sugarcane_STRG.85288	NAC domain-containing protein 73, SbNAC113	none	not DE	not DE	not DE	not DE	not DE	not DE	1.12869	not DE	not DE
Sugarcane_STRG.10176	hypothetical protein SORBI_3006G118200, SbNAC80	none	not DE	not DE	not DE	not DE	not DE	not DE	1.17217	not DE	not DE
Sugarcane_STRG.91924	NAC domain-containing protein 8, ScNAC47	none	-1.95763	not DE	not DE	not DE	not DE	not DE	-2.98937	2.07745	not DE
MYB
Sugarcane_STRG.50481	Transcription factor MYB108, SbMYB10	none	not DE	not DE	1.46455	not DE	not DE	not DE	1.05433	not DE	not DE
Sugarcane_STRG.130960	transcription factor MYB2, SbMYB10	none	not DE	not DE	not DE	not DE	not DE	not DE	1.60773	not DE	not DE
Sugarcane_STRG.26297	transcription factor MYB2, SbMYB10	none	not DE	not DE	not DE	not DE	not DE	not DE	1.23503	not DE	not DE
Sugarcane_STRG.35026	transcription factor MYB2, SbMYB10	2	not DE	not DE	1.56991	not DE	not DE	not DE	not DE	not DE	not DE
Sugarcane_STRG.90740	transcription factor MYB2, SbMYB10	5	not DE	not DE	not DE	not DE	not DE	not DE	1.71142	-1.1396	not DE
Sugarcane_STRG.91610	transcription factor MYB2, SbMYB10	none	not DE	not DE	1.06092	not DE	not DE	not DE	not DE	not DE	not DE
Sugarcane_STRG.92040	transcription factor MYB2, SbMYB10	none	not DE	not DE	1.15127	not DE	not DE	not DE	1.01524	not DE	not DE
Sugarcane_STRG.95414	transcription factor MYB2, SbMYB10	5	not DE	not DE	1.13136	not DE	not DE	not DE	1.01395	not DE	not DE
Sugarcane_STRG.112279	transcription factor MYB2, SbMYB100	none	not DE	not DE	1.14771	not DE	not DE	not DE	not DE	not DE	not DE
Sugarcane_STRG.24874	transcription factor RAX3, SbMYB2	2	not DE	2.61712	2.39498	not DE	not DE	not DE	2.83218	not DE	not DE
Sugarcane_STRG.27596	transcription factor RAX3, SbMYB2	2	1.5996	1.6957	2.09027	not DE	not DE	not DE	1.96426	not DE	not DE
Sugarcane_STRG.100963	transcription factor MYB36, SbMYB21	2	2.52886	3.57714	3.27186	not DE	not DE	not DE	2.22851	not DE	not DE
Sugarcane_STRG.104033	transcription factor MYB36, SbMYB21	none	3.1039	3.85098	3.27223	not DE	not DE	not DE	3.03364	not DE	not DE
Sugarcane_STRG.129931	transcription factor MYB36, SbMYB21	2	3.28771	3.83884	4.24291	not DE	not DE	not DE	2.44359	not DE	not DE
Sugarcane_STRG.26476	transcription factor MYB36, SbMYB21	2	3.30145	3.4955	3.70536	not DE	not DE	not DE	3.2001	not DE	not DE
Sugarcane_STRG.37085	transcription factor MYB36, SbMYB21	2	3.64399	5.29726	3.46329	not DE	not DE	not DE	2.61155	not DE	not DE
Sugarcane_STRG.91023	transcription factor MYB36, SbMYB21	2	not DE	8.91983	4.55991	not DE	not DE	not DE	not DE	not DE	not DE
Sugarcane_STRG.126925	myb domain protein 88, SbMYB26	none	not DE	not DE	not DE	not DE	not DE	not DE	-1.43062	1.2638	not DE
Sugarcane_STRG.135298	transcription factor MYB2, SbMYB29	2	not DE	1.2612	1.69492	1.0164	not DE	not DE	1.17798	not DE	not DE
Sugarcane_STRG.15867	transcription factor MYB2, SbMYB29	2	not DE	not DE	1.71394	1.8965	not DE	not DE	2.08379	not DE	not DE
Sugarcane_STRG.25318	MYB transcription factor, SbMYB32	none	not DE	not DE	not DE	1.23987	not DE	not DE	not DE	not DE	1.61253
Sugarcane_STRG.2894	MYB transcription factor, SbMYB32	5	not DE	not DE	not DE	not DE	not DE	not DE	2.67507	not DE	not DE
Sugarcane_STRG.45037	MYB transcription factor, SbMYB32	none	not DE	not DE	1.86566	not DE	not DE	not DE	not DE	not DE	not DE
Sugarcane_STRG.131620	myb-related protein Myb4-like, SbMYB57	2	1.54874	1.3946	1.54208	not DE	not DE	not DE	1.4847	not DE	not DE
Sugarcane_STRG.22538	myb-related protein Myb4-like, SbMYB57	1	1.40108	not DE	1.08473	not DE	not DE	not DE	not DE	not DE	1.0082
Sugarcane_STRG.24101	myb-related protein Myb4-like, SbMYB57	2	1.24604	not DE	1.14461	not DE	not DE	not DE	1.28641	not DE	1.16356
Sugarcane_STRG.33545	myb-related protein Myb4-like, SbMYB57	1	1.45301	1.03287	1.09727	not DE	not DE	not DE	1.55895	not DE	not DE
Sugarcane_STRG.38388	myb-related protein Myb4-like, SbMYB57	2	1.0649	1.2283	1.34495	not DE	not DE	not DE	1.28884	not DE	not DE
Sugarcane_STRG.77250	transcription factor MYB39, SbMYB58	none	6.30893	not DE	8.78707	not DE	not DE	not DE	6.55636	not DE	not DE
Sugarcane_STRG.17915	transcription factor LAF1, SbMYB62	none	not DE	not DE	not DE	not DE	not DE	not DE	1.0247	not DE	not DE
Sugarcane_STRG.17117	myb-like transcription factor 5, SbMYB67	none	not DE	not DE	1.74215	not DE	-1.79318	not DE	not DE	not DE	not DE
Sugarcane_STRG.111217	transcription factor JAMYB, SbMYB67	10	not DE	not DE	1.45757	1.25758	-1.6611	-1.03951	1.10308	-1.23511	not DE
Sugarcane_STRG.106593	Myb-related protein Myb4, SbMYB72	5	not DE	not DE	not DE	1.06307	not DE	not DE	not DE	not DE	1.20056
Sugarcane_STRG.430	transcription factor LAF1, SbMYB73	5	not DE	not DE	1.35948	1.61278	not DE	not DE	2.37112	not DE	not DE
Sugarcane_STRG.57467	transcription factor LAF1, SbMYB73	5	1.5749	not DE	1.46465	2.05887	not DE	not DE	3.63377	-1.54145	not DE
Sugarcane_STRG.60568	transcription factor LAF1, SbMYB73	5	1.09518	not DE	not DE	1.80396	not DE	not DE	2.89914	-1.15705	not DE
Sugarcane_STRG.80181	transcription factor LAF1, SbMYB73	2	1.05207	not DE	not DE	1.17272	not DE	not DE	2.2248	not DE	not DE
Sugarcane_STRG.119104	myb-related protein Zm1, SbMYB76	5	not DE	not DE	5.05088	3.27253	not DE	not DE	4.9484	not DE	not DE
Sugarcane_STRG.105523	transcription factor MYB36, SbMYB80	2	1.56416	1.41148	1.99616	not DE	not DE	not DE	1.92263	not DE	not DE
Sugarcane_STRG.59769	Transcription factor RAX3, SbMYB80	2	not DE	not DE	2.70025	not DE	not DE	not DE	2.34351	not DE	not DE
Sugarcane_STRG.68346	Transcription factor RAX3, SbMYB80	2	not DE	not DE	3.13749	not DE	not DE	not DE	not DE	not DE	not DE
Sugarcane_STRG.30376	transcription factor RAX3-like, SbMYB80	none	not DE	not DE	not DE	not DE	not DE	not DE	4.11891	-2.97945	not DE
Sugarcane_STRG.134434	myb-related protein Zm38, SbMYB86	4	not DE	1.41743	not DE	-2.47766	not DE	not DE	-1.52514	not DE	not DE
Sugarcane_STRG.127973	transcription factor MYB39-like, SbMYB89	2	1.61314	not DE	not DE	not DE	not DE	not DE	not DE	not DE	not DE
Sugarcane_STRG.44383	transcription factor MYB39-like, SbMYB89	2	2.4413	not DE	1.34544	not DE	not DE	not DE	1.94357	not DE	not DE
Sugarcane_STRG.138604	myb-related protein Zm38, SbMYB92 (OsMYB108 homologue)	1	4.03706	not DE	not DE	not DE	not DE	not DE	4.64963	not DE	not DE
Sugarcane_STRG.37410	myb-related protein Zm38, SbMYB92 (OsMYB108 homologue)	2	not DE	not DE	5.46661	not DE	not DE	not DE	not DE	not DE	not DE
Sugarcane_STRG.97972	myb-related protein Zm38, SbMYB92	none	not DE	not DE	2.44796	not DE	not DE	not DE	not DE	not DE	not DE
Sugarcane_STRG.70229	cell division cycle 5-like protein, SbMYB94	9	-1.72365	not DE	not DE	not DE	-1.00086	not DE	-2.39886	1.21067	not DE
Sugarcane_STRG.35864	transcription factor JAMYB, SbMYB96	none	not DE	1.32672	2.11102	not DE	not DE	not DE	not DE	not DE	not DE
Sugarcane_STRG.66403	transcription factor JAMYB, SbMYB96	none	not DE	6.36835	not DE	not DE	-6.46552	not DE	not DE	not DE	not DE
Sugarcane_STRG.76756	transcription factor JAMYB, SbMYB96	2	not DE	not DE	2.67914	2.75402	not DE	not DE	not DE	3.34363	not DE
Sugarcane_STRG.98184	transcription factor JAMYB, SbMYB96	2	not DE	not DE	2.32385	not DE	not DE	not DE	1.47596	not DE	not DE
Sugarcane_STRG.106767	Transcription factor MYB48, SbMYB97	none	not DE	not DE	1.6235	1.36991	not DE	not DE	2.20676	not DE	not DE
Sugarcane_STRG.12047	Transcription factor MYB48, SbMYB97	none	not DE	not DE	1.46221	1.77843	not DE	not DE	2.53973	not DE	not DE
Sugarcane_STRG.127316	Transcription factor MYB48, SbMYB97	none	not DE	not DE	1.72551	1.50189	not DE	-1.23102	2.30314	not DE	not DE
Sugarcane_STRG.38869	Transcription factor MYB48, SbMYB97	5	not DE	not DE	1.42308	1.67783	not DE	not DE	2.07829	not DE	not DE
Sugarcane_STRG.80635	Transcription factor MYB48, SbMYB97	5	not DE	not DE	1.98748	1.69133	not DE	-1.24654	2.47088	not DE	not DE
Sugarcane_STRG.112723	Putative MYB DNA-binding domain superfamily protein, SbMYB99	none	not DE	1.93605	1.79769	not DE	-2.10776	not DE	not DE	not DE	not DE
Sugarcane_STRG.25562	transcription factor MYB48, SbMYB99	4	1.11056	not DE	2.34692	not DE	-1.5645	not DE	1.37146	-1.66683	not DE
Sugarcane_STRG.25583	transcription factor MYB48, SbMYB99	5	not DE	1.4704	2.43424	not DE	-1.5222	not DE	1.28464	not DE	not DE
Sugarcane_STRG.37800	transcription factor MYB48, SbMYB99	none	not DE	1.59006	2.03838	not DE	-1.81749	not DE	1.10619	-1.19317	not DE
Sugarcane_STRG.38706	transcription factor MYB48, SbMYB99	none	not DE	not DE	not DE	not DE	not DE	not DE	1.63751	not DE	not DE
Sugarcane_STRG.87993	transcription factor MYB48, SbMYB99	2	not DE	not DE	1.63995	not DE	-1.69379	not DE	not DE	not DE	not DE
Sugarcane_STRG.92093	transcription factor MYB48, SbMYB99	5	not DE	not DE	1.6371	1.29169	-1.05814	not DE	1.7748	not DE	not DE
Sugarcane_STRG.114904	TSL-kinase interacting protein 1, ScMYB109	none	not DE	not DE	not DE	not DE	not DE	not DE	-3.82188	3.81739	not DE
Sugarcane_STRG.62640	TSL-kinase interacting protein 1, ScMYB109	14	not DE	not DE	not DE	not DE	not DE	not DE	-1.67601	1.92797	not DE
Sugarcane_STRG.118651	transcription factor MYB2, ScMYB14	2	not DE	not DE	1.5314	not DE	not DE	not DE	1.04241	not DE	not DE
Sugarcane_STRG.138244	transcription factor MYB2, ScMYB14	2	not DE	not DE	1.72695	not DE	not DE	not DE	1.25188	not DE	not DE
Sugarcane_STRG.138488	transcription factor MYB2, ScMYB14	2	not DE	not DE	1.82155	not DE	not DE	not DE	1.42371	not DE	not DE
Sugarcane_STRG.32950	transcription factor MYB2, ScMYB14	2	not DE	1.11593	1.69931	not DE	not DE	not DE	1.28667	not DE	not DE
Sugarcane_STRG.12922	ScMYB17	none	not DE	not DE	not DE	not DE	not DE	not DE	1.24461	not DE	not DE
Sugarcane_STRG.34391	ScMYB17	18	not DE	not DE	not DE	not DE	not DE	not DE	1.69231	not DE	not DE
Sugarcane_STRG.106184	protein CCA1, ScMYB19	none	-1.05485	not DE	not DE	not DE	not DE	not DE	-1.73173	1.64236	not DE
Sugarcane_STRG.42607	myb-related protein 308-like, ScMYB22	13	not DE	not DE	not DE	-2.46007	not DE	not DE	not DE	not DE	2.10539
Sugarcane_STRG.125226	myb-related protein Hv1, ScMYB22 (OsMYB108 homologue)	4	not DE	not DE	1.28018	-1.54525	not DE	not DE	not DE	not DE	not DE
Sugarcane_STRG.65276	myb-related protein Hv1, ScMYB22 (OsMYB108 homologue)	4	1.37539	1.0317	1.60109	-1.55855	not DE	not DE	not DE	not DE	not DE
Sugarcane_STRG.26138	ScMYB22	none	not DE	not DE	not DE	not DE	not DE	not DE	1.75747	not DE	not DE
Sugarcane_STRG.38403	MYB transcription factor, ScMYB28	5	1.02722	not DE	not DE	1.53318	-1.15741	not DE	2.5604	-1.74603	not DE
Sugarcane_STRG.113058	myb-related protein Myb4-like, ScMYB28	5	1.14815	not DE	1.39378	not DE	-1.04895	not DE	1.53529	-2.05092	1.33288
Sugarcane_STRG.136294	myb-related protein Myb4-like, ScMYB28	4	1.18331	not DE	2.37618	not DE	-1.6296	not DE	1.98466	-2.82706	1.81874
Sugarcane_STRG.41223	myb-related protein Myb4-like, ScMYB28	none	not DE	not DE	not DE	not DE	not DE	not DE	1.20562	-1.8266	not DE
Sugarcane_STRG.60995	myb-related protein Myb4-like, ScMYB28	5	not DE	not DE	not DE	not DE	-1.47432	not DE	1.74047	-2.11815	not DE
Sugarcane_STRG.62296	myb-related protein Myb4-like, ScMYB28	2	not DE	not DE	1.26372	not DE	not DE	not DE	1.29998	-1.3279	not DE
Sugarcane_STRG.84114	myb-related protein Myb4-like, ScMYB28	5	not DE	not DE	1.25462	not DE	-1.01533	not DE	1.66391	-1.56541	not DE
Sugarcane_STRG.98404	transcription factor DIVARICATA, ScMYB37	5	not DE	not DE	not DE	not DE	not DE	not DE	1.04902	not DE	not DE
Sugarcane_STRG.102547	myb-related protein Zm38, ScMYB4	4	not DE	not DE	1.92214	-3.31358	not DE	not DE	-2.19918	-1.66482	not DE
Sugarcane_STRG.53460	myb-related protein Zm38, ScMYB4	4	1.65265	not DE	2.34627	-2.87896	-1.6895	not DE	-1.22631	-2.09911	not DE
Sugarcane_STRG.117704	Putative MYB DNA-binding domain superfamily protein, ScMYB41	9	-7.88243	not DE	not DE	not DE	not DE	not DE	-8.08599	7.51741	not DE
Sugarcane_STRG.29713	Putative MYB DNA-binding domain superfamily protein, ScMYB41	none	-1.18854	not DE	not DE	not DE	not DE	not DE	-1.48131	1.25204	-1.36873
Sugarcane_STRG.98006	Putative MYB DNA-binding domain superfamily protein, ScMYB41	9	not DE	not DE	not DE	not DE	not DE	not DE	-1.18704	1.24416	not DE
Sugarcane_STRG.136743	myb-related protein 308, ScMYB54	6	1.88934	not DE	not DE	not DE	1.73663	not DE	1.29763	not DE	not DE
Sugarcane_STRG.17317	myb-related protein 308, ScMYB54	none	2.80067	not DE	not DE	not DE	not DE	not DE	not DE	not DE	not DE
Sugarcane_STRG.55655	myb-related protein 308, ScMYB54	2	1.67566	1.01511	1.74766	not DE	not DE	not DE	1.88363	not DE	not DE
Sugarcane_STRG.98781	myb-related protein Zm38, ScMYB54	2	not DE	not DE	2.15877	not DE	not DE	not DE	2.12612	not DE	not DE
Sugarcane_STRG.81661	MYB-related transcription factor, ScMYB6	none	not DE	not DE	not DE	not DE	not DE	not DE	-6.45511	6.81006	not DE
Sugarcane_STRG.139112	mcb1 protein, ScMYB8	8	not DE	1.65305	not DE	not DE	-1.44017	not DE	not DE	not DE	not DE
bHLH
Sugarcane_STRG.112978	transcription factor bHLH30, SbbHLH31	2	not DE	1.94345	2.52573	not DE	not DE	not DE	1.55889	not DE	not DE
Sugarcane_STRG.37770	transcription factor bHLH30, SbbHLH31	2	not DE	1.8192	2.12848	not DE	not DE	not DE	not DE	not DE	not DE
Sugarcane_STRG.74064	transcription factor bHLH30, SbbHLH31	2	not DE	1.31652	1.73548	not DE	not DE	not DE	not DE	not DE	not DE
Sugarcane_STRG.74957	transcription factor bHLH30, SbbHLH31	2	not DE	1.21208	1.88888	not DE	not DE	not DE	not DE	not DE	not DE
Sugarcane_STRG.75156	transcription factor bHLH30, SbbHLH31	2	not DE	1.60057	1.81689	not DE	not DE	not DE	not DE	not DE	not DE
Sugarcane_STRG.91834	transcription factor bHLH30, SbbHLH31	2	not DE	1.80938	2.16557	not DE	not DE	not DE	1.57222	not DE	not DE
Sugarcane_STRG.40809	putative transcription factor bHLH041, SbbHLH57	2	not DE	not DE	1.08088	not DE	not DE	not DE	not DE	not DE	not DE
Sugarcane_STRG.101438	transcription factor bHLH35, SbbHLH71	2	not DE	not DE	1.84739	1.0014	-1.05246	not DE	1.8386	-1.21158	not DE
Sugarcane_STRG.113007	transcription factor bHLH35, SbbHLH71	2	not DE	not DE	1.9047	not DE	-1.32426	not DE	1.59054	-1.21358	not DE
Sugarcane_STRG.128892	transcription factor bHLH35, SbbHLH71	2	1.16417	not DE	2.26277	not DE	-1.23729	-1.03729	2.1312	-1.89421	not DE
Sugarcane_STRG.19282	transcription factor bHLH35, SbbHLH71	2	not DE	not DE	1.89208	not DE	not DE	not DE	1.78698	-1.16969	not DE
Sugarcane_STRG.30901	transcription factor bHLH35, SbbHLH71	2	not DE	not DE	1.72839	not DE	-1.11011	not DE	1.4193	-1.18369	not DE
Sugarcane_STRG.72142	transcription factor bHLH35, SbbHLH71	2	not DE	not DE	2.26631	not DE	-1.35676	not DE	1.96824	-2.30862	not DE
Sugarcane_STRG.74659	transcription factor bHLH35, SbbHLH71	2	not DE	not DE	2.06677	not DE	-1.23272	not DE	1.46063	-1.10847	not DE
Sugarcane_STRG.43149	Protein SPATULA, SbbHLH97	2	not DE	not DE	not DE	not DE	not DE	not DE	8.75614	not DE	not DE
Sugarcane_STRG.71068	Protein SPATULA, SbbHLH97	2	not DE	not DE	not DE	not DE	not DE	not DE	4.62709	not DE	not DE
Sugarcane_STRG.137311	Transcription factor bHLH130, ScbHLH2	2	not DE	1.12513	1.12429	not DE	not DE	not DE	not DE	not DE	not DE
WRKY
Sugarcane_STRG.13894	probable WRKY transcription factor 57, SbWRKY12	2	1.24146	not DE	not DE	not DE	not DE	not DE	1.51723	not DE	not DE
Sugarcane_STRG.11507	disease resistance protein RGA2-like, SbWRKY13	2	not DE	1.78264	1.95549	not DE	-1.24984	not DE	not DE	1.0332	not DE
Sugarcane_STRG.49110	disease resistance protein RGA2-like, SbWRKY13	2	not DE	1.72379	1.8417	not DE	-1.12762	not DE	not DE	not DE	not DE
Sugarcane_STRG.71557	disease resistance protein RGA2-like, SbWRKY13	2	not DE	1.35542	2.46318	not DE	not DE	not DE	not DE	not DE	not DE
Sugarcane_STRG.99445	putative disease resistance protein RGA4 isoform X1, SbWRKY13	2	not DE	1.14361	1.74465	not DE	not DE	not DE	not DE	not DE	not DE
Sugarcane_STRG.69837	SbWRKY13	2	not DE	1.45416	1.3922	not DE	not DE	not DE	not DE	not DE	not DE
Sugarcane_STRG.43973	disease resistance protein RPM1, SbWRKY15	2	not DE	1.35706	2.57574	not DE	not DE	not DE	not DE	not DE	not DE
Sugarcane_STRG.123369	putative disease resistance RPP13-like protein 3, SbWRKY15	2	not DE	1.25422	1.00918	not DE	not DE	not DE	not DE	not DE	not DE
Sugarcane_STRG.110205	putative disease resistance RPP13-like protein 3 isoform X1, SbWRKY15	2	not DE	1.67313	1.59761	not DE	not DE	not DE	1.12214	not DE	not DE
Sugarcane_STRG.101863	SbWRKY15	2	1.12021	1.1519	1.19486	not DE	not DE	not DE	not DE	not DE	not DE
Sugarcane_STRG.135316	putative WRKY transcription factor 71, SbWRKY33	2	not DE	not DE	1.05984	not DE	not DE	not DE	not DE	not DE	not DE
Sugarcane_STRG.10377	probable WRKY transcription factor 32, SbWRKY67	2	not DE	not DE	not DE	not DE	not DE	not DE	1.03056	not DE	not DE
Sugarcane_STRG.14650	probable WRKY transcription factor 2, SbWRKY69	2	not DE	not DE	1.42861	not DE	not DE	not DE	not DE	not DE	not DE
Sugarcane_STRG.134871	protein WRKY1, SbWRKY77	2	not DE	not DE	not DE	not DE	not DE	not DE	1.3857	not DE	not DE
Sugarcane_STRG.122169	WRKY transcription factor WRKY28, SbWRKY93	2	not DE	1.64712	1.72368	not DE	not DE	not DE	not DE	not DE	not DE
Sugarcane_STRG.25534	WRKY transcription factor WRKY28, ScWRKY13	2	1.89295	1.92808	2.44756	not DE	not DE	not DE	2.32	not DE	not DE
Sugarcane_STRG.88454	WRKY transcription factor WRKY28, SbWRKY93	2	not DE	1.86461	2.42776	-1.04682	-1.20828	not DE	not DE	not DE	not DE
Sugarcane_STRG.93610	WRKY transcription factor WRKY28, SbWRKY94	2	not DE	1.64311	2.13705	not DE	-1.40198	not DE	not DE	not DE	not DE
Sugarcane_STRG.58865	WRKY transcription factor WRKY28, ScWRKY13	2	1.83808	1.31516	1.93912	2.43904	not DE	not DE	4.27712	not DE	not DE
