# Supplementary material for: Differentiation of Tracheary Elements in Sugarcane Suspension Cells Involves Changes in Secondary Wall Deposition and Extensive Transcriptional Reprogramming
Source: Front Plant Sci. 2020 Dec 18;11:617020. doi: 10.3389/fpls.2020.617020 (PMC7814504; doi:10.3389/fpls.2020.617020)
Supplement: Supplementary file 17 [file Table_8.XLSX]

## Sheet: Sheet1
Table S8. Set of genes used for co-expression analysis. Table shows their corresponding cluster and whether a given gene is differentially expressed.
Gene ID	annotation_BLAST2GO	cluster number	Differentially expressed?
Sugarcane_STRG.22538	myb-related protein Myb4-like, SbMYB57	1	yes
Sugarcane_STRG.33545	myb-related protein Myb4-like, SbMYB57	1	yes
Sugarcane_STRG.138604	myb-related protein Zm38, SbMYB92	1	yes
Sugarcane_STRG.35026	transcription factor MYB2, SbMYB10	2	yes
Sugarcane_STRG.24874	transcription factor RAX3, SbMYB2	2	yes
Sugarcane_STRG.27596	transcription factor RAX3, SbMYB2	2	yes
Sugarcane_STRG.100963	transcription factor MYB36, SbMYB21	2	yes
Sugarcane_STRG.129931	transcription factor MYB36, SbMYB21	2	yes
Sugarcane_STRG.26476	transcription factor MYB36, SbMYB21	2	yes
Sugarcane_STRG.37085	transcription factor MYB36, SbMYB21	2	yes
Sugarcane_STRG.91023	transcription factor MYB36, SbMYB21	2	yes
Sugarcane_STRG.135298	transcription factor MYB2, SbMYB29	2	yes
Sugarcane_STRG.15867	transcription factor MYB2, SbMYB29	2	yes
Sugarcane_STRG.131620	myb-related protein Myb4-like, SbMYB57	2	yes
Sugarcane_STRG.24101	myb-related protein Myb4-like, SbMYB57	2	yes
Sugarcane_STRG.38388	myb-related protein Myb4-like, SbMYB57	2	yes
Sugarcane_STRG.80181	transcription factor LAF1, SbMYB73	2	yes
Sugarcane_STRG.83619	myb-related protein Zm1-like, SbMYB76	2	no
Sugarcane_STRG.105523	transcription factor MYB36, SbMYB80	2	yes
Sugarcane_STRG.118584	Transcription factor RAX3, SbMYB80	2	no
Sugarcane_STRG.59769	Transcription factor RAX3, SbMYB80	2	yes
Sugarcane_STRG.68346	Transcription factor RAX3, SbMYB80	2	yes
Sugarcane_STRG.127973	transcription factor MYB39-like, SbMYB89	2	yes
Sugarcane_STRG.44383	transcription factor MYB39-like, SbMYB89	2	yes
Sugarcane_STRG.37410	myb-related protein Zm38, SbMYB92	2	yes
Sugarcane_STRG.76756	transcription factor JAMYB, SbMYB96	2	yes
Sugarcane_STRG.98184	transcription factor JAMYB, SbMYB96	2	yes
Sugarcane_STRG.87993	transcription factor MYB48, SbMYB99	2	yes
Sugarcane_STRG.86481	myb-like DNA-binding domain, SHAQKYF class family protein, ScMYB121	2	no
Sugarcane_STRG.118651	transcription factor MYB2, ScMYB14	2	yes
Sugarcane_STRG.138244	transcription factor MYB2, ScMYB14	2	yes
Sugarcane_STRG.138488	transcription factor MYB2, ScMYB14	2	yes
Sugarcane_STRG.32950	transcription factor MYB2, ScMYB14	2	yes
Sugarcane_STRG.62296	myb-related protein Myb4-like, ScMYB28	2	yes
Sugarcane_STRG.55655	myb-related protein 308, ScMYB54	2	yes
Sugarcane_STRG.98781	myb-related protein Zm38, ScMYB54	2	yes
Sugarcane_STRG.64913	TSL-kinase interacting protein 1, ScMYB109	3	no
Sugarcane_STRG.70054	protein ODORANT1, SbMYB19	4	yes
Sugarcane_STRG.134434	myb-related protein Zm38, SbMYB86	4	yes
Sugarcane_STRG.25562	transcription factor MYB48, SbMYB99	4	yes
Sugarcane_STRG.74468	DNA binding protein, ScMYB103	4	no
Sugarcane_STRG.80189	DNA binding protein, ScMYB103	4	no
Sugarcane_STRG.125226	myb-related protein Hv1, ScMYB22	4	yes
Sugarcane_STRG.65276	myb-related protein Hv1, ScMYB22	4	yes
Sugarcane_STRG.136294	myb-related protein Myb4-like, ScMYB28	4	yes
Sugarcane_STRG.102547	myb-related protein Zm38, ScMYB4	4	yes
Sugarcane_STRG.48212	myb-related protein Zm38, ScMYB4	4	yes
Sugarcane_STRG.53460	myb-related protein Zm38, ScMYB4	4	yes
Sugarcane_STRG.73511	myb-related protein Zm38, ScMYB4	4	yes
Sugarcane_STRG.90740	transcription factor MYB2, SbMYB10	5	yes
Sugarcane_STRG.95414	transcription factor MYB2, SbMYB10	5	yes
Sugarcane_STRG.137279	MYB-A1, SbMYB108	5	no
Sugarcane_STRG.2894	MYB transcription factor, SbMYB32	5	yes
Sugarcane_STRG.136809	transcription factor LAF1, SbMYB52	5	no
Sugarcane_STRG.106593	Myb-related protein Myb4, SbMYB72	5	yes
Sugarcane_STRG.92761	transcription factor MYB4, SbMYB72	5	no
Sugarcane_STRG.21117	transcription factor LAF1, SbMYB73	5	no
Sugarcane_STRG.430	transcription factor LAF1, SbMYB73	5	yes
Sugarcane_STRG.4495	transcription factor LAF1, SbMYB73	5	no
Sugarcane_STRG.57467	transcription factor LAF1, SbMYB73	5	yes
Sugarcane_STRG.59045	transcription factor LAF1, SbMYB73	5	no
Sugarcane_STRG.60568	transcription factor LAF1, SbMYB73	5	yes
Sugarcane_STRG.119104	myb-related protein Zm1, SbMYB76	5	yes
Sugarcane_STRG.9453	myb-related protein Zm1-like, SbMYB76	5	no
Sugarcane_STRG.38869	Transcription factor MYB48, SbMYB97	5	yes
Sugarcane_STRG.80635	Transcription factor MYB48, SbMYB97	5	yes
Sugarcane_STRG.25583	transcription factor MYB48, SbMYB99	5	yes
Sugarcane_STRG.92093	transcription factor MYB48, SbMYB99	5	yes
Sugarcane_STRG.114338	Myb family transcription factor PHL7, ScMYB115	5	no
Sugarcane_STRG.49874	Myb family transcription factor PHL7, ScMYB115	5	no
Sugarcane_STRG.58552	Myb family transcription factor PHL7, ScMYB115	5	no
Sugarcane_STRG.92330	Myb family transcription factor PHL7, ScMYB115	5	yes
Sugarcane_STRG.113058	myb-related protein Myb4-like, ScMYB28	5	yes
Sugarcane_STRG.38403	MYB transcription factor, ScMYB28	5	yes
Sugarcane_STRG.60995	myb-related protein Myb4-like, ScMYB28	5	yes
Sugarcane_STRG.84114	myb-related protein Myb4-like, ScMYB28	5	yes
Sugarcane_STRG.109297	transcription factor DIVARICATA, ScMYB37	5	no
Sugarcane_STRG.98404	transcription factor DIVARICATA, ScMYB37	5	yes
Sugarcane_STRG.112291	putative tRNA (guanine(26)-N(2))-dimethyltransferase 2, ScMYB96	5	no
Sugarcane_STRG.116297	transcription factor, SbMYB46	6	no
Sugarcane_STRG.1789	Homeodomain-like/winged-helix DNA-binding family protein, ScMYB100	6	no
Sugarcane_STRG.136743	myb-related protein 308, ScMYB54	6	yes
Sugarcane_STRG.14781	transcription repressor MYB6, SbMYB56	7	yes
Sugarcane_STRG.6561	transcription repressor MYB6, SbMYB56	7	yes
Sugarcane_STRG.139112	mcb1 protein, ScMYB8	8	yes
Sugarcane_STRG.106933	myb domain protein 4r1, SbMYB15	9	no
Sugarcane_STRG.114615	myb domain protein 4r1, SbMYB15	9	yes
Sugarcane_STRG.17790	myb domain protein 4r1, SbMYB15	9	yes
Sugarcane_STRG.63384	myb domain protein 4r1, SbMYB15	9	no
Sugarcane_STRG.78513	myb domain protein 4r1, SbMYB15	9	yes
Sugarcane_STRG.3580	myb domain protein 3r-3, SbMYB47	9	no
Sugarcane_STRG.46924	myb domain protein 3r-3, SbMYB47	9	no
Sugarcane_STRG.88765	cell division cycle 5-like protein, SbMYB51	9	yes
Sugarcane_STRG.75902	transcription factor LAF1, SbMYB62	9	no
Sugarcane_STRG.70229	cell division cycle 5-like protein, SbMYB94	9	yes
Sugarcane_STRG.26483	TSL-kinase interacting protein 1, ScMYB109	9	no
Sugarcane_STRG.84121	Homeodomain-like superfamily protein, ScMYB113	9	no
Sugarcane_STRG.3843	Transcriptional adapter ADA2b, ScMYB27	9	yes
Sugarcane_STRG.67816	ScMYB27	9	no
Sugarcane_STRG.117704	Putative MYB DNA-binding domain superfamily protein, ScMYB41	9	yes
Sugarcane_STRG.16063	Putative MYB DNA-binding domain superfamily protein, ScMYB41	9	yes
Sugarcane_STRG.98006	Putative MYB DNA-binding domain superfamily protein, ScMYB41	9	yes
Sugarcane_STRG.7462	transcription factor MYB3R-3-like, ScMYB9	9	no
Sugarcane_STRG.15536	transcription factor MYB39, SbMYB25	10	no
Sugarcane_STRG.111217	transcription factor JAMYB, SbMYB67	10	yes
Sugarcane_STRG.134201	transcription factor JAMYB, SbMYB67	10	no
Sugarcane_STRG.23165	DNA binding protein, ScMYB103	10	no
Sugarcane_STRG.131691	myb-related protein Myb4-like, ScMYB28	10	no
Sugarcane_STRG.133808	putative MCB2 protein, ScMYB30	10	no
Sugarcane_STRG.55442	putative MCB2 protein, ScMYB30	10	yes
Sugarcane_STRG.68564	putative MCB2 protein, ScMYB30	10	no
Sugarcane_STRG.79504	transcription factor MYBS2, ScMYB8	10	no
Sugarcane_STRG.95451	MYB transcription factor, SbMYB34	11	yes
Sugarcane_STRG.98641	TSL-kinase interacting protein 1, ScMYB109	11	yes
Sugarcane_STRG.50099	protein ODORANT1, SbMYB109	13	yes
Sugarcane_STRG.65263	protein ODORANT1, SbMYB109	13	yes
Sugarcane_STRG.97039	Putative MYB DNA-binding domain superfamily protein, SbMYB37	13	no
Sugarcane_STRG.42607	myb-related protein 308-like, ScMYB22	13	yes
Sugarcane_STRG.38487	transcription factor MYB117, SbMYB33	14	yes
Sugarcane_STRG.62640	TSL-kinase interacting protein 1, ScMYB109	14	yes
Sugarcane_STRG.114222	transcription factor MYB44, SbMYB111	16	no
Sugarcane_STRG.97058	myb-related protein 340-like, SbMYB41	16	yes
Sugarcane_STRG.109669	SbMYB6	16	yes
Sugarcane_STRG.93189	transcription factor LAF1, SbMYB62	16	yes
Sugarcane_STRG.10964	TSL-kinase interacting protein 1, ScMYB109	16	no
Sugarcane_STRG.56015	putative MCB2 protein, ScMYB30	16	yes
Sugarcane_STRG.59247	putative MCB2 protein, ScMYB30	16	yes
Sugarcane_STRG.34391	ScMYB17	18	yes
Sugarcane_STRG.85571	Putative MYB DNA-binding domain superfamily protein, SbMYB110	none	no
Sugarcane_STRG.265	myb domain protein 3r-3, SbMYB47	none	no
Sugarcane_STRG.48905	myb domain protein 3r-3, SbMYB47	none	no
Sugarcane_STRG.51215	myb domain protein 3r-3, SbMYB47	none	no
Sugarcane_STRG.16600	transcription factor DIVARICATA, ScMYB37	none	yes
Sugarcane_STRG.98150	transcription factor DIVARICATA, ScMYB37	none	no
Sugarcane_STRG.81661	MYB-related transcription factor, ScMYB6	none	yes
Sugarcane_STRG.98723	protein CUP-SHAPED COTYLEDON 1, SbNAC101	1	no
Sugarcane_STRG.123124	NAC domain-containing protein 7, SbNAC84	1	yes
Sugarcane_STRG.89631	NAC domain-containing protein 7, SbNAC84	1	yes
Sugarcane_STRG.104996	protein CUP-SHAPED COTYLEDON 1, SbNAC101	1	yes
Sugarcane_STRG.126511	protein CUP-SHAPED COTYLEDON 1, SbNAC101	1	yes
Sugarcane_STRG.127593	protein CUP-SHAPED COTYLEDON 1, SbNAC101	1	yes
Sugarcane_STRG.28650	protein CUP-SHAPED COTYLEDON 1, SbNAC101	1	yes
Sugarcane_STRG.30243	NAC domain-containing protein 104, SbNAC55	2	no
Sugarcane_STRG.44358	NAC domain-containing protein 68, SbNAC47	2	no
Sugarcane_STRG.11104	NAC domain-containing protein 104, ScNAC51	2	yes
Sugarcane_STRG.80194	NAC domain-containing protein 104, ScNAC51	2	yes
Sugarcane_STRG.87164	NAC domain-containing protein 104, ScNAC51	2	yes
Sugarcane_STRG.122127	NAC domain-containing protein 18, SbNAC28	2	yes
Sugarcane_STRG.129826	NAC domain-containing protein 18, SbNAC28	2	yes
Sugarcane_STRG.69276	NAC domain-containing protein 18, SbNAC28	2	yes
Sugarcane_STRG.71953	NAC domain-containing protein 18, SbNAC28	2	yes
Sugarcane_STRG.86562	NAC domain-containing protein 18, SbNAC28	2	yes
Sugarcane_STRG.122862	NAC domain-containing protein 18, ScNAC62	2	yes
Sugarcane_STRG.15169	NAC domain-containing protein 68, ScNAC69	2	yes
Sugarcane_STRG.95454	NAC domain-containing protein 68, ScNAC69	2	yes
Sugarcane_STRG.32640	NAC domain-containing protein 77, SbNAC65	2	yes
Sugarcane_STRG.46524	NAC domain-containing protein 77, SbNAC65	2	yes
Sugarcane_STRG.77806	NAC domain-containing protein 77, SbNAC65	2	yes
Sugarcane_STRG.84485	NAC domain-containing protein 77, SbNAC65	2	yes
Sugarcane_STRG.129729	NAC domain-containing protein 8, ScNAC39	2	yes
Sugarcane_STRG.48322	NAC domain-containing protein 86, SbNAC10	2	yes
Sugarcane_STRG.124596	transcription factor JUNGBRUNNEN 1, SbNAC19	2	yes
Sugarcane_STRG.108339	SbNAC65	2	yes
Sugarcane_STRG.111548	NAC domain-containing protein 76, SbNAC120	3	yes
Sugarcane_STRG.18706	NAC domain-containing protein 76, SbNAC120	3	yes
Sugarcane_STRG.26685	NAC domain-containing protein 76, SbNAC120	3	yes
Sugarcane_STRG.4411	NAC domain-containing protein 76, SbNAC120	3	yes
Sugarcane_STRG.74457	NAC domain-containing protein 76, SbNAC120	3	yes
Sugarcane_STRG.92823	NAC domain-containing protein 76, SbNAC120	3	yes
Sugarcane_STRG.128365	NAC domain-containing protein 76, SbNAC53	3	yes
Sugarcane_STRG.20296	NAC domain-containing protein 76, SbNAC53	3	yes
Sugarcane_STRG.21368	NAC domain-containing protein 76, SbNAC53	3	yes
Sugarcane_STRG.21500	NAC domain-containing protein 76, SbNAC53	3	yes
Sugarcane_STRG.21725	NAC domain-containing protein 76, SbNAC53	3	yes
Sugarcane_STRG.22891	NAC domain-containing protein 76, SbNAC53	3	yes
Sugarcane_STRG.38134	NAC domain-containing protein 76, SbNAC53	3	yes
Sugarcane_STRG.128530	putative NAC domain-containing protein 94, SbNAC59	3	yes
Sugarcane_STRG.34842	putative NAC domain-containing protein 94, SbNAC59	3	yes
Sugarcane_STRG.47102	putative NAC domain-containing protein 94, SbNAC59	3	yes
Sugarcane_STRG.57126	putative NAC domain-containing protein 94, SbNAC59	3	yes
Sugarcane_STRG.7408	putative NAC domain-containing protein 94, SbNAC59	3	yes
Sugarcane_STRG.80976	putative NAC domain-containing protein 94, SbNAC59	3	yes
Sugarcane_STRG.97060	putative NAC domain-containing protein 94, SbNAC59	3	yes
Sugarcane_STRG.134566	NAC domain-containing protein 67, ScNAC83	4	no
Sugarcane_STRG.50217	NAC domain-containing protein 67, ScNAC83	4	no
Sugarcane_STRG.72012	NAC transcription factor 29, ScNAC46	4	no
Sugarcane_STRG.99421	NAC transcription factor NAM-B1, SbNAC68	4	no
Sugarcane_STRG.35766	NAC1, ScNAC27	4	no
Sugarcane_STRG.77754	Protein NTM1-like 9, ScNAC42	4	no
Sugarcane_STRG.93711	SNAC1 protein, ScNAC89	4	no
Sugarcane_STRG.112521	NAC domain transcription factor, SbNAC33	4	yes
Sugarcane_STRG.93452	NAC domain transcription factor, SbNAC33	4	yes
Sugarcane_STRG.17130	NAC domain-containing protein 67, ScNAC83	4	yes
Sugarcane_STRG.36476	NAC1, ScNAC27	4	yes
Sugarcane_STRG.79733	NAC domain-containing protein 21/22, ScNAC77	5	no
Sugarcane_STRG.30310	NAC domain-containing protein 67, ScNAC83	5	no
Sugarcane_STRG.61678	NAC domain-containing protein 68, SbNAC47	5	no
Sugarcane_STRG.15170	NAC domain-containing protein 68, ScNAC69	5	no
Sugarcane_STRG.16733	NAC domain-containing protein 71-like, SbNAC6	5	no
Sugarcane_STRG.105543	NAC transcription factor 29, SbNAC64	5	no
Sugarcane_STRG.20762	NAC transcription factor 29, SbNAC64	5	no
Sugarcane_STRG.2092	NAC transcription factor 29, SbNAC64	5	no
Sugarcane_STRG.37531	NAC transcription factor 29, SbNAC64	5	no
Sugarcane_STRG.39045	NAC transcription factor 29, SbNAC64	5	no
Sugarcane_STRG.89132	transcription factor JUNGBRUNNEN 1, SbNAC19	5	no
Sugarcane_STRG.46684	SbNAC64	5	no
Sugarcane_STRG.104327	NAC domain-containing protein 104, SbNAC77	5	yes
Sugarcane_STRG.29408	NAC domain-containing protein 104, ScNAC51	5	yes
Sugarcane_STRG.132074	NAC domain-containing protein 68, ScNAC69	5	yes
Sugarcane_STRG.23952	NAC domain-containing protein 68, ScNAC69	5	yes
Sugarcane_STRG.73326	NAC domain-containing protein 68, ScNAC69	5	yes
Sugarcane_STRG.3850	NAC domain-containing protein 77, SbNAC65	5	yes
Sugarcane_STRG.4650	NAC domain-containing protein 77, SbNAC65	5	yes
Sugarcane_STRG.92348	NAC domain-containing protein 77, SbNAC65	5	yes
Sugarcane_STRG.101638	NAC transcription factor 29-like, SbNAC13	5	yes
Sugarcane_STRG.88338	Putative NAC domain transcription factor superfamily protein, SbNAC2	5	yes
Sugarcane_STRG.136707	transcription factor JUNGBRUNNEN 1, SbNAC19	5	yes
Sugarcane_STRG.98662	transcription factor JUNGBRUNNEN 1, SbNAC19	5	yes
Sugarcane_STRG.113695	NAC domain-containing protein 30, SbNAC89	7	no
Sugarcane_STRG.121779	NAC domain-containing protein 35, SbNAC16	9	no
Sugarcane_STRG.50795	NAC domain-containing protein 53, SbNAC63	9	no
Sugarcane_STRG.39494	NAC domain-containing protein 71, ScNAC68	9	no
Sugarcane_STRG.124368	NAC domain-containing protein 73, SbNAC105	9	no
Sugarcane_STRG.74168	NAC domain-containing protein 74, SbNAC41	9	no
Sugarcane_STRG.52325	NAC domain-containing protein 89, SbNAC41	9	no
Sugarcane_STRG.32653	SPT2 chromatin protein, SbNAC85	9	no
Sugarcane_STRG.13057	NAC domain-containing protein 100, SbNAC27	9	yes
Sugarcane_STRG.89153	NAC domain-containing protein 55-like, ScNAC61	9	yes
Sugarcane_STRG.64824	NAC domain-containing protein 68, ScNAC34	9	yes
Sugarcane_STRG.100444	NAC domain-containing protein 73, SbNAC105	9	yes
Sugarcane_STRG.118649	NAC domain-containing protein 73-like isoform X1, SbNAC106	9	yes
Sugarcane_STRG.60096	NAC domain-containing protein 8, SbNAC15	9	yes
Sugarcane_STRG.56011	NAC domain-containing protein 8, ScNAC47	9	yes
Sugarcane_STRG.57178	NAC domain-containing protein 8, ScNAC47	9	yes
Sugarcane_STRG.92314	NAC domain-containing protein 8, ScNAC47	9	yes
Sugarcane_STRG.21711	NAC domain-containing protein 92-like, SbNAC34	9	yes
Sugarcane_STRG.32948	Pentatricopeptide repeat-containing protein mitochondrial, SbNAC26	9	yes
Sugarcane_STRG.78199	Pentatricopeptide repeat-containing protein mitochondrial, SbNAC26	9	yes
Sugarcane_STRG.94104	Pentatricopeptide repeat-containing protein mitochondrial, SbNAC26	9	yes
Sugarcane_STRG.13933	protein CUP-SHAPED COTYLEDON 2-like, SbNAC27	9	yes
Sugarcane_STRG.36142	protein FEZ-like, SbNAC95	9	yes
Sugarcane_STRG.111406	Protein NTM1-like 9, ScNAC42	9	yes
Sugarcane_STRG.55802	Protein NTM1-like 9, ScNAC42	9	yes
Sugarcane_STRG.61496	Protein NTM1-like 9, ScNAC52	9	yes
Sugarcane_STRG.24289	Putative NAC domain transcription factor superfamily protein, ScNAC44	9	yes
Sugarcane_STRG.14809	NAC domain-containing protein 100, SbNAC27	10	no
Sugarcane_STRG.31181	NAC domain-containing protein 110, ScNAC46	10	no
Sugarcane_STRG.89220	NAC domain-containing protein 71, SbNAC71	10	no
Sugarcane_STRG.116768	NAC domain-containing protein 92-like, ScNAC36	10	no
Sugarcane_STRG.2637	NAC1, ScNAC89	10	no
Sugarcane_STRG.105604	Putative NAC domain transcription factor superfamily protein, SbNAC2	10	no
Sugarcane_STRG.12803	SbNAC64	10	no
Sugarcane_STRG.69515	NAC transcription factor 29, ScNAC46	10	yes
Sugarcane_STRG.62374	protein BEARSKIN2, SbNAC78	10	yes
Sugarcane_STRG.32019	SNAC1 protein, ScNAC27	10	yes
Sugarcane_STRG.13495	NAC domain-containing protein 30-like, SbNAC87	13	no
Sugarcane_STRG.106354	NAC domain-containing protein 35-like, SbNAC123	13	no
Sugarcane_STRG.115176	NAC domain-containing protein 35-like, SbNAC123	13	no
Sugarcane_STRG.42704	NAC domain-containing protein 7, SbNAC60	13	no
Sugarcane_STRG.52205	Putative NAC domain-containing protein 94, SbNAC16	13	no
Sugarcane_STRG.114467	SUPPRESSOR OF GAMMA RESPONSE 1, SbNAC82	13	no
Sugarcane_STRG.16318	NAC domain-containing protein 100, SbNAC38	13	yes
Sugarcane_STRG.41660	NAC domain-containing protein 35, SbNAC16	13	yes
Sugarcane_STRG.51123	NAC domain-containing protein 35, SbNAC16	13	yes
Sugarcane_STRG.51649	NAC domain-containing protein 35, SbNAC16	13	yes
Sugarcane_STRG.100517	NAC domain-containing protein 35-like, SbNAC123	13	yes
Sugarcane_STRG.77194	Protein NTM1-like 9, ScNAC42	13	yes
Sugarcane_STRG.106391	NAC domain-containing protein 30, SbNAC89	14	no
Sugarcane_STRG.37444	NAC domain-containing protein 73, SbNAC57	14	no
Sugarcane_STRG.378	NAC domain-containing protein 73, SbNAC57	14	no
Sugarcane_STRG.411	NAC domain-containing protein 73, SbNAC57	14	no
Sugarcane_STRG.55530	NAC domain-containing protein 73, SbNAC57	14	no
Sugarcane_STRG.10927	SUPPRESSOR OF GAMMA RESPONSE 1, SbNAC82	14	no
Sugarcane_STRG.15914	SUPPRESSOR OF GAMMA RESPONSE 1, SbNAC82	14	no
Sugarcane_STRG.60936	protein CUP-SHAPED COTYLEDON 2-like, SbNAC27	14	yes
Sugarcane_STRG.77960	SUPPRESSOR OF GAMMA RESPONSE 1, SbNAC82	15	no
Sugarcane_STRG.119154	SUPPRESSOR OF GAMMA RESPONSE 1, SbNAC82	15	yes
Sugarcane_STRG.36186	hypothetical protein SORBI_3008G057700, SbNAC100	16	no
Sugarcane_STRG.59208	NAC domain-containing protein 100, SbNAC38	16	no
Sugarcane_STRG.42146	NAC domain-containing protein 92, SbNAC27	16	no
Sugarcane_STRG.131035	NAC domain-containing protein 92, SbNAC79	16	no
Sugarcane_STRG.77132	NAC domain-containing protein 92, SbNAC79	16	no
Sugarcane_STRG.100732	NAC domain-containing protein 92-like, ScNAC36	16	no
Sugarcane_STRG.119492	NAC domain-containing protein 92-like, ScNAC36	16	no
Sugarcane_STRG.126671	NAC domain-containing protein 92-like, ScNAC36	16	no
Sugarcane_STRG.8926	NAC domain-containing protein 92-like, ScNAC36	16	no
Sugarcane_STRG.131238	NAC transcription factor NAM-1-like, SbNAC80	16	no
Sugarcane_STRG.45062	protein FEZ, SbNAC95	16	no
Sugarcane_STRG.45589	Protein NTM1-like 9, ScNAC42	16	no
Sugarcane_STRG.98002	NAC domain-containing protein 48, ScNAC38	16	yes
Sugarcane_STRG.702	NAC domain-containing protein 7, SbNAC60	16	yes
Sugarcane_STRG.9656	NAC domain-containing protein 90, SbNAC48	16	yes
Sugarcane_STRG.41291	NAC domain-containing protein 92-like, SbNAC34	16	yes
Sugarcane_STRG.35550	NAC transcription factor, ScNAC30	16	yes
Sugarcane_STRG.88603	NAC transcription factor, ScNAC30	16	yes
Sugarcane_STRG.64876	protein BEARSKIN1-like, SbNAC78	16	yes
Sugarcane_STRG.3724	protein FEZ, SbNAC95	16	yes
Sugarcane_STRG.47563	protein FEZ, SbNAC95	16	yes
Sugarcane_STRG.69822	protein FEZ, SbNAC95	16	yes
Sugarcane_STRG.50223	protein FEZ-like, SbNAC95	16	yes
Sugarcane_STRG.16190	NAC domain containing protein 71, ScNAC84	none	no
Sugarcane_STRG.37217	NAC domain containing protein 75, SbNAC36	none	no
Sugarcane_STRG.100152	NAC domain-containing protein 8, SbNAC15	none	no
Sugarcane_STRG.56012	NAC domain-containing protein 8, SbNAC15	none	no
Sugarcane_STRG.94370	NAC domain-containing protein 8, SbNAC15	none	no
Sugarcane_STRG.40823	NAC domain-containing protein 8, ScNAC39	none	no
Sugarcane_STRG.130286	NAC domain-containing protein 92, SbNAC79	none	no
Sugarcane_STRG.1	glycosyl transferase (glycosyl transferase family 2)	11	no
Sugarcane_STRG.10	Protein CASP	none	no
Sugarcane_STRG.100	Endonuclease 2	5	no
Sugarcane_STRG.100010	Ubiquitin-conjugating enzyme E2 4	3	no
Sugarcane_STRG.100015	thylakoid membrane protein TERC, chloroplastic	3	yes
Sugarcane_STRG.100019	indole-3-acetate beta-glucosyltransferase	16	yes
Sugarcane_STRG.100025		9	yes
Sugarcane_STRG.100026		16	no
Sugarcane_STRG.100034	protein POLAR LOCALIZATION DURING ASYMMETRIC DIVISION AND REDISTRIBUTION-like	6	yes
Sugarcane_STRG.100038		none	no
Sugarcane_STRG.100049		6	yes
Sugarcane_STRG.100055	alpha/beta-Hydrolases superfamily protein	4	no
Sugarcane_STRG.100059	DNA polymerase alpha subunit B	14	yes
Sugarcane_STRG.10006	Acetylglucosaminyltransferase family protein	1	yes
Sugarcane_STRG.100066	two-component response regulator ORR4	16	no
Sugarcane_STRG.100067	P-loop containing nucleoside triphosphate hydrolase superfamily protein	14	yes
Sugarcane_STRG.100069	putative glucan endo-1,3-beta-glucosidase GVI	11	yes
Sugarcane_STRG.10007	Auxin response factor 20	9	no
Sugarcane_STRG.100076		9	no
Sugarcane_STRG.100078	GDSL esterase/lipase At5g55050	10	yes
Sugarcane_STRG.100083	hydroxyproline-rich glycoprotein family protein	5	yes
Sugarcane_STRG.100085	arabinogalactan peptide 16-like	16	yes
Sugarcane_STRG.10009	Auxin response factor 20	9	yes
Sugarcane_STRG.100090	phosphoenolpyruvate/phosphate translocator 1, chloroplastic	9	no
Sugarcane_STRG.100091	peptidyl-prolyl cis-trans isomerase CYP19-3	1	no
Sugarcane_STRG.100097	nardilysin-like	9	yes
Sugarcane_STRG.100098	putative cysteine-rich receptor-like protein kinase 20	7	yes
Sugarcane_STRG.100099		5	yes
Sugarcane_STRG.100101	alcohol dehydrogenase	13	no
Sugarcane_STRG.100107	vacuolar protein sorting-associated protein 32 homolog 2-like	2	yes
Sugarcane_STRG.10011	glycerophosphodiester phosphodiesterase GDPDL3	16	no
Sugarcane_STRG.100110	transmembrane protein	16	yes
Sugarcane_STRG.100112	auxin-responsive protein IAA30	11	yes
Sugarcane_STRG.100113	serine/threonine-protein kinase RUNKEL	14	yes
Sugarcane_STRG.100114		14	no
Sugarcane_STRG.100116	WRKY74 - superfamily of TFs having WRKY and zinc finger domains	13	yes
Sugarcane_STRG.100133	elongation factor-like GTPase 1	9	yes
Sugarcane_STRG.100135	wall-associated receptor kinase 5	5	yes
Sugarcane_STRG.100138		16	yes
Sugarcane_STRG.100140	P-loop containing nucleoside triphosphate hydrolase superfamily protein	5	yes
Sugarcane_STRG.100141		9	yes
Sugarcane_STRG.100148	homocysteine S-methyltransferase 1	none	no
Sugarcane_STRG.10015	ARM repeat superfamily protein	14	yes
Sugarcane_STRG.100150	elongation factor 2	9	yes
Sugarcane_STRG.100155	probable aldo-keto reductase 1	5	no
Sugarcane_STRG.100156		6	no
Sugarcane_STRG.10016	ARM repeat superfamily protein	9	yes
Sugarcane_STRG.100166	probable NAD(P)H dehydrogenase (quinone) FQR1-like 1	5	yes
Sugarcane_STRG.100168	probable proline transporter 2	5	no
Sugarcane_STRG.100179	Pectinesterase QRT1	2	yes
Sugarcane_STRG.100184	DEAD-box ATP-dependent RNA helicase 13	none	no
Sugarcane_STRG.100187	Zinc finger BED domain-containing protein DAYSLEEPER	9	yes
Sugarcane_STRG.100191	poly [ADP-ribose] polymerase 2 isoform X2	9	yes
Sugarcane_STRG.100192	formin-like protein 14	14	yes
Sugarcane_STRG.100195	dynamin-related protein 1C	9	no
Sugarcane_STRG.1002		none	yes
Sugarcane_STRG.100202		9	no
Sugarcane_STRG.100203	HD domain-containing protein 2-like	3	yes
Sugarcane_STRG.100205		5	yes
Sugarcane_STRG.100206	sulfate transporter 4.1, chloroplastic	none	no
Sugarcane_STRG.100208	S-norcoclaurine synthase 1	none	no
Sugarcane_STRG.100211	AAA-ATPase At3g28580	4	yes
Sugarcane_STRG.100212	transcription factor SPT20	9	yes
Sugarcane_STRG.100216	non-specific phospholipase C4	5	no
Sugarcane_STRG.10022		6	yes
Sugarcane_STRG.100220	bidirectional sugar transporter SWEET14	2	no
Sugarcane_STRG.100222	serine carboxypeptidase-like 34	10	yes
Sugarcane_STRG.100225		14	yes
Sugarcane_STRG.100229	UDP-glycosyltransferase 83A1-like	5	yes
Sugarcane_STRG.100236		9	no
Sugarcane_STRG.100239	DEAD-box ATP-dependent RNA helicase 31	9	yes
Sugarcane_STRG.100241	light-mediated development protein DET1 isoform X1	6	no
Sugarcane_STRG.100248	probable LRR receptor-like serine/threonine-protein kinase At3g47570	9	yes
Sugarcane_STRG.100250		16	yes
Sugarcane_STRG.100252		9	yes
Sugarcane_STRG.100253		16	yes
Sugarcane_STRG.100254	copper transporter 5.1	5	no
Sugarcane_STRG.100257		5	no
Sugarcane_STRG.100259	UTP--glucose-1-phosphate uridylyltransferase 3, chloroplastic	14	yes
Sugarcane_STRG.100260	Nicotinamidase 1	16	no
Sugarcane_STRG.100262	CMP-sialic acid transporter 3	9	no
Sugarcane_STRG.100270		9	no
Sugarcane_STRG.100273		14	no
Sugarcane_STRG.100275	Anaphase-promoting complex subunit 8	5	no
Sugarcane_STRG.100281	ubiquitin	13	no
Sugarcane_STRG.100282		6	no
Sugarcane_STRG.100283	Quinoprotein amine dehydrogenase beta chain-like	9	yes
Sugarcane_STRG.100284	putative beta-D-xylosidase 7	1	yes
Sugarcane_STRG.100287		16	no
Sugarcane_STRG.100291		9	yes
Sugarcane_STRG.100299	gigantea1	4	no
Sugarcane_STRG.1003		9	no
Sugarcane_STRG.10030	retrotransposon protein, putative, unclassified, expressed	9	yes
Sugarcane_STRG.100301	External alternative NAD(P)H-ubiquinone oxidoreductase B1, mitochondrial	9	yes
Sugarcane_STRG.100304		none	no
Sugarcane_STRG.100305		9	yes
Sugarcane_STRG.100306	GATA transcription factor 18	5	yes
Sugarcane_STRG.100310	auxin-responsive protein SAUR32-like	6	yes
Sugarcane_STRG.100315	DNA ligase 1	9	yes
Sugarcane_STRG.100321	Protein kinase domain superfamily protein	9	yes
Sugarcane_STRG.100325	endoplasmic reticulum-Golgi intermediate compartment protein 3	9	no
Sugarcane_STRG.100332	Acyl-CoA N-acyltransferase with RING/FYVE/PHD-type zinc finger protein	9	no
Sugarcane_STRG.100334		13	no
Sugarcane_STRG.100339	alpha/beta-Hydrolases superfamily protein	none	no
Sugarcane_STRG.100345	serine/threonine receptor-like kinase NFP	2	yes
Sugarcane_STRG.100346	predicted protein	9	yes
Sugarcane_STRG.100349	mitochondrial glycoprotein	14	yes
Sugarcane_STRG.100353	mediator of DNA damage checkpoint protein 1 isoform X1	none	no
Sugarcane_STRG.100358	E3 ubiquitin-protein ligase RGLG1	10	no
Sugarcane_STRG.100359	predicted protein	4	yes
Sugarcane_STRG.100362	DNA repair protein RadA homolog	none	no
Sugarcane_STRG.100366		none	no
Sugarcane_STRG.100370	60S ribosomal protein L22-2	11	no
Sugarcane_STRG.100372	cytochrome P450 90D2	10	no
Sugarcane_STRG.100373	UDP-glycosyltransferase 92A1-like	6	no
Sugarcane_STRG.100374	fe(2+) transport protein 2	10	yes
Sugarcane_STRG.100377	thyroid adenoma-associated protein homolog	9	no
Sugarcane_STRG.100378		16	yes
Sugarcane_STRG.100388	protein CLP1 homolog	13	no
Sugarcane_STRG.100389	aquaporin PIP2-1	16	yes
Sugarcane_STRG.100394	DNA-directed RNA polymerase II subunit RPB2	9	yes
Sugarcane_STRG.100397	brown midrib2	none	no
Sugarcane_STRG.100398	methylenetetrahydrofolate reductase 1	9	yes
Sugarcane_STRG.100399	Increased DNA methylation 1	9	yes
Sugarcane_STRG.100401		3	yes
Sugarcane_STRG.100406	MAP3K epsilon protein kinase 1	9	yes
Sugarcane_STRG.100408	probable carbohydrate esterase At4g34215	5	no
Sugarcane_STRG.100409	Protein TOC75-3 chloroplastic	9	yes
Sugarcane_STRG.10041	retrotransposon protein, putative, unclassified	9	yes
Sugarcane_STRG.100412	transmembrane protein 256 homolog	11	no
Sugarcane_STRG.100416	NADH dehydrogenase [ubiquinone] 1 beta subcomplex subunit 10-B	11	yes
Sugarcane_STRG.10042	ATP binding protein	none	no
Sugarcane_STRG.100422	bromo-adjacent homology (BAH) domain-containing protein	9	no
Sugarcane_STRG.100424	rhomboid-like protein 19	14	yes
Sugarcane_STRG.100426	abscisic acid 8'-hydroxylase 3	10	no
Sugarcane_STRG.10043		9	no
Sugarcane_STRG.100431	T-complex protein 1 subunit theta	9	no
Sugarcane_STRG.10044	putative polyprotein	5	yes
Sugarcane_STRG.100442		none	no
Sugarcane_STRG.100446	AAA-type ATPase family protein	9	yes
Sugarcane_STRG.100448	high mobility group B protein 14	14	yes
Sugarcane_STRG.10045	retrotransposon protein, putative, unclassified	9	no
Sugarcane_STRG.100450	lipid phosphate phosphatase 2	16	no
Sugarcane_STRG.100451	Protein YLS9	16	yes
Sugarcane_STRG.100454	cytochrome P450 90D2	10	yes
Sugarcane_STRG.100473	ABC transporter F family member 3	9	yes
Sugarcane_STRG.100475		14	no
Sugarcane_STRG.100478	translocation protein-related	9	yes
Sugarcane_STRG.100481		14	yes
Sugarcane_STRG.100485	probable glycosyltransferase 5	3	yes
Sugarcane_STRG.100487	ubiquitin-conjugating enzyme E2 22	14	yes
Sugarcane_STRG.100488	acetate/butyrate--CoA ligase AAE7, peroxisomal	7	no
Sugarcane_STRG.10049	Kinesin-like protein KCA2	9	no
Sugarcane_STRG.100499	predicted protein	5	no
Sugarcane_STRG.100500	opaque endosperm1	none	no
Sugarcane_STRG.100501	4-alpha-glucanotransferase DPE1, chloroplastic/amyloplastic	14	no
Sugarcane_STRG.100502	calcium-transporting ATPase 3, endoplasmic reticulum-type	none	no
Sugarcane_STRG.100505	shikimate kinase-like protein 1	none	no
Sugarcane_STRG.100507	E3 ubiquitin-protein ligase MBR2	2	no
Sugarcane_STRG.100509	SAUR33 - auxin-responsive SAUR family member	13	yes
Sugarcane_STRG.10051		9	yes
Sugarcane_STRG.100513	glucose-6-phosphate isomerase 1, chloroplastic	5	yes
Sugarcane_STRG.100516	protein SUPPRESSOR OF K(+) TRANSPORT GROWTH DEFECT 1	9	yes
Sugarcane_STRG.100519	TATA-binding protein-associated factor BTAF1	9	yes
Sugarcane_STRG.100525	60S ribosomal protein L23	16	no
Sugarcane_STRG.10053	predicted protein	10	yes
Sugarcane_STRG.100534	homocysteine S-methyltransferase 3	5	yes
Sugarcane_STRG.100535		2	yes
Sugarcane_STRG.100538	UDP-glucose 6-dehydrogenase 5	13	no
Sugarcane_STRG.100548	40S ribosomal protein S3a	11	no
Sugarcane_STRG.100549	40S ribosomal protein S3a	14	yes
Sugarcane_STRG.100554		9	yes
Sugarcane_STRG.100555		none	no
Sugarcane_STRG.10056	Putative integral membrane protein conserved region (DUF2404)	9	no
Sugarcane_STRG.100561	probable carboxylesterase 15	3	yes
Sugarcane_STRG.100563	Dol-P-Glc:Glc(2)Man(9)GlcNAc(2)-PP-Dol alpha-12-glucosyltransferase	9	no
Sugarcane_STRG.100569		9	yes
Sugarcane_STRG.100572	putative HVA22-like protein g	2	yes
Sugarcane_STRG.100573		6	yes
Sugarcane_STRG.100574	ubiquitin	13	yes
Sugarcane_STRG.100575	chaperonin	11	no
Sugarcane_STRG.100576	Cysteine-rich receptor-like protein kinase 25	4	no
Sugarcane_STRG.100577	endoglucanase 7	4	yes
Sugarcane_STRG.100580	probable indole-3-acetic acid-amido synthetase GH3.2	2	yes
Sugarcane_STRG.100582	Pentatricopeptide (PPR) repeat protein-like	5	no
Sugarcane_STRG.100587	pyruvate kinase 1, cytosolic-like	6	yes
Sugarcane_STRG.100589	pyruvate kinase 1, cytosolic-like	9	yes
Sugarcane_STRG.100592	Glycosyltransferase family 61 protein	4	no
Sugarcane_STRG.100596	fatty acyl thioesterase1	9	no
Sugarcane_STRG.100598	catalytic/ hydrolase	11	no
Sugarcane_STRG.100601		10	yes
Sugarcane_STRG.100602	ARM repeat superfamily protein	14	yes
Sugarcane_STRG.100608	Transducin/WD40 repeat-like superfamily protein	9	no
Sugarcane_STRG.10061	Calmodulin-interacting protein 111	9	yes
Sugarcane_STRG.100610	U-box domain-containing protein 15 isoform X2	14	yes
Sugarcane_STRG.100613	beta-glucosidase 26	11	yes
Sugarcane_STRG.100615	Putative inositol polyphosphate phosphatase (Synaptogenin-like) family protein	9	no
Sugarcane_STRG.100616	basic 7S globulin	5	yes
Sugarcane_STRG.100618	rapid alkalinization factor	16	no
Sugarcane_STRG.100619	rho GTPase-activating protein 2	14	yes
Sugarcane_STRG.10063		9	no
Sugarcane_STRG.100632	clustered mitochondria protein	9	yes
Sugarcane_STRG.100633	Steroid nuclear receptor ligand-binding	2	yes
Sugarcane_STRG.10064		9	yes
Sugarcane_STRG.100642	Enoyl-CoA hydratase 2 peroxisomal	5	no
Sugarcane_STRG.100644	heat shock cognate 70 kDa protein 2	9	yes
Sugarcane_STRG.100645	LON peptidase1	9	yes
Sugarcane_STRG.100649	protein RCC2	14	no
Sugarcane_STRG.100654	probable LRR receptor-like serine/threonine-protein kinase At3g47570	2	no
Sugarcane_STRG.100655	probable adenylate kinase 1, chloroplastic	6	yes
Sugarcane_STRG.100658	Protein virR	14	no
Sugarcane_STRG.10066	succinate--CoA ligase [ADP-forming] subunit alpha, mitochondrial	6	yes
Sugarcane_STRG.100662		14	no
Sugarcane_STRG.100664		2	no
Sugarcane_STRG.100666	membrane protein	5	yes
Sugarcane_STRG.100676	predicted protein	16	no
Sugarcane_STRG.10068		9	yes
Sugarcane_STRG.100680	L-ascorbate peroxidase S chloroplastic/mitochondrial	none	no
Sugarcane_STRG.100684		14	no
Sugarcane_STRG.100686	Coatomer subunit alpha-1	9	yes
Sugarcane_STRG.10069	lipase	none	no
Sugarcane_STRG.100691		11	no
Sugarcane_STRG.100697	mitochondrial adenine nucleotide transporter ADNT1	7	no
Sugarcane_STRG.100701		9	yes
Sugarcane_STRG.100704	hypothetical protein PAHAL_A01328	9	yes
Sugarcane_STRG.100709	Molybdate transporter 2	5	yes
Sugarcane_STRG.100714	phospho-2-dehydro-3-deoxyheptonate aldolase 2, chloroplastic	5	yes
Sugarcane_STRG.100718	Aspartyl protease 25	5	yes
Sugarcane_STRG.100719	methyltransferase-like protein 13	9	yes
Sugarcane_STRG.100722	acetolactate synthase small subunit 2, chloroplastic	9	no
Sugarcane_STRG.100724	putative polyprotein	9	yes
Sugarcane_STRG.100725	putative polyprotein	9	yes
Sugarcane_STRG.100726	Exosome complex exonuclease RRP44 homolog A	none	yes
Sugarcane_STRG.100727	exosome complex exonuclease RRP44 homolog A	9	yes
Sugarcane_STRG.100728	Exosome complex exonuclease RRP44 homolog A	9	no
Sugarcane_STRG.100729		14	yes
Sugarcane_STRG.10073		1	yes
Sugarcane_STRG.100733	S-adenosyl-L-methionine-dependent methyltransferase superfamily protein	9	yes
Sugarcane_STRG.100734	hypothetical protein ZEAMMB73_Zm00001d026205	10	yes
Sugarcane_STRG.100736		14	yes
Sugarcane_STRG.100740		10	yes
Sugarcane_STRG.100743		1	yes
Sugarcane_STRG.100744	cinnamoyl-CoA reductase 1	5	yes
Sugarcane_STRG.100745	NAD(P)-binding Rossmann-fold superfamily protein	5	yes
Sugarcane_STRG.100746		13	yes
Sugarcane_STRG.100750	mitochondrial RNA-splicing protein MRS3	7	no
Sugarcane_STRG.100757	DEAD/DEAH box RNA helicase family protein	9	yes
Sugarcane_STRG.100758	protein CURVATURE THYLAKOID 1D, chloroplastic	11	no
Sugarcane_STRG.100759	P-loop containing nucleoside triphosphate hydrolase superfamily protein	9	yes
Sugarcane_STRG.100761	S-adenosylmethionine carrier 1, chloroplastic/mitochondrial	6	yes
Sugarcane_STRG.100764		2	yes
Sugarcane_STRG.100774	plant/F18B13-26 protein	2	yes
Sugarcane_STRG.100776	dihydrolipoyllysine-residue acetyltransferase component 1 of pyruvate dehydrogenase complex, mitochondrial	16	no
Sugarcane_STRG.100777	Di-glucose binding protein with Kinesin motor domain	14	yes
Sugarcane_STRG.10078	probable plastid-lipid-associated protein 14, chloroplastic	8	yes
Sugarcane_STRG.100781	homeobox-DDT domain protein RLT3	9	yes
Sugarcane_STRG.10079	quinone oxidoreductase	5	no
Sugarcane_STRG.100796	protein mago nashi homolog	11	yes
Sugarcane_STRG.100801	myb family transcription factor PHL11	5	yes
Sugarcane_STRG.100802	retrotransposon protein, putative, unclassified	9	no
Sugarcane_STRG.100804	alcohol dehydrogenase	13	no
Sugarcane_STRG.100807	Exocyst complex component SEC6	9	yes
Sugarcane_STRG.100808	exocyst complex component SEC6 isoform X2	9	yes
Sugarcane_STRG.100812	RING/U-box protein	9	yes
Sugarcane_STRG.100814	putative RING zinc finger domain superfamily protein	none	no
Sugarcane_STRG.100815		2	yes
Sugarcane_STRG.100816		14	yes
Sugarcane_STRG.10082	enolase	14	yes
Sugarcane_STRG.100820	retrotransposon protein, putative, unclassified	9	no
Sugarcane_STRG.100824		17	no
Sugarcane_STRG.100829	putative metallophosphoesterase At3g03305	7	no
Sugarcane_STRG.100831	ALG2-interacting protein X	9	no
Sugarcane_STRG.100833	AUGMIN subunit 6 isoform X1	9	yes
Sugarcane_STRG.100834	trafficking protein particle complex subunit 8	9	yes
Sugarcane_STRG.100841	V-type proton ATPase subunit d2	6	no
Sugarcane_STRG.100847		5	no
Sugarcane_STRG.10085	RING/U-box protein	9	yes
Sugarcane_STRG.100850		4	yes
Sugarcane_STRG.100851	putative UDP-rhamnose:rhamnosyltransferase 1	5	no
Sugarcane_STRG.100853	predicted protein	9	yes
Sugarcane_STRG.100855		none	no
Sugarcane_STRG.100861	cytosolic enolase 3	5	no
Sugarcane_STRG.100862	5'-3' exoribonuclease 4 isoform X2	2	yes
Sugarcane_STRG.100864	proline-rich receptor-like protein kinase PERK15	9	no
Sugarcane_STRG.100870	Nuclear transcription factor Y subunit A-9	9	no
Sugarcane_STRG.100873	50S ribosomal protein L13, chloroplastic	14	yes
Sugarcane_STRG.100881	myosin heavy chain-related	9	no
Sugarcane_STRG.100882	5'-3' exoribonuclease 4 isoform X1	1	yes
Sugarcane_STRG.100887	GDSL esterase/lipase At4g10955-like	14	no
Sugarcane_STRG.10089	embryo defective 2410	6	no
Sugarcane_STRG.100891	Coatomer subunit beta'-3	9	yes
Sugarcane_STRG.100895	cysteine-rich receptor-like protein kinase 10	13	yes
Sugarcane_STRG.100898	KIN14B-interacting protein At4g14310	14	yes
Sugarcane_STRG.100899	phosphate transporter PHO1-2	2	yes
Sugarcane_STRG.1009	UNC93-like protein 1	5	yes
Sugarcane_STRG.100900	aquaporin	4	yes
Sugarcane_STRG.100903	heat shock protein 90-6, mitochondrial	9	yes
Sugarcane_STRG.100905	polymerase II transcription-mediator2	9	no
Sugarcane_STRG.10091	DNA repair protein RadA homolog	9	no
Sugarcane_STRG.100911	Acylamino-acid-releasing enzyme	none	no
Sugarcane_STRG.100914	putative NOT transcription complex subunit VIP2	9	yes
Sugarcane_STRG.100915	1,2-dihydroxy-3-keto-5-methylthiopentene dioxygenase 2	6	no
Sugarcane_STRG.100921	splicing factor PWI domain-containing protein	9	no
Sugarcane_STRG.100922	phospholipase D family protein isoform X1	13	yes
Sugarcane_STRG.100926	chitinase	10	yes
Sugarcane_STRG.100929	expansin 61	5	yes
Sugarcane_STRG.100930		9	no
Sugarcane_STRG.100931	esterase/lipase/thioesterase family protein-like	11	no
Sugarcane_STRG.100944	phosphatidylinositol kinase	9	no
Sugarcane_STRG.100947	IAA-amino acid hydrolase ILR1-like 3	13	yes
Sugarcane_STRG.100949	probable membrane-associated kinase regulator 4	2	yes
Sugarcane_STRG.100953		9	yes
Sugarcane_STRG.100954	probable uridine nucleosidase 1	5	yes
Sugarcane_STRG.100955	LMBR1-like membrane protein	9	yes
Sugarcane_STRG.100958	Light-mediated development protein DET1	9	yes
Sugarcane_STRG.100961	light-mediated development protein DET1 isoform X2	none	no
Sugarcane_STRG.100964	zinc finger protein CONSTANS-LIKE 9	10	no
Sugarcane_STRG.100972	non-specific lipid transfer protein GPI-anchored 2	1	no
Sugarcane_STRG.100974	probable leucine-rich repeat receptor-like protein kinase IMK3	14	yes
Sugarcane_STRG.100975		6	no
Sugarcane_STRG.100981	casein kinase 1-like protein HD16	9	yes
Sugarcane_STRG.100983	mitochondrial glycoprotein	none	no
Sugarcane_STRG.100987	histone-lysine N-methyltransferase ASHH3	16	no
Sugarcane_STRG.100993	mitochondrial fission 1 protein A	11	no
Sugarcane_STRG.100995		9	yes
Sugarcane_STRG.100996	DNA repair protein RAD16	9	yes
Sugarcane_STRG.100997	probable calcium-transporting ATPase 9, plasma membrane-type	9	yes
Sugarcane_STRG.100998	polyphenol oxidase, chloroplastic	3	yes
Sugarcane_STRG.100999	submergence induced protein SI397	4	yes
Sugarcane_STRG.101		4	yes
Sugarcane_STRG.101001	Cytochrome P450 81D11	5	yes
Sugarcane_STRG.101003		9	no
Sugarcane_STRG.101007	deoxyuridine 5'-triphosphate nucleotidohydrolase	11	yes
Sugarcane_STRG.101010	putative receptor-like protein kinase	9	no
Sugarcane_STRG.101014	kinesin-like protein KIN-7C	9	yes
Sugarcane_STRG.101024	probable acyl-[acyl-carrier-protein]--UDP-N-acetylglucosamine O-acyltransferase, mitochondrial isoform X1	9	no
Sugarcane_STRG.101025	epoxide hydrolase 3	5	yes
Sugarcane_STRG.101033	protein sym-1	11	no
Sugarcane_STRG.101036	High-affinity nitrate transporter-activating protein 2.1	10	yes
Sugarcane_STRG.101039	disease resistance protein RGA2-like	8	yes
Sugarcane_STRG.101041	Transcription factor VIP1	2	yes
Sugarcane_STRG.101044	cytochrome P450 724B1	9	no
Sugarcane_STRG.101045	isoflavone reductase homolog IRL	2	yes
Sugarcane_STRG.101047	PAP/OAS1 substrate-binding domain superfamily	10	no
Sugarcane_STRG.101063	uncharacterized protein LOC110436809	7	yes
Sugarcane_STRG.101066	transmembrane protein 120 homolog	5	no
Sugarcane_STRG.10107	replication factor C subunit 5	9	no
Sugarcane_STRG.101070	Aconitate hydratase 1	6	no
Sugarcane_STRG.101071	phosphatidate cytidylyltransferase, mitochondrial	none	no
Sugarcane_STRG.101072	DNA polymerase alpha catalytic subunit	11	yes
Sugarcane_STRG.101077	Phosphatidylinositol 4-phosphate 5-kinase 6	6	yes
Sugarcane_STRG.101078	growth-regulating factor 4	none	no
Sugarcane_STRG.101079	S-type anion channel SLAH1-like	2	yes
Sugarcane_STRG.101081	opaque endosperm10	3	yes
Sugarcane_STRG.101082	opaque endosperm10	3	no
Sugarcane_STRG.101087	Diacylglycerol O-acyltransferase 2	3	yes
Sugarcane_STRG.101089	Mitochondrial glycoprotein family protein	11	no
Sugarcane_STRG.101091	uncharacterized protein LOC110436679	9	yes
Sugarcane_STRG.101095	5'-nucleotidase domain-containing protein 4	9	yes
Sugarcane_STRG.101098		6	no
Sugarcane_STRG.1011		9	yes
Sugarcane_STRG.10110	mitogen-activated protein kinase 5	13	yes
Sugarcane_STRG.101100	Serine/arginine-rich splicing factor RSZ22	14	no
Sugarcane_STRG.101101	protein CLP1 homolog	14	no
Sugarcane_STRG.101103	squalene synthase	9	no
Sugarcane_STRG.101105	Sulfate adenylyltransferase subunit 2	11	no
Sugarcane_STRG.101106	DNA polymerase epsilon subunit 3	11	yes
Sugarcane_STRG.101107		9	yes
Sugarcane_STRG.101113	Protein NRT1/ PTR FAMILY 8.1	9	yes
Sugarcane_STRG.101117	soluble starch synthase I	14	yes
Sugarcane_STRG.10112	chromatin complex subunit A	9	no
Sugarcane_STRG.101121	Zinc finger CCCH domain-containing protein 40	13	yes
Sugarcane_STRG.101122	probable LRR receptor-like serine/threonine-protein kinase At5g10290	5	yes
Sugarcane_STRG.101123	probable LRR receptor-like serine/threonine-protein kinase At5g10290	9	yes
Sugarcane_STRG.101125	beta-amylase 3, chloroplastic	16	yes
Sugarcane_STRG.101128	ribosome export associated1	9	yes
Sugarcane_STRG.101129	auxin-responsive protein IAA6-like isoform X1	3	yes
Sugarcane_STRG.10113	serine/threonine-protein kinase EDR1	none	no
Sugarcane_STRG.101133	serine/threonine-protein kinase SAPK4	14	no
Sugarcane_STRG.101137		5	no
Sugarcane_STRG.101139		none	no
Sugarcane_STRG.101143	CBL-interacting serine/threonine-protein kinase 9	9	yes
Sugarcane_STRG.101145	protein POLYCHOME	14	yes
Sugarcane_STRG.101148	subtilisin-like protease SBT1.2	13	yes
Sugarcane_STRG.101152	uridine 5'-monophosphate synthase	13	yes
Sugarcane_STRG.101157	E3 ubiquitin-protein ligase BRE1-like 1	9	yes
Sugarcane_STRG.101165	protein phosphatase 2C 35	11	yes
Sugarcane_STRG.101167		5	no
Sugarcane_STRG.101171	epoxide hydrolase 3	5	yes
Sugarcane_STRG.101172		2	no
Sugarcane_STRG.101174	tRNA ligase 1	9	yes
Sugarcane_STRG.101175	E3 SUMO-protein ligase SIZ1	5	yes
Sugarcane_STRG.10118	tRNA A64-2'-O-ribosylphosphate transferase	9	yes
Sugarcane_STRG.101180	polyadenylate-binding protein RBP47-like	14	no
Sugarcane_STRG.101181	alpha-amylase/trypsin inhibitor-like	5	yes
Sugarcane_STRG.101183	retrotransposon protein, putative, unclassified	9	yes
Sugarcane_STRG.101185		2	yes
Sugarcane_STRG.101187	Topoisomerase II-associated protein PAT1	9	yes
Sugarcane_STRG.101191	putative receptor-like protein kinase At1g80870	2	yes
Sugarcane_STRG.1012	TPX2 (targeting protein for Xklp2) protein family	9	no
Sugarcane_STRG.10120		9	yes
Sugarcane_STRG.101204	cationic peroxidase SPC4	13	yes
Sugarcane_STRG.101206		4	yes
Sugarcane_STRG.101207		9	no
Sugarcane_STRG.101209	U2 small nuclear ribonucleoprotein B''	none	no
Sugarcane_STRG.101214		14	yes
Sugarcane_STRG.101216	IAA-amino acid hydrolase ILR1-like 1	none	no
Sugarcane_STRG.101217	Protein RER1B	none	no
Sugarcane_STRG.101218	peroxidase 2	10	yes
Sugarcane_STRG.101231	metal transporter Nramp2	5	no
Sugarcane_STRG.101232		9	yes
Sugarcane_STRG.101234	probable LRR receptor-like serine/threonine-protein kinase At1g56140 isoform X2	8	yes
Sugarcane_STRG.101237	ARM-repeat/Tetratricopeptide repeat (TPR)-like protein	14	yes
Sugarcane_STRG.101238	UDP-glycosyltransferase 73D1	6	yes
Sugarcane_STRG.101240		11	yes
Sugarcane_STRG.101244	glycerophosphodiester phosphodiesterase GDPDL3	9	yes
Sugarcane_STRG.101252	CSC1-like protein RXW8	7	no
Sugarcane_STRG.101256	pathogenesis-related protein 1	5	yes
Sugarcane_STRG.101258	Multidrug resistance-associated protein3	5	yes
Sugarcane_STRG.101259		5	yes
Sugarcane_STRG.10126		5	yes
Sugarcane_STRG.101274	cytochrome P450 CYP714B3	16	yes
Sugarcane_STRG.101275	Yos1-like protein	16	no
Sugarcane_STRG.101277	photosystem I reaction center subunit III, chloroplastic	14	yes
Sugarcane_STRG.10128	mitogen-activated protein kinase kinase kinase 5	9	yes
Sugarcane_STRG.101282		none	no
Sugarcane_STRG.101284	Coatomer subunit zeta-2	none	no
Sugarcane_STRG.101292	probable inactive purple acid phosphatase 2	9	no
Sugarcane_STRG.101294	RNA-binding KH domain-containing protein PEPPER	none	no
Sugarcane_STRG.101296	tryptophan synthase alpha chain-like	5	yes
Sugarcane_STRG.10130	protein DOWNY MILDEW RESISTANCE 6	none	yes
Sugarcane_STRG.101300	multidrug and toxic compound extrusion1	9	yes
Sugarcane_STRG.101301	uncharacterized protein LOC8084363	9	yes
Sugarcane_STRG.101306		16	yes
Sugarcane_STRG.101315		9	yes
Sugarcane_STRG.101316	Cadmium/zinc-transporting ATPase HMA2	2	yes
Sugarcane_STRG.101317		13	yes
Sugarcane_STRG.101319		none	no
Sugarcane_STRG.101328	piriformospora indica-insensitive protein 2-like	6	no
Sugarcane_STRG.101329	ADP-ribosylation factor GTPase-activating protein AGD10	9	yes
Sugarcane_STRG.101330	Putative sucrose-phosphate synthase family protein isoform 1	9	yes
Sugarcane_STRG.101335	amidase 1	11	no
Sugarcane_STRG.101337	predicted protein	13	yes
Sugarcane_STRG.10134		5	no
Sugarcane_STRG.101341		9	no
Sugarcane_STRG.101349		5	yes
Sugarcane_STRG.101350	Beta-fructofuranosidase, insoluble isoenzyme 7	2	yes
Sugarcane_STRG.101363	clavaminate synthase-like protein At3g21360	5	yes
Sugarcane_STRG.101366	Ubiquitin-activating enzyme E1 2	none	yes
Sugarcane_STRG.101369	chloroplastic quinone-oxidoreductase	10	yes
Sugarcane_STRG.10137	putative ubiquitin-conjugating enzyme E2 24	2	yes
Sugarcane_STRG.101377	WAT1-related protein	11	yes
Sugarcane_STRG.101379	mitochondrial import inner membrane translocase subunit Tim9-like	6	no
Sugarcane_STRG.101382	replication protein A 70 kDa DNA-binding subunit C	14	yes
Sugarcane_STRG.101384	probable carboxylesterase 2	14	yes
Sugarcane_STRG.101385	Cytochrome c1 1 heme protein mitochondrial	14	no
Sugarcane_STRG.101389	probable glutathione S-transferase GSTU6	5	yes
Sugarcane_STRG.101390	Protein kinase superfamily protein with octicosapeptide/Phox/Bem1p domain	9	no
Sugarcane_STRG.101394	wall-associated receptor kinase 2	none	no
Sugarcane_STRG.101395	Somatic embryogenesis receptor kinase 2	9	yes
Sugarcane_STRG.101397		9	no
Sugarcane_STRG.101399	probable purine permease 11	2	yes
Sugarcane_STRG.101416	predicted protein	5	no
Sugarcane_STRG.101418	anthocyanidin 5,3-O-glucosyltransferase	10	no
Sugarcane_STRG.101419	Roothairless 1	9	yes
Sugarcane_STRG.101426	methionine aminopeptidase 2B	6	no
Sugarcane_STRG.10143	3-hydroxyisobutyryl-CoA hydrolase-like protein 3 mitochondrial	5	no
Sugarcane_STRG.101438	transcription factor bHLH35	2	yes
Sugarcane_STRG.101439	50S ribosomal protein L4	5	yes
Sugarcane_STRG.101443	cytochrome P450 90D2	16	no
Sugarcane_STRG.101444	O-methyltransferase	2	yes
Sugarcane_STRG.101448		9	yes
Sugarcane_STRG.10145		17	no
Sugarcane_STRG.101453	salutaridine reductase	5	yes
Sugarcane_STRG.101469	xyloglucan endotransglycosylase/hydrolase protein 8	4	yes
Sugarcane_STRG.10147	Crossover junction endonuclease EME1B	9	yes
Sugarcane_STRG.101470	SPX domain-containing protein 5	7	yes
Sugarcane_STRG.101473	putative polyprotein	9	yes
Sugarcane_STRG.101477	protein Jade-1	14	no
Sugarcane_STRG.10148		14	yes
Sugarcane_STRG.101480	cyclic nucleotide-gated ion channel 1-like isoform X1	9	yes
Sugarcane_STRG.101482	ribosome export associated1	9	yes
Sugarcane_STRG.101483	Retrotransposon-like protein	none	no
Sugarcane_STRG.101484	acetyl-CoA carboxylase2	9	no
Sugarcane_STRG.101490		5	yes
Sugarcane_STRG.101491	ubiquitin	11	no
Sugarcane_STRG.101494	ATP-dependent DNA helicase Q-like 1	14	yes
Sugarcane_STRG.101508		2	yes
Sugarcane_STRG.101509	probable L-type lectin-domain containing receptor kinase S.5	16	yes
Sugarcane_STRG.101510	probable L-type lectin-domain containing receptor kinase S.5	4	yes
Sugarcane_STRG.101511	Ubiquitin-like-specific protease 1D	14	yes
Sugarcane_STRG.10153		none	no
Sugarcane_STRG.101533	ribosomal large subunit pseudouridine synthase B	11	no
Sugarcane_STRG.101537	ATP synthase epsilon chain, mitochondrial	11	yes
Sugarcane_STRG.101539	ABC transporter G family member 40	10	yes
Sugarcane_STRG.10154		none	no
Sugarcane_STRG.101543	Tankyrase 1	14	yes
Sugarcane_STRG.101547	heavy metal-associated isoprenylated plant protein 37	14	no
Sugarcane_STRG.101551		14	yes
Sugarcane_STRG.101553	type IV inositol polyphosphate 5-phosphatase 9	5	no
Sugarcane_STRG.101556	uridine kinase-like protein 2, chloroplastic	2	no
Sugarcane_STRG.101558	UPF0014 membrane protein STAR2	13	yes
Sugarcane_STRG.101561	protein ROS1 isoform X1	9	no
Sugarcane_STRG.101565	Light-sensor Protein kinase	2	yes
Sugarcane_STRG.101570	histone H4	14	yes
Sugarcane_STRG.101578	PAP/OAS1 substrate-binding domain superfamily	10	yes
Sugarcane_STRG.101579	DIMBOA UDP-glucosyltransferase BX8-like	5	yes
Sugarcane_STRG.101580	ABC transporter G family member 40	10	no
Sugarcane_STRG.101581	alanine--tRNA ligase	13	no
Sugarcane_STRG.101582	ATP synthase epsilon chain, mitochondrial	6	no
Sugarcane_STRG.101584	dolichyl-diphosphooligosaccharide--protein glycosyltransferase subunit 1A	9	yes
Sugarcane_STRG.101586	benzyl alcohol O-benzoyltransferase	5	yes
Sugarcane_STRG.101588	hydroxyproline-rich glycoprotein family protein	none	no
Sugarcane_STRG.101589	probable magnesium transporter NIPA6 isoform X1	5	no
Sugarcane_STRG.101590	histone H4	14	no
Sugarcane_STRG.101592	salutaridine reductase	5	yes
Sugarcane_STRG.1016	Sugar transport protein 14	5	no
Sugarcane_STRG.101600	histone-binding protein MSI1 homolog	9	yes
Sugarcane_STRG.101604	probable inactive receptor kinase At1g48480	none	no
Sugarcane_STRG.101606	ninja-family protein 1	4	yes
Sugarcane_STRG.101609	replication protein A 70 kDa DNA-binding subunit B	14	no
Sugarcane_STRG.10161	pre-rRNA-processing protein TSR1 homolog	5	no
Sugarcane_STRG.101616	putative acyl-CoA dehydrogenase IBR3	9	yes
Sugarcane_STRG.101617	Signal peptide peptidase	none	no
Sugarcane_STRG.101618		none	no
Sugarcane_STRG.101619	Superoxide dismutase	6	no
Sugarcane_STRG.10162	diacylglycerol kinase 7	13	no
Sugarcane_STRG.101622	blue copper protein	2	yes
Sugarcane_STRG.101623	indole-3-acetaldehyde oxidase	9	yes
Sugarcane_STRG.101629		9	yes
Sugarcane_STRG.101630	putative peptide/nitrate transporter	2	no
Sugarcane_STRG.101633	subtilisin-like protease SBT3.17	5	yes
Sugarcane_STRG.101636	Protein kinase superfamily protein	9	yes
Sugarcane_STRG.101637	Glutathione S-transferase GSTU6	5	yes
Sugarcane_STRG.101640	Zinc finger BED domain-containing protein DAYSLEEPER	4	yes
Sugarcane_STRG.101655	probable 2-oxoglutarate-dependent dioxygenase At3g49630	11	no
Sugarcane_STRG.101659	ascorbate peroxidase	14	yes
Sugarcane_STRG.101660	aldehyde dehydrogenase family 2 member C4	5	yes
Sugarcane_STRG.101661	Clathrin heavy chain 2	9	yes
Sugarcane_STRG.101664	indole-3-glycerol phosphate synthase, chloroplastic	5	no
Sugarcane_STRG.101668		14	yes
Sugarcane_STRG.101669		6	no
Sugarcane_STRG.101673	RNA-binding (RRM/RBD/RNP motifs) family protein	4	yes
Sugarcane_STRG.101674	protein Rf1, mitochondrial	9	no
Sugarcane_STRG.10168	Opaque2 heterodimerizing protein 1	none	no
Sugarcane_STRG.101680	probable methyltransferase PMT18	5	no
Sugarcane_STRG.101681	auxin-responsive protein SAUR32	5	no
Sugarcane_STRG.101683	CDPK-related kinase 3	13	yes
Sugarcane_STRG.101690	DNA-directed RNA polymerases I and III subunit rpac1	none	no
Sugarcane_STRG.101692		none	no
Sugarcane_STRG.101693	citrate synthase1	6	no
Sugarcane_STRG.101697	chemocyanin precursor	5	yes
Sugarcane_STRG.101698	chemocyanin precursor	5	yes
Sugarcane_STRG.101700	mRNA cap guanine-N7 methyltransferase 1	5	yes
Sugarcane_STRG.101702	HMG1/2-like protein	11	no
Sugarcane_STRG.101705	rhodopsin-like receptor precursor	none	no
Sugarcane_STRG.101706	anaphase-promoting complex subunit 5	9	yes
Sugarcane_STRG.101709	brain protein 44-like protein	6	yes
Sugarcane_STRG.101711		14	yes
Sugarcane_STRG.101712		4	yes
Sugarcane_STRG.101713	hypothetical protein SHCRBa_151_D24_F_90	5	yes
Sugarcane_STRG.101714	squalene synthase	9	yes
Sugarcane_STRG.101716	Transmembrane amino acid transporter family protein	9	yes
Sugarcane_STRG.101719	putative leucine-rich repeat receptor-like serine/threonine-protein kinase At2g24130	5	no
Sugarcane_STRG.101726		13	no
Sugarcane_STRG.101727	glycine-rich RNA-binding protein-like	1	yes
Sugarcane_STRG.101728	retrotransposon protein, putative, unclassified	5	yes
Sugarcane_STRG.101736	calcium-dependent protein kinase	9	yes
Sugarcane_STRG.101737	Putative calcium-dependent protein kinase family protein	10	no
Sugarcane_STRG.101738	hydroquinone glucosyltransferase-like	10	yes
Sugarcane_STRG.101740	hydrogen-transporting ATP synthase, rotational mechanism	6	yes
Sugarcane_STRG.101743	5'-3' exoribonuclease 4 isoform X2	9	no
Sugarcane_STRG.101747	DNA meiotic recombinase 1	11	no
Sugarcane_STRG.101748		3	yes
Sugarcane_STRG.101749	novel plant SNARE 11	none	no
Sugarcane_STRG.101752	single-strand binding protein	14	no
Sugarcane_STRG.101759		none	no
Sugarcane_STRG.101768	serine/threonine-protein kinase-like protein At5g23170	5	yes
Sugarcane_STRG.10177		9	yes
Sugarcane_STRG.101770	protein SPIRRIG	5	yes
Sugarcane_STRG.101776	protein trichome birefringence-like 19	2	yes
Sugarcane_STRG.101779	pfkB-like carbohydrate kinase family protein	14	no
Sugarcane_STRG.101780	1-aminocyclopropane-1-carboxylate oxidase 1	13	yes
Sugarcane_STRG.101786	protein RNA-directed DNA methylation 3	9	no
Sugarcane_STRG.10179		9	yes
Sugarcane_STRG.101792	AT-rich interactive domain-containing protein 1A isoform X3	5	no
Sugarcane_STRG.101793	leucine-rich repeat receptor-like serine/threonine-protein kinase BAM1	11	no
Sugarcane_STRG.101797	Disease resistance protein (TIR-NBS class)	9	no
Sugarcane_STRG.1018		14	yes
Sugarcane_STRG.101800	calcium/calmodulin-regulated receptor-like kinase 2	9	no
Sugarcane_STRG.101801	COP9 signalosome complex subunit 1	9	yes
Sugarcane_STRG.101802	COP9 signalosome complex subunit 1	none	no
Sugarcane_STRG.101803	RHOMBOID-like protein 2	16	no
Sugarcane_STRG.101805	putative E3 ubiquitin ligase SUD1	9	yes
Sugarcane_STRG.101809	Spermine synthase	14	yes
Sugarcane_STRG.101810	Spermine synthase	9	no
Sugarcane_STRG.101814	probable calcium-transporting ATPase 6, plasma membrane-type	9	yes
Sugarcane_STRG.101817		5	no
Sugarcane_STRG.10182	D-xylose-proton symporter-like 2	5	yes
Sugarcane_STRG.101824	shikimate kinase	4	no
Sugarcane_STRG.101825	AAA-ATPase At3g28580	5	yes
Sugarcane_STRG.10183	Tubulin beta-4 chain	14	yes
Sugarcane_STRG.101832	putative methyltransferase DDB_G0268948	5	yes
Sugarcane_STRG.101833	Cyclin-L1-1	none	yes
Sugarcane_STRG.101844	kinesin-like protein KIN-14M isoform X2	9	no
Sugarcane_STRG.101845	AAA-type ATPase family protein	none	no
Sugarcane_STRG.101846	ABC transporter B family member 21	1	yes
Sugarcane_STRG.101854		6	no
Sugarcane_STRG.101855	putative transcription elongation factor SPT5 homolog 1	14	no
Sugarcane_STRG.10186	senescence-associated protein DH	14	yes
Sugarcane_STRG.101860	remorin 4.1	13	no
Sugarcane_STRG.101863		2	yes
Sugarcane_STRG.101864	Auxin response factor 11	14	yes
Sugarcane_STRG.101865	protein binding protein isoform X1	2	yes
Sugarcane_STRG.101867	probable sulfate transporter 3.4	2	yes
Sugarcane_STRG.101871	putative receptor kinase 5	5	yes
Sugarcane_STRG.101877	30S ribosomal protein S17	11	yes
Sugarcane_STRG.101879	meiotic recombination protein DMC1 homolog	14	yes
Sugarcane_STRG.101880	Long chain acyl-CoA synthetase 6 peroxisomal	5	no
Sugarcane_STRG.101881		none	no
Sugarcane_STRG.101886	disease resistance protein RPS2-like isoform X1	4	yes
Sugarcane_STRG.10189	vesicle-associated membrane protein 724	14	no
Sugarcane_STRG.101891	bZIP transcription factor 53	10	no
Sugarcane_STRG.101899	Lon protease homolog 2 peroxisomal	none	yes
Sugarcane_STRG.1019	acyl-CoA-binding protein	none	no
Sugarcane_STRG.101903	Hypoxia-responsive family protein	13	no
Sugarcane_STRG.101906	lipoxygenase	4	no
Sugarcane_STRG.101914	ubiquitin-60S ribosomal protein L40	11	no
Sugarcane_STRG.101920		9	no
Sugarcane_STRG.101925	enolase 1	9	no
Sugarcane_STRG.101929	cytochrome P450 71A1	5	no
Sugarcane_STRG.10193	Putative metacaspase family protein	none	no
Sugarcane_STRG.101935	Late embryogenesis abundant protein	5	yes
Sugarcane_STRG.101938	putative polyprotein	5	yes
Sugarcane_STRG.101948	lysine-specific demethylase JMJ25	none	no
Sugarcane_STRG.101951	probable bifunctional methylthioribulose-1-phosphate dehydratase/enolase-phosphatase E1	14	yes
Sugarcane_STRG.101952	DNA meiotic recombinase 1	11	no
Sugarcane_STRG.101955	phosphoenolpyruvate carboxylase 1	7	no
Sugarcane_STRG.101959	alcohol dehydrogenase-like 4 isoform X2	7	yes
Sugarcane_STRG.101960		4	yes
Sugarcane_STRG.101965	60S ribosomal protein L17	none	no
Sugarcane_STRG.101975	uncharacterized protein LOC8059002	4	no
Sugarcane_STRG.101979	probable histone H2A variant 1	13	no
Sugarcane_STRG.10198	Proline iminopeptidase	11	no
Sugarcane_STRG.101981	putative LOV domain-containing protein	9	yes
Sugarcane_STRG.101982	DNA replication licensing factor MCM3 homolog 2	11	yes
Sugarcane_STRG.101983		5	no
Sugarcane_STRG.101984	conserved oligomeric Golgi complex subunit 3	9	no
Sugarcane_STRG.101985	Lysine-specific demethylase REF6	4	yes
Sugarcane_STRG.101995	ethylene-responsive transcription factor 1-like	13	yes
Sugarcane_STRG.101996	ENTH/VHS family protein	9	yes
Sugarcane_STRG.1020	methyl binding domain105	14	no
Sugarcane_STRG.102006		9	yes
Sugarcane_STRG.102009		6	yes
Sugarcane_STRG.102020	T-complex protein 1 subunit alpha	13	no
Sugarcane_STRG.102023	P-loop nucleoside triphosphate hydrolase superfamily protein with CH (Calponin Homology) domain	14	yes
Sugarcane_STRG.102024	T-complex protein 1 subunit alpha	6	no
Sugarcane_STRG.102026	cell number regulator 10	5	yes
Sugarcane_STRG.102029	beta-galactosidase 3	9	yes
Sugarcane_STRG.10203		7	yes
Sugarcane_STRG.102034	zinc finger protein-like	5	no
Sugarcane_STRG.102040	mitochondrial alternative oxidase	none	yes
Sugarcane_STRG.102041	mitochondrial alternative oxidase	none	no
Sugarcane_STRG.102044	pentatricopeptide repeat-containing protein At3g48810	9	yes
Sugarcane_STRG.102045	Long chain acyl-CoA synthetase 1	none	no
Sugarcane_STRG.102047	cationic peroxidase SPC4-like	10	yes
Sugarcane_STRG.102048		none	no
Sugarcane_STRG.102049	serine/threonine-protein kinase STY46	5	yes
Sugarcane_STRG.10205		13	yes
Sugarcane_STRG.102050	CHY-type/CTCHY-type/RING-type Zinc finger protein	10	yes
Sugarcane_STRG.102054	40S ribosomal protein S21	11	no
Sugarcane_STRG.102056	AMP-binding protein	5	no
Sugarcane_STRG.102057	O-fucosyltransferase family protein	9	no
Sugarcane_STRG.102059		2	no
Sugarcane_STRG.102060	CTP synthase family protein	3	yes
Sugarcane_STRG.102061	P-loop containing nucleoside triphosphate hydrolase superfamily protein	13	no
Sugarcane_STRG.102062	reticulon-like protein B1	6	no
Sugarcane_STRG.102064		9	yes
Sugarcane_STRG.102068	protein indeterminate-domain 2-like	3	no
Sugarcane_STRG.10207	Protein STRUBBELIG-RECEPTOR FAMILY 1	9	yes
Sugarcane_STRG.102078		14	no
Sugarcane_STRG.102089		9	no
Sugarcane_STRG.102095	splicing factor SF3a60 homolog	9	yes
Sugarcane_STRG.102101		5	no
Sugarcane_STRG.102108	phosphatidylinositol/phosphatidylcholine transfer protein SFH13 isoform X1	9	yes
Sugarcane_STRG.102114	hydroxyacylglutathione hydrolase cytoplasmic	5	no
Sugarcane_STRG.102119		9	yes
Sugarcane_STRG.102120	Chloroplast J-like domain 1	9	yes
Sugarcane_STRG.102121	pre-mRNA-splicing factor SLU7	9	yes
Sugarcane_STRG.102122		5	yes
Sugarcane_STRG.102123	O-fucosyltransferase family protein	9	no
Sugarcane_STRG.102124	pentatricopeptide repeat-containing protein At4g19440, chloroplastic	9	yes
Sugarcane_STRG.102125	putative inactive poly [ADP-ribose] polymerase SRO1	none	no
Sugarcane_STRG.102131	alpha/beta-Hydrolases superfamily protein	5	no
Sugarcane_STRG.102134	putative E3 ubiquitin ligase SUD1	9	yes
Sugarcane_STRG.102136	probable lipoxygenase 8, chloroplastic	13	no
Sugarcane_STRG.102138	Protein EXPORTIN 1A	9	yes
Sugarcane_STRG.102139	Protein EXPORTIN 1A	5	no
Sugarcane_STRG.102141	Protein EXPORTIN 1A	9	no
Sugarcane_STRG.102145	peptide methionine sulfoxide reductase B5	6	yes
Sugarcane_STRG.102159	protein DETOXIFICATION 16	10	yes
Sugarcane_STRG.102160	Protein kinase domain superfamily protein	5	yes
Sugarcane_STRG.102161	B-box zinc finger protein 20 isoform X1	6	yes
Sugarcane_STRG.102163	DNA repair endonuclease UVH1	9	yes
Sugarcane_STRG.102169	phenylalanine--tRNA ligase beta subunit, cytoplasmic	9	yes
Sugarcane_STRG.102170	phenylalanine--tRNA ligase beta subunit, cytoplasmic	16	no
Sugarcane_STRG.102175	60S ribosomal protein L18-3	14	no
Sugarcane_STRG.102178	disease resistance protein RGA2-like	9	yes
Sugarcane_STRG.102182	treacle protein	14	yes
Sugarcane_STRG.102187	charged multivesicular body protein 5	5	yes
Sugarcane_STRG.102188	photosynthetic NDH subunit of lumenal location 5, chloroplastic	11	no
Sugarcane_STRG.102198	pathogen induced protein 2-4	16	yes
Sugarcane_STRG.10220	argininosuccinate synthase, chloroplastic	9	yes
Sugarcane_STRG.102203	pathogenesis-related protein 1	5	yes
Sugarcane_STRG.102204	pathogenesis-related protein 1	6	yes
Sugarcane_STRG.102207	5-pentadecatrienyl resorcinol O-methyltransferase-like	16	yes
Sugarcane_STRG.102209	probable mediator of RNA polymerase II transcription subunit 37c	9	yes
Sugarcane_STRG.10221		17	no
Sugarcane_STRG.102216	Retrovirus-related Pol polyprotein LINE-1	9	yes
Sugarcane_STRG.102218	predicted protein	10	yes
Sugarcane_STRG.10222		17	no
Sugarcane_STRG.102221	Transmembrane 9 superfamily member 9	5	no
Sugarcane_STRG.10223		17	no
Sugarcane_STRG.102237	RHOMBOID-like protein 2	4	yes
Sugarcane_STRG.102241	aspartic proteinase nepenthesin-1	5	yes
Sugarcane_STRG.102243		none	no
Sugarcane_STRG.102244		2	yes
Sugarcane_STRG.102248	elongation factor 2	9	yes
Sugarcane_STRG.102249	UDP-glucose:glycoprotein glucosyltransferase	9	yes
Sugarcane_STRG.102254	Protein kinase superfamily protein with octicosapeptide/Phox/Bem1p domain	9	no
Sugarcane_STRG.102258	transmembrane protein 120 homolog	5	yes
Sugarcane_STRG.10226	serine/threonine-protein kinase TOR	9	yes
Sugarcane_STRG.102261	GTP-binding protein SAR1A	5	no
Sugarcane_STRG.102262	aspartic proteinase Asp1-like	4	yes
Sugarcane_STRG.102266		9	no
Sugarcane_STRG.102268	probable leucine-rich repeat receptor-like protein kinase At5g49770	14	no
Sugarcane_STRG.102269	UDP-arabinopyranose mutase 3	14	no
Sugarcane_STRG.102270	retrotransposon protein, putative, unclassified	2	no
Sugarcane_STRG.102272	phospholipid:diacylglycerol acyltransferase 1	9	yes
Sugarcane_STRG.102273	aquaporin	4	yes
Sugarcane_STRG.102277	uncharacterized CRM domain-containing protein At3g25440, chloroplastic	9	yes
Sugarcane_STRG.10228		3	yes
Sugarcane_STRG.102281	Putative homeodomain-like transcription factor superfamily protein	9	yes
Sugarcane_STRG.102287		13	yes
Sugarcane_STRG.102292	Putative leucine-rich repeat receptor-like protein kinase family protein	5	yes
Sugarcane_STRG.102296	Phosphoinositide phosphatase SAC1	9	yes
Sugarcane_STRG.102297	protein transporter	13	no
Sugarcane_STRG.1023	putative laccase-9	4	yes
Sugarcane_STRG.102322	hydrolase acting on ester bonds	9	no
Sugarcane_STRG.102324	cysteine-rich receptor-like protein kinase 10	5	yes
Sugarcane_STRG.102325	glutamate decarboxylase 1	6	yes
Sugarcane_STRG.102326	glutamate decarboxylase 1	14	yes
Sugarcane_STRG.102334	26S proteasome non-ATPase regulatory subunit 10	14	yes
Sugarcane_STRG.102337		16	no
Sugarcane_STRG.102338	glucan endo-1,3-beta-glucosidase	none	no
Sugarcane_STRG.10234	Protein CHROMATIN REMODELING 24	9	yes
Sugarcane_STRG.102347	Lipid phosphate phosphatase 2	2	yes
Sugarcane_STRG.102349	40S ribosomal protein S15a-1	11	no
Sugarcane_STRG.102353	vacuolar protein sorting-associated protein 45 homolog	9	no
Sugarcane_STRG.102355	uncharacterized protein LOC8067606	9	yes
Sugarcane_STRG.102359	structural maintenance of chromosomes protein 4	14	yes
Sugarcane_STRG.102361		9	no
Sugarcane_STRG.102363	aldose 1-epimerase	16	no
Sugarcane_STRG.102364	aldose 1-epimerase	10	yes
Sugarcane_STRG.102366	Protein TOPLESS	9	yes
Sugarcane_STRG.102368	topless-related2	none	no
Sugarcane_STRG.102370	protein TPR3 isoform X1	9	yes
Sugarcane_STRG.102372		2	no
Sugarcane_STRG.102376	aspartate--tRNA ligase 2, cytoplasmic	13	yes
Sugarcane_STRG.102380	pathogenesis-related homeodomain protein	9	yes
Sugarcane_STRG.102385	mitotic checkpoint protein BUB3.3	14	yes
Sugarcane_STRG.102388	chromatin modification-related protein eaf-1	9	yes
Sugarcane_STRG.102393	putative disease resistance RPP13-like protein 3	14	no
Sugarcane_STRG.10240	Polyadenylate-binding protein-interacting protein 10	none	no
Sugarcane_STRG.102405		10	yes
Sugarcane_STRG.102408	Noc2p family	none	no
Sugarcane_STRG.102412	helicase-like protein	14	no
Sugarcane_STRG.102415	Calcium-dependent protein kinase 28	13	no
Sugarcane_STRG.102421	UDP-glycosyltransferase 73D1	6	yes
Sugarcane_STRG.102422	probable aldo-keto reductase 2	5	yes
Sugarcane_STRG.102426		13	yes
Sugarcane_STRG.102429	uncharacterized protein LOC8059227	9	yes
Sugarcane_STRG.102434	60S ribosomal protein L23	11	yes
Sugarcane_STRG.102435	cinnamoyl-CoA reductase 1	9	no
Sugarcane_STRG.102437	NHL domain-containing protein	13	no
Sugarcane_STRG.102439	serine/threonine-protein kinase 19 homolog isoform X1	9	no
Sugarcane_STRG.10244	predicted protein	2	yes
Sugarcane_STRG.102441	ABC transporter B family member 21	9	no
Sugarcane_STRG.102446	1-(5-phosphoribosyl)-5-[(5-phosphoribosylamino)methylideneamino] imidazole-4-carboxamide isomerase chloroplastic	9	yes
Sugarcane_STRG.102448	tricin synthase 1	16	yes
Sugarcane_STRG.10245	elongation factor 1-beta	14	no
Sugarcane_STRG.102450	ATP binding protein	9	yes
Sugarcane_STRG.102452	uncharacterized LOC100276792	5	no
Sugarcane_STRG.102453	protein TIFY 9	5	yes
Sugarcane_STRG.102456	cysteine-rich receptor-like protein kinase 25	16	yes
Sugarcane_STRG.102460		14	no
Sugarcane_STRG.102470	conserved oligomeric Golgi complex subunit 3	13	no
Sugarcane_STRG.102475	Alcohol dehydrogenase-like 6	9	no
Sugarcane_STRG.102480	aromatic-L-amino-acid decarboxylase-like	7	yes
Sugarcane_STRG.102482	DUF21 domain-containing protein At1g55930, chloroplastic-like	1	yes
Sugarcane_STRG.102485	pathogenesis-related protein 1	5	yes
Sugarcane_STRG.102486	pathogenesis-related protein 1	5	no
Sugarcane_STRG.10249	Putative zinc finger protein	5	yes
Sugarcane_STRG.1025	glucan endo-1,3-beta-glucosidase GII	5	yes
Sugarcane_STRG.102501		5	no
Sugarcane_STRG.102503	mitochondrial phosphate carrier protein 3, mitochondrial-like	5	no
Sugarcane_STRG.102519	uncharacterized protein LOC8058763	2	yes
Sugarcane_STRG.102520		9	yes
Sugarcane_STRG.102523	tetraspanin-3-like	5	no
Sugarcane_STRG.102524	LRR receptor-like serine/threonine-protein kinase	2	yes
Sugarcane_STRG.102526	70 kDa peptidyl-prolyl isomerase	14	yes
Sugarcane_STRG.102527	peptidyl-prolyl cis-trans isomerase FKBP62	9	yes
Sugarcane_STRG.102528	70 kDa peptidyl-prolyl isomerase	14	no
Sugarcane_STRG.102529	70 kDa peptidyl-prolyl isomerase	none	no
Sugarcane_STRG.102530	peptidyl-prolyl cis-trans isomerase FKBP62-like	none	no
Sugarcane_STRG.102532	RNA-binding KH domain-containing protein	9	yes
Sugarcane_STRG.102534	2-oxoglutarate (2OG) and Fe(II)-dependent oxygenase superfamily protein	3	no
Sugarcane_STRG.102538	sialyltransferase-like protein 3	13	no
Sugarcane_STRG.102542	protein binding protein	4	no
Sugarcane_STRG.102548		5	no
Sugarcane_STRG.102552		none	no
Sugarcane_STRG.102553	Zinc finger CCCH domain-containing protein 14	13	no
Sugarcane_STRG.102554	tyrosine--tRNA ligase 1, cytoplasmic	9	no
Sugarcane_STRG.102555	aspartate aminotransferase, chloroplastic	13	yes
Sugarcane_STRG.102558	predicted protein	5	yes
Sugarcane_STRG.102562		6	yes
Sugarcane_STRG.102565	Calcium permeable stress-gated cation channel 1	7	yes
Sugarcane_STRG.102569	uncharacterized protein LOC100277515	14	yes
Sugarcane_STRG.102570	ribosome production factor 2 homolog	14	no
Sugarcane_STRG.102571		9	yes
Sugarcane_STRG.102578	vesicle transport protein GOT1	5	no
Sugarcane_STRG.10258	Phosphoglycerate mutase-like protein	none	yes
Sugarcane_STRG.102580	G-type lectin S-receptor-like serine/threonine-protein kinase At2g19130	2	yes
Sugarcane_STRG.102584	Roothairless 1	9	no
Sugarcane_STRG.102588	putative NADPH HC toxin reductase	11	no
Sugarcane_STRG.10259	CTP synthase family protein	none	no
Sugarcane_STRG.102592		none	no
Sugarcane_STRG.102596	annexin D7	14	yes
Sugarcane_STRG.102597	probable NADPH:quinone oxidoreductase 2	5	yes
Sugarcane_STRG.102598	probable NADPH:quinone oxidoreductase 2	2	yes
Sugarcane_STRG.1026		5	no
Sugarcane_STRG.10260	putative polyprotein	9	yes
Sugarcane_STRG.102600		none	no
Sugarcane_STRG.102601	NAD(P)H dehydrogenase (quinone) FQR1	5	no
Sugarcane_STRG.102602	probable polyamine oxidase 4	10	no
Sugarcane_STRG.102607	PH domain-containing protein DDB_G0287875	14	yes
Sugarcane_STRG.102608	Protein NETWORKED 4A	16	no
Sugarcane_STRG.10261	putative polyprotein	9	yes
Sugarcane_STRG.102610	RHOMBOID-like protein 2	16	yes
Sugarcane_STRG.102611	acidic endochitinase	5	yes
Sugarcane_STRG.102612	acidic endochitinase	6	yes
Sugarcane_STRG.102615	nodulin family protein, putative, expressed	10	yes
Sugarcane_STRG.102620		2	yes
Sugarcane_STRG.102623	putative rp3 protein	9	no
Sugarcane_STRG.102627	WD repeat and HMG-box DNA-binding protein 1	14	yes
Sugarcane_STRG.10263	Superoxide dismutase	11	yes
Sugarcane_STRG.102633	probable ascorbate-specific transmembrane electron transporter 2	5	no
Sugarcane_STRG.102639	chorismate mutase1	5	yes
Sugarcane_STRG.102644	GPN-loop GTPase 2	none	no
Sugarcane_STRG.10265	putative polyprotein	9	yes
Sugarcane_STRG.102656	Histone deacetylase complex subunit SAP30	none	no
Sugarcane_STRG.102659	chromophore lyase CRL, chloroplastic	none	no
Sugarcane_STRG.102660	cytochrome P450 734A6	1	yes
Sugarcane_STRG.102665	Putative GTP diphosphokinase RSH1 chloroplastic	9	yes
Sugarcane_STRG.102667	protein DETOXIFICATION 40	5	no
Sugarcane_STRG.102668	pathogenesis-related protein 1	5	yes
Sugarcane_STRG.10268	26S proteasome non-ATPase regulatory subunit 14 homolog	11	no
Sugarcane_STRG.102680		3	yes
Sugarcane_STRG.102683		2	yes
Sugarcane_STRG.102693	protein HASTY 1	9	yes
Sugarcane_STRG.102696	deoxycytidylate deaminase	14	yes
Sugarcane_STRG.102699	kinesin-like protein KIN-12F	14	yes
Sugarcane_STRG.102703	E3 ubiquitin-protein ligase ATL31	4	yes
Sugarcane_STRG.102709	putative polyprotein	9	yes
Sugarcane_STRG.102713	GTP-binding protein TypA	9	yes
Sugarcane_STRG.102727		15	no
Sugarcane_STRG.102730		14	yes
Sugarcane_STRG.102734	T-complex protein 1 subunit delta	14	yes
Sugarcane_STRG.102740	39S ribosomal protein L47, mitochondrial	6	yes
Sugarcane_STRG.102743	uncharacterized protein LOC8083184 isoform X2	14	yes
Sugarcane_STRG.102749	DCC family protein At1g52590, chloroplastic	none	no
Sugarcane_STRG.10275		18	no
Sugarcane_STRG.102751	predicted protein	11	no
Sugarcane_STRG.102753	cationic amino acid transporter 8, vacuolar	9	yes
Sugarcane_STRG.102757	probable phospholipid-transporting ATPase 8	9	yes
Sugarcane_STRG.102759	Insulin-degrading enzyme-like 1 peroxisomal	9	yes
Sugarcane_STRG.102760		9	yes
Sugarcane_STRG.102761	beta-galactosidase 8 isoform X1	9	yes
Sugarcane_STRG.102762	retrotransposon protein, putative, Ty1-copia subclass	9	yes
Sugarcane_STRG.10277	P-loop containing nucleoside triphosphate hydrolase superfamily protein	5	no
Sugarcane_STRG.102771	G-type lectin S-receptor-like serine/threonine-protein kinase At5g35370	5	yes
Sugarcane_STRG.102777	ABC transporter G family member 7	13	yes
Sugarcane_STRG.102778		1	yes
Sugarcane_STRG.10278	zinc ion binding	5	no
Sugarcane_STRG.102781		2	yes
Sugarcane_STRG.102782		8	no
Sugarcane_STRG.102783	WASH complex subunit SWIP-like isoform X2	9	no
Sugarcane_STRG.102786		11	yes
Sugarcane_STRG.102793	Protein NETWORKED 1A	2	yes
Sugarcane_STRG.102799	hypothetical protein ZEAMMB73_Zm00001d009661	none	no
Sugarcane_STRG.10280	hydroxymethylglutaryl-CoA synthase	none	no
Sugarcane_STRG.102800	phosphatidate phosphatase PAH1	4	yes
Sugarcane_STRG.102801	probable membrane-associated kinase regulator 4	2	yes
Sugarcane_STRG.102802	Peroxisomal membrane protein PEX14	none	no
Sugarcane_STRG.102803	putative 1-phosphatidylinositol-3-phosphate 5-kinase FAB1C	9	yes
Sugarcane_STRG.102809		2	yes
Sugarcane_STRG.10281	myb-related protein 2	5	no
Sugarcane_STRG.102812	inorganic pyrophosphatase 2	1	yes
Sugarcane_STRG.102814	ATP synthase subunit O, mitochondrial	6	no
Sugarcane_STRG.102820	stomatal closure-related actin-binding protein 1	none	no
Sugarcane_STRG.102821	stomatal closure-related actin-binding protein 1	5	no
Sugarcane_STRG.102822	cyclin IaZm	14	yes
Sugarcane_STRG.102825	AGO1a	9	yes
Sugarcane_STRG.102827	ras-related protein RABA2a-like	13	no
Sugarcane_STRG.102829	Protein ENHANCED DOWNY MILDEW 2	9	no
Sugarcane_STRG.102837	kinesin-like protein NACK1	14	yes
Sugarcane_STRG.102840	probable tRNA N6-adenosine threonylcarbamoyltransferase, mitochondrial	9	yes
Sugarcane_STRG.102841	phosphatidylinositol 4-phosphate 5-kinase 6	2	yes
Sugarcane_STRG.102842	retrotransposon protein, putative, unclassified	5	yes
Sugarcane_STRG.102844		14	no
Sugarcane_STRG.102847	ARM repeat superfamily protein	9	yes
Sugarcane_STRG.102848	Cytochrome P450 99A2	5	yes
Sugarcane_STRG.10285	probable xyloglucan endotransglucosylase/hydrolase protein 30	10	no
Sugarcane_STRG.102853	SNF2 domain-containing protein CLASSY 4	9	no
Sugarcane_STRG.102855	serine/threonine-protein kinase RIPK-like	5	yes
Sugarcane_STRG.102857		9	yes
Sugarcane_STRG.102858		16	yes
Sugarcane_STRG.102859	L-lactate dehydrogenase A	13	yes
Sugarcane_STRG.10286		14	yes
Sugarcane_STRG.102861		9	no
Sugarcane_STRG.102863	lipid phosphate phosphatase delta	none	no
Sugarcane_STRG.102866	ABC transporter B family member 4-like	5	yes
Sugarcane_STRG.102871	primary amine oxidase	6	yes
Sugarcane_STRG.102882	chaperonin	11	no
Sugarcane_STRG.102889	Cysteine protease 1	5	no
Sugarcane_STRG.102896		none	no
Sugarcane_STRG.102898	protein TIC 21, chloroplastic	14	no
Sugarcane_STRG.102906		none	no
Sugarcane_STRG.102907	AUGMIN subunit 7	14	no
Sugarcane_STRG.102908	AUGMIN subunit 7	14	no
Sugarcane_STRG.102909	40S ribosomal protein S3-3	14	no
Sugarcane_STRG.102910	probable histidine kinase 1	5	no
Sugarcane_STRG.102914	uridine 5'-monophosphate synthase	14	no
Sugarcane_STRG.102915	uridine 5'-monophosphate synthase	14	yes
Sugarcane_STRG.102919	NAD(P)-binding Rossmann-fold superfamily protein	14	no
Sugarcane_STRG.102921	Premnaspirodiene oxygenase	14	no
Sugarcane_STRG.102927	probable calcium-binding protein CML45	15	yes
Sugarcane_STRG.102930		5	yes
Sugarcane_STRG.102933		14	yes
Sugarcane_STRG.10294	transcription factor TGAL8 isoform X1	none	no
Sugarcane_STRG.102940	vacuolar fusion protein CCZ1 homolog isoform X2	9	no
Sugarcane_STRG.102942		5	yes
Sugarcane_STRG.102945	zinc finger MYM-type protein 1-like	9	yes
Sugarcane_STRG.102946	probable serine/threonine-protein kinase PIX13	2	yes
Sugarcane_STRG.102948	protein SCO1 homolog 2, mitochondrial	none	no
Sugarcane_STRG.102949	predicted protein	10	no
Sugarcane_STRG.10295	putative polyprotein	9	yes
Sugarcane_STRG.102950		4	yes
Sugarcane_STRG.102955	serine/threonine-protein kinase SAPK10	2	yes
Sugarcane_STRG.102957	60S ribosomal protein L31	none	no
Sugarcane_STRG.102964		9	yes
Sugarcane_STRG.102965	tropinone reductase 2	5	yes
Sugarcane_STRG.102967	zinc finger BED domain-containing protein RICESLEEPER 2-like	9	no
Sugarcane_STRG.102972	Regulatory protein	16	yes
Sugarcane_STRG.10298	inositol monophosphatase 3	11	yes
Sugarcane_STRG.102986	Vacuolar sorting protein 39	9	yes
Sugarcane_STRG.102988	myosin2	16	no
Sugarcane_STRG.102989	E3 ubiquitin ligase BIG BROTHER	16	no
Sugarcane_STRG.102991	serine/threonine-protein kinase RIPK	2	yes
Sugarcane_STRG.102997		10	yes
Sugarcane_STRG.103000	hypothetical protein BAE44_0013217	14	yes
Sugarcane_STRG.103009	GDSL esterase/lipase At5g45910	5	no
Sugarcane_STRG.103010	protein POLYCHOME	14	yes
Sugarcane_STRG.103012		none	no
Sugarcane_STRG.103014		9	yes
Sugarcane_STRG.103021	disease resistance protein RPM1	9	no
Sugarcane_STRG.103025	cellulose synthase-like CslF6	13	no
Sugarcane_STRG.103026	probable E3 ubiquitin-protein ligase RNF217	1	yes
Sugarcane_STRG.103030	DEAD-box ATP-dependent RNA helicase 40	9	yes
Sugarcane_STRG.103036	kinesin-like protein KIN-7I isoform X2	14	yes
Sugarcane_STRG.103042	synaptotagmin-5	9	yes
Sugarcane_STRG.103049	calreticulin	6	no
Sugarcane_STRG.103050	Calreticulin	6	no
Sugarcane_STRG.103052	Cytidine/deoxycytidylate deaminase family protein	12	no
Sugarcane_STRG.103055	Structural maintenance of chromosomes protein 2-2	14	yes
Sugarcane_STRG.103059	E3 ubiquitin-protein ligase RING1-like	16	no
Sugarcane_STRG.103062	leucine zipper protein-like	none	no
Sugarcane_STRG.103063	probable mannan synthase 7	16	no
Sugarcane_STRG.103064	DNA repair protein RadA homolog	11	no
Sugarcane_STRG.103067	Mitogen-activated protein kinase kinase 3	9	yes
Sugarcane_STRG.10307	UDP-glycosyltransferase 92A1	2	yes
Sugarcane_STRG.103072	phospho-2-dehydro-3-deoxyheptonate aldolase 2, chloroplastic	2	yes
Sugarcane_STRG.103075	putativ eribonuclease P	5	yes
Sugarcane_STRG.103076		9	yes
Sugarcane_STRG.10308		6	no
Sugarcane_STRG.103080	retrotransposon protein, putative, unclassified	9	no
Sugarcane_STRG.103082	succinate dehydrogenase subunit 3	11	yes
Sugarcane_STRG.103083	Sterol 3-beta-glucosyltransferase UGT80A2	9	yes
Sugarcane_STRG.103086	probable protein phosphatase 2C 43	5	yes
Sugarcane_STRG.103087	sugar transport protein 13	10	no
Sugarcane_STRG.10309		5	no
Sugarcane_STRG.103093	cyclopropane fatty acid synthase	9	no
Sugarcane_STRG.103095		9	no
Sugarcane_STRG.103101	protein kri1	9	yes
Sugarcane_STRG.103106		6	no
Sugarcane_STRG.103109		9	yes
Sugarcane_STRG.103110		4	no
Sugarcane_STRG.103119	LRR receptor-like serine/threonine-protein kinase FEI 1	none	no
Sugarcane_STRG.103121	probable glucuronosyltransferase Os01g0926700 (GT47/OsIRX10)	5	yes
Sugarcane_STRG.103125	chromatin complex subunit A101	14	no
Sugarcane_STRG.103134	BRCT domain-containing protein	14	no
Sugarcane_STRG.103138		9	yes
Sugarcane_STRG.103143		9	no
Sugarcane_STRG.103145		9	yes
Sugarcane_STRG.103149		5	no
Sugarcane_STRG.103154	carbohydrate transporter/ sugar porter/ transporter	9	yes
Sugarcane_STRG.103155	serine protease SPPA, chloroplastic	13	yes
Sugarcane_STRG.103159	endoplasmic reticulum-Golgi intermediate compartment protein 3	9	yes
Sugarcane_STRG.103162	40S ribosomal protein S10-1	11	no
Sugarcane_STRG.103165	putative receptor-like protein kinase	2	yes
Sugarcane_STRG.103167	uncharacterized protein LOC8082349	16	yes
Sugarcane_STRG.103169	Kinesin-like protein KIN-12E	9	yes
Sugarcane_STRG.103172		5	no
Sugarcane_STRG.103174	probable glutathione S-transferase GSTU6	5	yes
Sugarcane_STRG.103175	phosphoenolpyruvate carboxykinase1	9	yes
Sugarcane_STRG.103180		14	yes
Sugarcane_STRG.103184	transcription factor HY5	10	yes
Sugarcane_STRG.103185	ABC transporter C family member 3	9	yes
Sugarcane_STRG.103189	Agamous-like MADS-box protein AGL16	5	no
Sugarcane_STRG.103194	Transcription factor VIP1	2	yes
Sugarcane_STRG.103198		9	no
Sugarcane_STRG.103200	ABC transporter G family member 11	9	no
Sugarcane_STRG.103205	pyrophosphate--fructose 6-phosphate 1-phosphotransferase subunit alpha isoform X1	1	no
Sugarcane_STRG.103207	Zinc finger BED domain-containing protein DAYSLEEPER	9	yes
Sugarcane_STRG.10321		9	yes
Sugarcane_STRG.103214	P-(S)-hydroxymandelonitrile lyase	16	yes
Sugarcane_STRG.103219	pre-mRNA-splicing factor ATP-dependent RNA helicase DEAH7	9	yes
Sugarcane_STRG.103225	betaine aldehyde dehydrogenase	14	no
Sugarcane_STRG.103227	scarecrow-like protein 34	5	yes
Sugarcane_STRG.103236	casein kinase 1-like protein 2 isoform X2	9	yes
Sugarcane_STRG.10324		9	no
Sugarcane_STRG.103240	uncharacterized CRM domain-containing protein At3g25440, chloroplastic	9	no
Sugarcane_STRG.103246	tRNA/rRNA methyltransferase (SpoU) family protein	none	no
Sugarcane_STRG.103252	TATA-binding protein-associated factor BTAF1	9	no
Sugarcane_STRG.103255	DNA (cytosine-5)-methyltransferase 1A	none	no
Sugarcane_STRG.10326		14	yes
Sugarcane_STRG.103268	sister of indeterminate spikelet1	9	no
Sugarcane_STRG.103277	DNA-directed RNA polymerase II subunit RPB2	9	yes
Sugarcane_STRG.103279	KIN14B-interacting protein At4g14310	14	yes
Sugarcane_STRG.103280	phosphate transporter PHO1-2	2	yes
Sugarcane_STRG.103281		6	no
Sugarcane_STRG.103284	Protein kinase 2B chloroplastic	9	yes
Sugarcane_STRG.103285	predicted protein	14	yes
Sugarcane_STRG.103288		14	no
Sugarcane_STRG.103289		14	yes
Sugarcane_STRG.103290	predicted protein	9	no
Sugarcane_STRG.103291		10	no
Sugarcane_STRG.10330	RecQ-like helicase 4	14	yes
Sugarcane_STRG.103301	Adenine phosphoribosyltransferase 2	13	yes
Sugarcane_STRG.103303	auxin-responsive protein IAA23	15	no
Sugarcane_STRG.103306		9	yes
Sugarcane_STRG.103309	pyruvate kinase 1, cytosolic	9	no
Sugarcane_STRG.103310	pyruvate kinase 1, cytosolic	16	yes
Sugarcane_STRG.103316	EXP6	none	no
Sugarcane_STRG.103317	alpha-expansin 6 precursor	1	yes
Sugarcane_STRG.103318	actin-7	7	no
Sugarcane_STRG.103329	predicted protein	10	no
Sugarcane_STRG.103334		9	yes
Sugarcane_STRG.103335	2-alkenal reductase (NADP(+)-dependent)-like	2	yes
Sugarcane_STRG.103337		none	no
Sugarcane_STRG.103338	probable aspartyl aminopeptidase	none	no
Sugarcane_STRG.103340	DNA repair protein RAD50	9	yes
Sugarcane_STRG.103344	26S proteasome non-ATPase regulatory subunit 2 homolog A	9	yes
Sugarcane_STRG.103346	fiber protein Fb11	11	no
Sugarcane_STRG.103350	probable aldo-keto reductase 3	5	yes
Sugarcane_STRG.103353		3	yes
Sugarcane_STRG.103355	P-loop containing nucleoside triphosphate hydrolase superfamily protein	14	yes
Sugarcane_STRG.103357	probable serine/threonine-protein kinase At1g01540	5	no
Sugarcane_STRG.103358	probable glutathione S-transferase GSTU6	5	yes
Sugarcane_STRG.103362	cytochrome c-type biogenesis ccda-like chloroplastic protein 1	none	yes
Sugarcane_STRG.103364	peroxidase 4	2	yes
Sugarcane_STRG.103365	shikimate kinase-like protein	9	no
Sugarcane_STRG.103367		5	no
Sugarcane_STRG.10337	cytochrome b561 and DOMON domain-containing protein At3g07570	13	yes
Sugarcane_STRG.103370	putative clathrin assembly protein At5g35200	5	no
Sugarcane_STRG.103372	Putative homeodomain-like transcription factor superfamily protein	9	yes
Sugarcane_STRG.103390		9	yes
Sugarcane_STRG.1034		9	yes
Sugarcane_STRG.103403	Phosphatidylinositol 3-kinase VPS34	9	yes
Sugarcane_STRG.103406		9	yes
Sugarcane_STRG.103411	metal transporter Nramp3	9	no
Sugarcane_STRG.103416	dirigent protein 1	10	yes
Sugarcane_STRG.103418		9	no
Sugarcane_STRG.103419	Myosin-12	2	yes
Sugarcane_STRG.10342		9	no
Sugarcane_STRG.103424	U-box domain-containing protein 62-like	none	no
Sugarcane_STRG.103426	glycoside hydrolase family 2 protein	9	yes
Sugarcane_STRG.103429	WRKY transcription factor	16	no
Sugarcane_STRG.103431	phosphoinositide phosphatase SAC1	9	yes
Sugarcane_STRG.103439	retrotransposon protein, putative, Ty1-copia subclass	9	yes
Sugarcane_STRG.103440	trehalose-6-phosphate synthase1	9	yes
Sugarcane_STRG.103448	dihydroceramide fatty acyl 2-hydroxylase FAH1	13	yes
Sugarcane_STRG.103451	1-aminocyclopropane-1-carboxylate oxidase	7	yes
Sugarcane_STRG.103452	SWR1 complex subunit 2	9	yes
Sugarcane_STRG.103457	casein kinase 1-like protein HD16	9	yes
Sugarcane_STRG.10346	aldehyde oxidase4	9	yes
Sugarcane_STRG.103461	DNA polymerase delta catalytic subunit	11	no
Sugarcane_STRG.103462	metal transporter Nramp3	8	yes
Sugarcane_STRG.103471	intron-binding protein aquarius	9	yes
Sugarcane_STRG.103475	succinate dehydrogenase subunit 3	11	yes
Sugarcane_STRG.103486	probably inactive leucine-rich repeat receptor-like protein kinase At5g06940	2	no
Sugarcane_STRG.103489		4	no
Sugarcane_STRG.1035	solute carrier family 35 member F1	none	no
Sugarcane_STRG.10350	heat shock 70 kDa protein 16	9	yes
Sugarcane_STRG.103501	protein TRANSPARENT TESTA 1	2	yes
Sugarcane_STRG.103505	arogenate dehydratase/prephenate dehydratase 6, chloroplastic	5	yes
Sugarcane_STRG.103507	DEAD-box ATP-dependent RNA helicase 35	9	yes
Sugarcane_STRG.103508	probable trehalose-phosphate phosphatase 2	5	yes
Sugarcane_STRG.103509	probable trehalose-phosphate phosphatase 2	5	no
Sugarcane_STRG.103510	U3 small nucleolar RNA-associated protein 14	none	no
Sugarcane_STRG.103511	U3 small nucleolar RNA-associated protein 14	9	yes
Sugarcane_STRG.103517	nitrilase 1 isoform X1	5	no
Sugarcane_STRG.103521	U-box domain-containing protein 33-like	9	no
Sugarcane_STRG.103525	Cofactor-independent phosphoglycerate mutase	14	yes
Sugarcane_STRG.103534		none	no
Sugarcane_STRG.103535	tropinone reductase 2	5	no
Sugarcane_STRG.103536	PH domain-containing protein DDB_G0287875	11	yes
Sugarcane_STRG.103538	PH domain-containing protein DDB_G0287875	14	yes
Sugarcane_STRG.103540	TSL-kinase interacting protein 1	9	yes
Sugarcane_STRG.103545		none	no
Sugarcane_STRG.103555	aquaporin NIP1-1	10	no
Sugarcane_STRG.103556		13	no
Sugarcane_STRG.103557	E3 ubiquitin-protein ligase HOS1	9	yes
Sugarcane_STRG.103558		13	yes
Sugarcane_STRG.103565	DExH-box ATP-dependent RNA helicase DExH11	9	yes
Sugarcane_STRG.103567		4	yes
Sugarcane_STRG.103568		none	no
Sugarcane_STRG.103569		2	no
Sugarcane_STRG.103570		1	no
Sugarcane_STRG.103571	Double-stranded RNA-binding protein 6	9	no
Sugarcane_STRG.103572	isoflavone reductase homolog IRL	14	yes
Sugarcane_STRG.103577	probable leucine-rich repeat receptor-like protein kinase At1g35710	10	yes
Sugarcane_STRG.103578		18	no
Sugarcane_STRG.103579		13	yes
Sugarcane_STRG.10358	uncharacterized protein LOC8082989	13	no
Sugarcane_STRG.103589	auxin-responsive protein IAA9	2	yes
Sugarcane_STRG.10359		9	yes
Sugarcane_STRG.103591	probable cytosolic oligopeptidase A	9	yes
Sugarcane_STRG.103594		9	yes
Sugarcane_STRG.103600	ubiquinol oxidase 2, mitochondrial-like	5	yes
Sugarcane_STRG.103603		13	no
Sugarcane_STRG.103604	TOM1-like protein 2	9	yes
Sugarcane_STRG.103606	aromatic-L-amino-acid decarboxylase	5	yes
Sugarcane_STRG.103609	ATP-dependent DNA helicase Q-like SIM isoform X1	14	yes
Sugarcane_STRG.103615	serine hydroxymethyltransferase, mitochondrial	none	no
Sugarcane_STRG.103618	NADP-dependent malic enzyme	9	yes
Sugarcane_STRG.103621	glyceraldehyde-3-phosphate dehydrogenase 1, cytosolic	6	no
Sugarcane_STRG.103623	transportin-1	none	no
Sugarcane_STRG.103625		13	no
Sugarcane_STRG.103631	nuclear pore complex protein NUP214	9	yes
Sugarcane_STRG.103632	HIPL1 protein	5	no
Sugarcane_STRG.103633	pyrophosphate--fructose 6-phosphate 1-phosphotransferase subunit beta	none	no
Sugarcane_STRG.103647	DEAD-box ATP-dependent RNA helicase 2	6	no
Sugarcane_STRG.103651	Small nuclear ribonucleoprotein Sm D1	none	yes
Sugarcane_STRG.103652	peptidyl-prolyl cis-trans isomerase CYP19-3	9	yes
Sugarcane_STRG.10366	L-ascorbate oxidase homolog	9	yes
Sugarcane_STRG.103661	Tetratricopeptide repeat (TPR)-like superfamily protein	9	yes
Sugarcane_STRG.103666	glucan endo-1,3-beta-glucosidase 14	7	yes
Sugarcane_STRG.10367	polymerase II transcription-mediator3	9	yes
Sugarcane_STRG.10368	ADP-glucose pyrophosphorylase large subunit	9	yes
Sugarcane_STRG.103682	reticulon-like protein B17	9	no
Sugarcane_STRG.10369	ADP-glucose pyrophosphorylase large subunit	16	yes
Sugarcane_STRG.103694	AUGMIN subunit 7	none	no
Sugarcane_STRG.103696	40S ribosomal protein S3-3	14	yes
Sugarcane_STRG.103704	hypothetical protein ZEAMMB73_Zm00001d025024	9	yes
Sugarcane_STRG.103705		9	no
Sugarcane_STRG.103710	transmembrane protein 45A-like	5	yes
Sugarcane_STRG.103714	60S ribosomal protein L13a-4	6	no
Sugarcane_STRG.103715	60S ribosomal protein L13a-1	none	no
Sugarcane_STRG.103717	pre-mRNA-splicing factor ATP-dependent RNA helicase	9	yes
Sugarcane_STRG.103720	Protein kinase superfamily protein	none	no
Sugarcane_STRG.103726	monothiol glutaredoxin-S6	none	no
Sugarcane_STRG.103729	serine carboxypeptidase 2	5	yes
Sugarcane_STRG.103731	golgin subfamily A member 4	9	yes
Sugarcane_STRG.103735	wall-associated receptor kinase 2	16	yes
Sugarcane_STRG.103741	Scarecrow-like protein 28	14	yes
Sugarcane_STRG.103745	CMP-sialic acid transporter 5	9	yes
Sugarcane_STRG.103748	NEP1-interacting protein-like 1	none	no
Sugarcane_STRG.103762		5	no
Sugarcane_STRG.103763	AUGMIN subunit 7	none	no
Sugarcane_STRG.103765	40S ribosomal protein S3-3	none	no
Sugarcane_STRG.103767	proline responding1	none	no
Sugarcane_STRG.10377	probable WRKY transcription factor 32	2	yes
Sugarcane_STRG.103772	Regulator of nonsense transcripts UPF2	9	yes
Sugarcane_STRG.103773		1	no
Sugarcane_STRG.103774	D-isomer specific 2-hydroxyacid dehydrogenase family protein	none	no
Sugarcane_STRG.103775		none	yes
Sugarcane_STRG.103777	probable calcium-transporting ATPase 9, plasma membrane-type	9	no
Sugarcane_STRG.103779	Dihydrolipoyl dehydrogenase 1, mitochondrial	6	no
Sugarcane_STRG.10378	clathrin light chain 1	13	no
Sugarcane_STRG.103787	probable inactive nicotinamidase At3g16190	none	no
Sugarcane_STRG.103788		14	no
Sugarcane_STRG.103790	glucose-6-phosphate isomerase, cytosolic	9	yes
Sugarcane_STRG.103791	UDP-glycosyltransferase 83A1	6	no
Sugarcane_STRG.1038		none	no
Sugarcane_STRG.103801	O-fucosyltransferase family protein	5	yes
Sugarcane_STRG.103806	Nuclear cap-binding protein subunit 1	14	no
Sugarcane_STRG.103813		9	yes
Sugarcane_STRG.103822	myb family transcription factor PHL11	5	no
Sugarcane_STRG.103824	mitochondrial alternative oxidase	none	yes
Sugarcane_STRG.103826		none	no
Sugarcane_STRG.103828	peroxidase N-like	1	no
Sugarcane_STRG.10384		9	yes
Sugarcane_STRG.103842	phosphoenolpyruvate carboxykinase	16	yes
Sugarcane_STRG.103847	AC092553_17Putative pol polyprotein	10	yes
Sugarcane_STRG.103849	Aconitate hydratase 3 mitochondrial	9	no
Sugarcane_STRG.103851	AAA-ATPase ASD, mitochondrial-like	5	yes
Sugarcane_STRG.103852	protein NUCLEAR FUSION DEFECTIVE 4	7	no
Sugarcane_STRG.103856	putative manganese-transporting ATPase PDR2	9	no
Sugarcane_STRG.103873	nitrate reductase [NAD(P)H]	15	no
Sugarcane_STRG.103890	cytochrome P450 709B2	5	yes
Sugarcane_STRG.103892	DNA mismatch repair protein MSH2	14	yes
Sugarcane_STRG.103897	zinc finger BED domain-containing protein RICESLEEPER 2-like	9	yes
Sugarcane_STRG.103899	kinesin-like protein KIN-8A	14	yes
Sugarcane_STRG.103901	putative polyprotein	9	yes
Sugarcane_STRG.103903	DNA-directed RNA polymerases I and III subunit RPAC2	none	no
Sugarcane_STRG.103906	BAG family molecular chaperone regulator 1	13	yes
Sugarcane_STRG.103907	callose synthase 9	9	yes
Sugarcane_STRG.10391	methionine gamma-lyase	5	yes
Sugarcane_STRG.103911	carbohydrate transporter/ sugar porter/ transporter	2	no
Sugarcane_STRG.103913	B12D protein	6	yes
Sugarcane_STRG.103915	Xyloglucan endotransglycosylase/hydrolase protein 8	16	yes
Sugarcane_STRG.103916	putative WRKY transcription factor 33	4	yes
Sugarcane_STRG.103921		9	yes
Sugarcane_STRG.103931	peptidyl-prolyl cis-trans isomerase	none	no
Sugarcane_STRG.103934	predicted protein	13	no
Sugarcane_STRG.103939	aldose 1-epimerase	10	no
Sugarcane_STRG.10394	SPX domain-containing protein 5	7	yes
Sugarcane_STRG.103945		5	yes
Sugarcane_STRG.103949	probable LRR receptor-like serine/threonine-protein kinase At1g06840 isoform X1	9	yes
Sugarcane_STRG.103952	DEAD-box ATP-dependent RNA helicase 31	14	yes
Sugarcane_STRG.103955	L-Aspartase-like family protein	14	no
Sugarcane_STRG.103958	hydroxyproline-rich glycoprotein family protein	4	yes
Sugarcane_STRG.103963	NEP1-interacting protein-like 1	2	yes
Sugarcane_STRG.103970		8	no
Sugarcane_STRG.103972	ARM repeat superfamily protein	none	no
Sugarcane_STRG.103973	disease resistance protein RPS2-like isoform X1	4	yes
Sugarcane_STRG.103974		5	yes
Sugarcane_STRG.103976	xyloglucan endotransglucosylase/hydrolase protein 24-like	13	yes
Sugarcane_STRG.103978		9	yes
Sugarcane_STRG.103981	DNA (cytosine-5)-methyltransferase DRM2	9	yes
Sugarcane_STRG.103988		9	no
Sugarcane_STRG.10399	polyadenylate-binding protein RBP47	14	yes
Sugarcane_STRG.103990	DENN domain and WD repeat-containing protein SCD1	9	yes
Sugarcane_STRG.103993	MADS box interactor-like	5	no
Sugarcane_STRG.103994	glucose-6-phosphate isomerase 1, chloroplastic	5	no
Sugarcane_STRG.103998	retrotransposon protein, putative, unclassified	9	no
Sugarcane_STRG.103999	peroxidase 45	5	yes
Sugarcane_STRG.104004	uncharacterized protein LOC8060899 isoform X2	9	no
Sugarcane_STRG.104015	Ubiquitin receptor RAD23c	6	yes
Sugarcane_STRG.10402	DEAD-box ATP-dependent RNA helicase 18	9	yes
Sugarcane_STRG.104021	ABC transporter B family member 1	9	yes
Sugarcane_STRG.104022	WAPL (Wings apart-like protein regulation of heterochromatin) protein	9	yes
Sugarcane_STRG.104031		none	no
Sugarcane_STRG.104041	Protein prenylyltransferase superfamily protein	none	no
Sugarcane_STRG.104044	ADP-ribosylation factor GTPase-activating protein AGD12	16	no
Sugarcane_STRG.104045		9	no
Sugarcane_STRG.104047	dicer-like 104	9	yes
Sugarcane_STRG.104048	ubiquitin-like protein 5	16	no
Sugarcane_STRG.104049	potassium transporter 22	2	yes
Sugarcane_STRG.104050	PAN domain-containing protein At5g03700	5	yes
Sugarcane_STRG.104052	serine/threonine-protein kinase CTR1	9	no
Sugarcane_STRG.104054	NBS-LRR type protein	9	yes
Sugarcane_STRG.104055	disease resistance protein RPM1	9	yes
Sugarcane_STRG.104058	Protein MICRORCHIDIA 1	14	no
Sugarcane_STRG.104061	protein transporter	14	no
Sugarcane_STRG.104064	geraniol 8-hydroxylase	5	yes
Sugarcane_STRG.104066	autophagy-related protein 8i	5	no
Sugarcane_STRG.104071	calcium-dependent protein kinase 28	none	no
Sugarcane_STRG.104075	protein NSP-INTERACTING KINASE 1	1	yes
Sugarcane_STRG.10408	U1 small nuclear ribonucleoprotein C-1	none	no
Sugarcane_STRG.104082	receptor-like protein kinase At3g21340	9	yes
Sugarcane_STRG.104086		1	yes
Sugarcane_STRG.104089	protein DETOXIFICATION 42	none	no
Sugarcane_STRG.104091	Chromatin structure-remodeling complex protein SYD	9	yes
Sugarcane_STRG.1041	alcohol dehydrogenase family-2	16	no
Sugarcane_STRG.104102	NADP-dependent glyceraldehyde-3-phosphate dehydrogenase	13	no
Sugarcane_STRG.104104		9	no
Sugarcane_STRG.104105	stearoyl-acyl-carrier-protein desaturase1	5	yes
Sugarcane_STRG.104113		5	no
Sugarcane_STRG.104115	Molecular chaperone Hsp40/DnaJ family protein	4	no
Sugarcane_STRG.104116	caleosin isoform X1	14	yes
Sugarcane_STRG.10412	protein FLUORESCENT IN BLUE LIGHT, chloroplastic	14	yes
Sugarcane_STRG.104122	histone-binding protein MSI1-like	14	yes
Sugarcane_STRG.104125	predicted protein	11	no
Sugarcane_STRG.104126		6	no
Sugarcane_STRG.104132	Protein NETWORKED 1A	5	yes
Sugarcane_STRG.104135	Protein kinase superfamily protein	9	no
Sugarcane_STRG.104136	Protein kinase superfamily protein	9	no
Sugarcane_STRG.10414		10	yes
Sugarcane_STRG.104142	ABC1 family protein	5	no
Sugarcane_STRG.104143	50S ribosomal protein L24	14	no
Sugarcane_STRG.104149	ARM repeat superfamily protein	9	no
Sugarcane_STRG.104151	UDP-N-acetylglucosamine transferase subunit ALG14 homolog	5	no
Sugarcane_STRG.104152	transmembrane 9 superfamily member 11	5	yes
Sugarcane_STRG.104153	SUMO-conjugating enzyme SCE1	5	no
Sugarcane_STRG.104155	protein BONZAI 1	9	yes
Sugarcane_STRG.104156	proline-rich protein-like	6	no
Sugarcane_STRG.104158	germin-like protein 3-7	5	yes
Sugarcane_STRG.104160	wound-induced basic protein	11	no
Sugarcane_STRG.104162	CIPK-like protein 1	13	yes
Sugarcane_STRG.104164	CIPK-like protein 1	13	no
Sugarcane_STRG.10417	cytochrome b-c1 complex subunit 6	none	no
Sugarcane_STRG.104171	IAA-amino acid hydrolase ILR1-like 1	none	yes
Sugarcane_STRG.104176	DNA repair and recombination protein RAD54	9	no
Sugarcane_STRG.104177	DNA repair and recombination protein RAD54	9	yes
Sugarcane_STRG.10418	NADP-dependent malic enzyme 3	9	yes
Sugarcane_STRG.104181		13	yes
Sugarcane_STRG.104183		9	yes
Sugarcane_STRG.104188	U4/U6 small nuclear ribonucleoprotein Prp31 homolog	9	no
Sugarcane_STRG.104189	glutathione S-transferase T3	9	yes
Sugarcane_STRG.10419	long chain acyl-CoA synthetase 9, chloroplastic	14	no
Sugarcane_STRG.104190	probable NAD(P)H dehydrogenase (quinone) FQR1-like 1	5	yes
Sugarcane_STRG.1042	ubiquitin-conjugating enzyme E2-17 kDa	5	yes
Sugarcane_STRG.10420	V-type proton ATPase 16 kDa proteolipid subunit-like	6	no
Sugarcane_STRG.104219		14	no
Sugarcane_STRG.104221	nuclear pore complex protein NUP107	none	no
Sugarcane_STRG.104222	isoflavone reductase homolog IRL	18	yes
Sugarcane_STRG.104226	beta tubulin6b	13	yes
Sugarcane_STRG.104227	tubulin beta-5 chain	13	yes
Sugarcane_STRG.104228	elongation factor family protein	9	no
Sugarcane_STRG.104229	disease resistance protein RPS2-like isoform X1	10	yes
Sugarcane_STRG.104232	NDR1/HIN1-like protein 10	2	yes
Sugarcane_STRG.104236	ruvB-like 2	14	no
Sugarcane_STRG.104242		9	yes
Sugarcane_STRG.104243		9	no
Sugarcane_STRG.104250		5	no
Sugarcane_STRG.104253	serine/threonine-protein kinase SAPK7	16	yes
Sugarcane_STRG.104262	Protein kinase superfamily protein	9	no
Sugarcane_STRG.104264	protein GLUTAMINE DUMPER 6-like	2	yes
Sugarcane_STRG.104269		9	no
Sugarcane_STRG.104281	60S ribosomal protein L36-3	12	no
Sugarcane_STRG.104289		none	no
Sugarcane_STRG.104290	Retrotransposon protein Ty1-copia subclass	9	yes
Sugarcane_STRG.104291	beta-1,3-galactosyltransferase 7	7	yes
Sugarcane_STRG.104292	putative disease resistance RPP13-like protein 3 isoform X1	8	yes
Sugarcane_STRG.104296	Piezo-type mechanosensitive ion channel-like protein	9	yes
Sugarcane_STRG.104298	ATP synthase subunit d, mitochondrial	none	no
Sugarcane_STRG.104301	putative HGA1	4	yes
Sugarcane_STRG.104302		9	yes
Sugarcane_STRG.104307		9	yes
Sugarcane_STRG.104308	DNA-directed RNA polymerase IV subunit 1 isoform X2	9	yes
Sugarcane_STRG.10431	putative acetyl-CoA acetyltransferase cytosolic 2	9	yes
Sugarcane_STRG.104310	heat stress transcription factor B-1	4	yes
Sugarcane_STRG.104315		6	yes
Sugarcane_STRG.104316		9	yes
Sugarcane_STRG.104326	hypothetical protein ZEAMMB73_Zm00001d018950	2	yes
Sugarcane_STRG.104329	importin subunit beta-1	9	yes
Sugarcane_STRG.10433		5	yes
Sugarcane_STRG.104332	P-loop nucleoside triphosphate hydrolase superfamily protein with CH (Calponin Homology) domain	9	yes
Sugarcane_STRG.104333	1-aminocyclopropane-1-carboxylate synthase	4	yes
Sugarcane_STRG.104337	Cyclin-like F-box	2	yes
Sugarcane_STRG.104339	Niemann-Pick C1 protein-like	5	yes
Sugarcane_STRG.104340	inosine-5'-monophosphate dehydrogenase	14	yes
Sugarcane_STRG.104343		14	yes
Sugarcane_STRG.104346	aspartyl protease family protein 2	10	no
Sugarcane_STRG.104351	chitinase	10	yes
Sugarcane_STRG.104353	fe(2+) transport protein 2	10	yes
Sugarcane_STRG.104355		none	no
Sugarcane_STRG.104363		none	no
Sugarcane_STRG.104365	protein ENHANCED DISEASE RESISTANCE 2-like	9	yes
Sugarcane_STRG.104368	Calmodulin	9	yes
Sugarcane_STRG.104369	3-hydroxyisobutyryl-CoA hydrolase-like protein 3 mitochondrial	none	no
Sugarcane_STRG.104372		14	no
Sugarcane_STRG.104381	probable glutathione S-transferase	5	yes
Sugarcane_STRG.104382		14	yes
Sugarcane_STRG.104383	probable glutathione S-transferase GSTU6	5	yes
Sugarcane_STRG.104388		none	yes
Sugarcane_STRG.104392	predicted protein	none	no
Sugarcane_STRG.104395	zinc finger MYM-type protein 1-like	9	no
Sugarcane_STRG.104400	protein ABHD17C	none	no
Sugarcane_STRG.104402	condensin-2 complex subunit D3	14	yes
Sugarcane_STRG.104406	sugar transport protein 7	10	yes
Sugarcane_STRG.104408	hypothetical protein PAHAL_B00241, partial	16	yes
Sugarcane_STRG.104414	protein ILITYHIA	9	no
Sugarcane_STRG.104417	ILITYHIA	9	no
Sugarcane_STRG.104419	calcineurin B-like protein 3	none	no
Sugarcane_STRG.104424	putative ubiquitin-like-specific protease 2B	9	yes
Sugarcane_STRG.104425	NF-X1-type zinc finger protein NFXL2	4	yes
Sugarcane_STRG.104428		5	yes
Sugarcane_STRG.104429	fructokinase-like 1, chloroplastic	14	yes
Sugarcane_STRG.104446	salutaridine reductase	5	no
Sugarcane_STRG.104449	chaperonin CPN60-1, mitochondrial	6	no
Sugarcane_STRG.104455	probable arabinosyltransferase ARAD1	none	no
Sugarcane_STRG.104457	mediator of RNA polymerase II transcription subunit 25	5	yes
Sugarcane_STRG.104461	Putative regulator of chromosome condensation (RCC1) family protein	3	no
Sugarcane_STRG.104462	Core-2/I-branching beta-16-N-acetylglucosaminyltransferase family protein	7	yes
Sugarcane_STRG.104464	Trimeric LpxA-like enzyme	9	yes
Sugarcane_STRG.104469	probable amino acid permease 7	10	no
Sugarcane_STRG.104477		9	yes
Sugarcane_STRG.10448		9	no
Sugarcane_STRG.104491	cysteine-rich receptor-like protein kinase 10	4	yes
Sugarcane_STRG.104492		5	yes
Sugarcane_STRG.104495		9	no
Sugarcane_STRG.104498		14	no
Sugarcane_STRG.104499	2-isopropylmalate synthase B	3	no
Sugarcane_STRG.104501	Vesicle-associated protein 1-1	9	yes
Sugarcane_STRG.104514	Lysine--tRNA ligase cytoplasmic	9	yes
Sugarcane_STRG.104516	GTP-binding protein SAR1A	none	no
Sugarcane_STRG.104518	protein DMR6-LIKE OXYGENASE 1	5	yes
Sugarcane_STRG.104519	histone-binding protein MSI1 homolog	9	yes
Sugarcane_STRG.104524	40S ribosomal protein S13	none	no
Sugarcane_STRG.104525	probable arabinosyltransferase ARAD1	5	no
Sugarcane_STRG.104527	V-type proton ATPase subunit C	none	no
Sugarcane_STRG.104528	V-type proton ATPase subunit C	none	no
Sugarcane_STRG.10453	ABC transporter C family member 9	9	yes
Sugarcane_STRG.10454	Putative homeodomain-like transcription factor superfamily protein	9	yes
Sugarcane_STRG.104545	nuclear transcription factor Y subunit C-4	14	no
Sugarcane_STRG.104548		9	no
Sugarcane_STRG.104550	MPI	5	yes
Sugarcane_STRG.104553	protein HIRA	none	no
Sugarcane_STRG.104554		5	no
Sugarcane_STRG.104559	LEAF RUST 10 DISEASE-RESISTANCE LOCUS RECEPTOR-LIKE PROTEIN KINASE-like 1.2	2	yes
Sugarcane_STRG.104560		1	no
Sugarcane_STRG.104561		16	yes
Sugarcane_STRG.104565		none	no
Sugarcane_STRG.104568	phospholipase SGR2	9	yes
Sugarcane_STRG.104570	Lysine-ketoglutarate reductase/saccharopine dehydrogenase1	5	no
Sugarcane_STRG.104571		9	yes
Sugarcane_STRG.104572	choline/ethanolaminephosphotransferase 1	3	no
Sugarcane_STRG.104574	Tetratricopeptide repeat (TPR)-like superfamily protein	9	yes
Sugarcane_STRG.104576	catalytic/ hydrolase	5	yes
Sugarcane_STRG.104577	ALA-interacting subunit 3	9	no
Sugarcane_STRG.104582	RNA binding (RRM/RBD/RNP motifs) family protein	9	no
Sugarcane_STRG.104584	RNA binding (RRM/RBD/RNP motifs) family protein	9	yes
Sugarcane_STRG.104586		9	no
Sugarcane_STRG.104587		13	no
Sugarcane_STRG.104589	trafficking protein particle complex subunit 8	9	yes
Sugarcane_STRG.104593	glutamine synthetase	11	no
Sugarcane_STRG.104594	zinc finger A20 and AN1 domain-containing stress-associated protein 1	16	no
Sugarcane_STRG.104596	non-structural maintenance of chromosomes element 1 homolog	11	yes
Sugarcane_STRG.104600		5	no
Sugarcane_STRG.104607		5	yes
Sugarcane_STRG.10461		9	yes
Sugarcane_STRG.104614	ARM repeat superfamily protein	9	yes
Sugarcane_STRG.104618	protein DETOXIFICATION 16 isoform X1	9	no
Sugarcane_STRG.104623	auxin-responsive protein SAUR40-like	14	yes
Sugarcane_STRG.104632	disease resistance protein RGA2	10	yes
Sugarcane_STRG.104638	Amino acid permease 8	none	no
Sugarcane_STRG.104639		9	yes
Sugarcane_STRG.104653		9	yes
Sugarcane_STRG.104655		4	no
Sugarcane_STRG.104656	apoptosis inhibitor 5-like protein API5	9	yes
Sugarcane_STRG.104657	Ypt/Rab-GAP domain of gyp1p superfamily protein	14	yes
Sugarcane_STRG.104664		15	yes
Sugarcane_STRG.104670		14	no
Sugarcane_STRG.104673	protein trichome birefringence-like 28	2	yes
Sugarcane_STRG.104675		9	no
Sugarcane_STRG.104676	DNA-directed RNA polymerase III subunit rpc3	9	no
Sugarcane_STRG.104680		10	yes
Sugarcane_STRG.104681	predicted protein	16	no
Sugarcane_STRG.104685	Isoleucine--tRNA ligase cytoplasmic	9	yes
Sugarcane_STRG.104689	lysM domain-containing GPI-anchored protein 1-like	14	yes
Sugarcane_STRG.10469	malate dehydrogenase, mitochondrial	14	yes
Sugarcane_STRG.104691	rough endosperm3	9	yes
Sugarcane_STRG.104692	zinc-binding protein	13	yes
Sugarcane_STRG.104693	Syntaxin-22	2	yes
Sugarcane_STRG.104695		9	yes
Sugarcane_STRG.104696	protein FAR1-RELATED SEQUENCE 5-like	9	yes
Sugarcane_STRG.104699	ubiquitin carboxyl-terminal hydrolase 2	9	yes
Sugarcane_STRG.104704	Nascent polypeptide-associated complex alpha subunit-like protein	11	no
Sugarcane_STRG.104713	probable transcription factor KAN4	5	yes
Sugarcane_STRG.104715	Zinc finger A20 and AN1 domain-containing stress-associated protein 1	4	no
Sugarcane_STRG.104723		13	yes
Sugarcane_STRG.104728	Coronatine-insensitive protein 1	none	no
Sugarcane_STRG.104730	predicted protein	none	no
Sugarcane_STRG.104732	protein NRT1/ PTR FAMILY 4.3	3	yes
Sugarcane_STRG.104735	dirigent protein 1	5	no
Sugarcane_STRG.104738		13	no
Sugarcane_STRG.104739		2	yes
Sugarcane_STRG.104740	Protein MEI2-like 1	6	no
Sugarcane_STRG.104741	histone-lysine N-methyltransferase ASHR3	9	yes
Sugarcane_STRG.104750	protein NSP-INTERACTING KINASE 1	1	yes
Sugarcane_STRG.104752		16	yes
Sugarcane_STRG.104756	Pi starvation-induced protein	none	no
Sugarcane_STRG.104758	embryogenesis-associated protein EMB8	9	yes
Sugarcane_STRG.104759		none	no
Sugarcane_STRG.104761	60S ribosomal protein L23	none	no
Sugarcane_STRG.104764	Phosphatidylinositol N-acetyglucosaminlytransferase subunit P-related	9	yes
Sugarcane_STRG.104780	DEAD-box ATP-dependent RNA helicase 57	13	yes
Sugarcane_STRG.104783	ras-related protein RABF1	11	no
Sugarcane_STRG.104786		9	no
Sugarcane_STRG.104787	beta-expansin 4 precursor	6	yes
Sugarcane_STRG.10479	ABC transporter G family member 40	5	yes
Sugarcane_STRG.104795	serine/threonine-protein kinase TOR	9	yes
Sugarcane_STRG.104796	basic proline-rich protein	9	no
Sugarcane_STRG.104800	auxin-responsive protein IAA30	11	yes
Sugarcane_STRG.104802	GDSL esterase/lipase	5	yes
Sugarcane_STRG.104803		5	no
Sugarcane_STRG.104805		14	yes
Sugarcane_STRG.104810	alpha amylase inhibitor	16	yes
Sugarcane_STRG.104815	Methyltransferase-like protein 16	9	yes
Sugarcane_STRG.104817	chemocyanin precursor	2	yes
Sugarcane_STRG.104821	NADPH--cytochrome P450 reductase	9	yes
Sugarcane_STRG.104826	teosinte glume architecture 1	none	no
Sugarcane_STRG.104828	protein disulfide isomerase-like 2-2	none	no
Sugarcane_STRG.104829	DEAD-box ATP-dependent RNA helicase 25	none	no
Sugarcane_STRG.104834		16	yes
Sugarcane_STRG.10484	probable UDP-arabinose 4-epimerase 1	9	no
Sugarcane_STRG.104840		5	yes
Sugarcane_STRG.104847	uncharacterized LOC100279343 isoform X4	none	no
Sugarcane_STRG.104851	putative disease resistance RPP13-like protein 3	9	no
Sugarcane_STRG.104861	Histone H2B.2	14	no
Sugarcane_STRG.104867	protein NBR1 homolog isoform X1	14	yes
Sugarcane_STRG.10487	rolled leaf2	9	yes
Sugarcane_STRG.104875	peptidyl-prolyl cis-trans isomerase CYP59	9	yes
Sugarcane_STRG.10488	malate dehydrogenase, mitochondrial	11	no
Sugarcane_STRG.10489	ubiquitin-activating enzyme E1 3 isoform X2	9	yes
Sugarcane_STRG.104892	valine--tRNA ligase, chloroplastic/mitochondrial 2 isoform X1	9	yes
Sugarcane_STRG.104896	anaphase-promoting complex subunit 6	9	yes
Sugarcane_STRG.1049		7	no
Sugarcane_STRG.104902	probable serine/threonine-protein kinase At1g54610	14	yes
Sugarcane_STRG.104903	nuclear pore complex protein NUP93A	9	yes
Sugarcane_STRG.10491		4	no
Sugarcane_STRG.104910	GDSL esterase/lipase At5g45910	5	no
Sugarcane_STRG.10492	U3 small nucleolar ribonucleoprotein protein IMP3	14	no
Sugarcane_STRG.104920	UDP-arabinopyranose mutase 1	14	yes
Sugarcane_STRG.104921	UDP-arabinopyranose mutase 1	14	no
Sugarcane_STRG.104927	salutaridine reductase	5	yes
Sugarcane_STRG.104928	probable alpha,alpha-trehalose-phosphate synthase [UDP-forming] 11	4	yes
Sugarcane_STRG.104930	Protein SRG1	2	no
Sugarcane_STRG.104933	tRNA-dihydrouridine(20) synthase [NAD(P)+]-like	none	no
Sugarcane_STRG.104934	Laccase-15	5	no
Sugarcane_STRG.104937	DNA-directed RNA polymerase	9	yes
Sugarcane_STRG.104942	mitogen-activated protein kinase 5	13	yes
Sugarcane_STRG.104946	ribosome export associated1	9	yes
Sugarcane_STRG.104952	peroxidase 5	2	yes
Sugarcane_STRG.104956	PLATZ transcription factor family protein	10	yes
Sugarcane_STRG.104959	sulfite oxidase	14	yes
Sugarcane_STRG.10496	Protein AUXIN SIGNALING F-BOX 3	6	yes
Sugarcane_STRG.104966	serine/threonine-protein kinase UCNL	2	yes
Sugarcane_STRG.104972		9	yes
Sugarcane_STRG.104976	pentatricopeptide repeat-containing protein At2g46050, mitochondrial	13	yes
Sugarcane_STRG.104980	peptidyl-prolyl cis-trans isomerase FKBP53	11	no
Sugarcane_STRG.104984	heme oxygenase 1	14	yes
Sugarcane_STRG.104989	Protein kinase superfamily protein	9	yes
Sugarcane_STRG.10499		5	no
Sugarcane_STRG.104991	Putative homeodomain-like transcription factor superfamily protein	9	no
Sugarcane_STRG.104992	bifunctional aspartokinase/homoserine dehydrogenase 2, chloroplastic isoform X1	9	yes
Sugarcane_STRG.104993	EXS, C-terminal	9	yes
Sugarcane_STRG.105006	(+)-neomenthol dehydrogenase	2	yes
Sugarcane_STRG.105007		14	yes
Sugarcane_STRG.105008	cytochrome P450 90D2	16	yes
Sugarcane_STRG.105011		9	yes
Sugarcane_STRG.105015	probable apyrase 6	none	no
Sugarcane_STRG.105019	chitinase 8	5	yes
Sugarcane_STRG.10502	Auxin transport protein BIG	9	yes
Sugarcane_STRG.105021		4	yes
Sugarcane_STRG.105024	mitotic spindle checkpoint protein MAD2	11	yes
Sugarcane_STRG.105030	Os02g0216300	9	yes
Sugarcane_STRG.105031	Cell division control protein 48 homolog D	9	yes
Sugarcane_STRG.105034	mediator of RNA polymerase II transcription subunit 15a	9	yes
Sugarcane_STRG.105035		15	yes
Sugarcane_STRG.105036		9	yes
Sugarcane_STRG.105037	COP9 signalosome complex subunit 4	9	yes
Sugarcane_STRG.10504	probable ascorbate-specific transmembrane electron transporter 2	5	yes
Sugarcane_STRG.105040		9	yes
Sugarcane_STRG.105041	Starch synthase IIIb-1	9	yes
Sugarcane_STRG.105043	predicted protein	2	yes
Sugarcane_STRG.105048	ABC transporter I family member 6, chloroplastic	none	no
Sugarcane_STRG.10505		11	yes
Sugarcane_STRG.105053		9	yes
Sugarcane_STRG.105055	60S acidic ribosomal protein P1	11	no
Sugarcane_STRG.105056	secretory carrier-associated membrane protein 6	none	no
Sugarcane_STRG.105060	Cell cycle regulated microtubule associated protein	9	no
Sugarcane_STRG.105064	uncharacterized aarF domain-containing protein kinase At5g05200, chloroplastic	9	yes
Sugarcane_STRG.10507	MICOS complex subunit MIC60	7	no
Sugarcane_STRG.105074	uncharacterized protein LOC8057780	4	no
Sugarcane_STRG.105075	ribosome maturation protein SBDS	9	yes
Sugarcane_STRG.105081	methylesterase 7	5	yes
Sugarcane_STRG.105082	signal recognition particle receptor subunit beta	none	no
Sugarcane_STRG.105089		9	no
Sugarcane_STRG.10509	probable inactive receptor kinase At5g58300	16	no
Sugarcane_STRG.105090	uncharacterized protein LOC8081559	9	no
Sugarcane_STRG.105094		9	yes
Sugarcane_STRG.105095	microtubule-associated protein RP/EB family member 1A	14	no
Sugarcane_STRG.105096	microtubule-associated protein futsch	9	yes
Sugarcane_STRG.105100	P-loop containing nucleoside triphosphate hydrolase superfamily protein	9	no
Sugarcane_STRG.105101	chitinase-like protein 1	14	no
Sugarcane_STRG.105103	protein PAIR1	14	yes
Sugarcane_STRG.105104		7	yes
Sugarcane_STRG.105111	predicted protein	9	yes
Sugarcane_STRG.105117		9	yes
Sugarcane_STRG.105119	heavy metal-associated isoprenylated plant protein 39	3	yes
Sugarcane_STRG.105121	CBL-interacting serine/threonine-protein kinase 9	13	no
Sugarcane_STRG.105122	isopentenyl-diphosphate Delta-isomerase I	11	no
Sugarcane_STRG.105124	keratinocytes-associated protein 2	none	no
Sugarcane_STRG.105125	isocitrate dehydrogenase [NAD] catalytic subunit 5, mitochondrial	7	no
Sugarcane_STRG.105135	COP9 signalosome complex subunit 8	11	no
Sugarcane_STRG.105142	sodium-coupled neutral amino acid transporter 1-like	8	yes
Sugarcane_STRG.105150	Retrovirus-related Pol polyprotein from transposon TNT 1-94	9	yes
Sugarcane_STRG.105151	Scarecrow-like protein 28	14	yes
Sugarcane_STRG.105152		14	yes
Sugarcane_STRG.105154		4	yes
Sugarcane_STRG.105159	triose phosphate/phosphate translocator	11	yes
Sugarcane_STRG.105163	S-adenosyl-L-methionine-dependent methyltransferase superfamily protein	9	yes
Sugarcane_STRG.105168	chloride channel protein CLC-a-like	5	no
Sugarcane_STRG.105171	UDP-glucose 4-epimerase 1	4	no
Sugarcane_STRG.105174	Receptor-like kinase TMK4	9	yes
Sugarcane_STRG.105177	Peptidyl-prolyl cis-trans isomerase CYP23	6	no
Sugarcane_STRG.105181	protein PARTING DANCERS	none	yes
Sugarcane_STRG.105183	pyruvate kinase 1, cytosolic-like	5	no
Sugarcane_STRG.105187	Tetratricopeptide repeat (TPR)-like superfamily protein	14	yes
Sugarcane_STRG.105193	serine/threonine-protein kinase ATG1a	14	no
Sugarcane_STRG.105197		16	no
Sugarcane_STRG.105204	DHHC zinc finger domain containing protein	9	yes
Sugarcane_STRG.105206	NADH dehydrogenase [ubiquinone] 1 alpha subcomplex subunit 8-B	11	no
Sugarcane_STRG.105209		5	yes
Sugarcane_STRG.10521	Protein CHROMATIN REMODELING 35	9	yes
Sugarcane_STRG.105218		10	yes
Sugarcane_STRG.105219		9	no
Sugarcane_STRG.10522	probably inactive leucine-rich repeat receptor-like protein kinase At5g48380	9	yes
Sugarcane_STRG.105221	phosphoenolpyruvate carboxylase 1	3	no
Sugarcane_STRG.105224	fatty acid desaturase DES2	5	yes
Sugarcane_STRG.105227	40S ribosomal protein S3a	14	no
Sugarcane_STRG.105229	Serine/threonine-protein kinase haspin-like protein	14	no
Sugarcane_STRG.10523	Insulin-degrading enzyme-like 1 peroxisomal	none	no
Sugarcane_STRG.105230	ARM REPEAT PROTEIN INTERACTING WITH ABF2	9	no
Sugarcane_STRG.105232	sodium/calcium exchanger NCL1	13	no
Sugarcane_STRG.105234	nucleosome/chromatin assembly factor 104	14	yes
Sugarcane_STRG.105235	beta-galactosidase 5	14	no
Sugarcane_STRG.10524	RNA-binding (RRM/RBD/RNP motifs) family protein	4	no
Sugarcane_STRG.105245	Protein phosphatase 2C family protein	9	yes
Sugarcane_STRG.105247	NB-LRR protein	9	no
Sugarcane_STRG.10525		9	yes
Sugarcane_STRG.105251	E3 ubiquitin-protein ligase PRT6	9	yes
Sugarcane_STRG.105256	peroxidase 1	5	yes
Sugarcane_STRG.105257	ABC transporter G family member 40	9	yes
Sugarcane_STRG.105260	protein RNA-directed DNA methylation 3	9	yes
Sugarcane_STRG.105265		none	no
Sugarcane_STRG.105266		13	yes
Sugarcane_STRG.105268		4	no
Sugarcane_STRG.105271		none	no
Sugarcane_STRG.105273	ABSCISIC ACID-INSENSITIVE 5-like protein 2	6	yes
Sugarcane_STRG.105280	alanine--tRNA ligase	9	yes
Sugarcane_STRG.105284	transcription factor bHLH51	5	no
Sugarcane_STRG.105285	pyruvate decarboxylase 1	9	yes
Sugarcane_STRG.105287	methionine aminopeptidase 1A	9	yes
Sugarcane_STRG.105288	methionine aminopeptidase 1A	none	no
Sugarcane_STRG.105299	ADP,ATP carrier protein 1, mitochondrial	5	yes
Sugarcane_STRG.105308	RING/U-box superfamily protein	5	no
Sugarcane_STRG.105309	cyclin-dependent kinase B2-1	13	yes
Sugarcane_STRG.105310	transportin MOS14	9	no
Sugarcane_STRG.105312	5'-3' exoribonuclease 4 isoform X2	1	yes
Sugarcane_STRG.105320	pyruvate decarboxylase 2	13	no
Sugarcane_STRG.105323		9	yes
Sugarcane_STRG.105325	Protein BOBBER 1	14	no
Sugarcane_STRG.10533		11	no
Sugarcane_STRG.105330	persulfide dioxygenase ETHE1 homolog, mitochondrial	2	no
Sugarcane_STRG.105331	Vacuolar-sorting receptor 1	5	no
Sugarcane_STRG.105334	glucan endo-1,3-beta-glucosidase GII	5	yes
Sugarcane_STRG.105335	mannose-P-dolichol utilization defect 1 protein homolog 2	none	no
Sugarcane_STRG.105337	sodium/calcium exchanger NCL1	13	no
Sugarcane_STRG.10534	DNA (cytosine-5)-methyltransferase 1	none	no
Sugarcane_STRG.105344	cytochrome P450 709B2	5	no
Sugarcane_STRG.105347		9	no
Sugarcane_STRG.105348	ABC transporter G family member 24	8	yes
Sugarcane_STRG.105349	3-ketoacyl-CoA thiolase 2, peroxisomal	13	no
Sugarcane_STRG.10535	protein BONZAI 1	9	yes
Sugarcane_STRG.105350	V-type proton ATPase subunit E	6	yes
Sugarcane_STRG.105352	Autophagy-related protein 101	14	no
Sugarcane_STRG.105353	1,2-dihydroxy-3-keto-5-methylthiopentene dioxygenase 2	11	no
Sugarcane_STRG.105356	Pentatricopeptide (PPR) repeat protein-like	6	no
Sugarcane_STRG.105357	aldehyde dehydrogenase2	9	no
Sugarcane_STRG.105359		9	yes
Sugarcane_STRG.105363	G-box binding factor	10	no
Sugarcane_STRG.105365	mRNA cap guanine-N7 methyltransferase 1	none	no
Sugarcane_STRG.105366	chemocyanin precursor	2	yes
Sugarcane_STRG.10537	GDSL esterase/lipase At5g45670	3	yes
Sugarcane_STRG.105372	Vacuole membrane protein KMS1	9	no
Sugarcane_STRG.105374	galactoside 2-alpha-L-fucosyltransferase-like	5	yes
Sugarcane_STRG.105375	putative trehalose-phosphate phosphatase J	13	yes
Sugarcane_STRG.105376	ATP-dependent DNA helicase PIF1	9	yes
Sugarcane_STRG.105379	probable histidine kinase 1	16	yes
Sugarcane_STRG.10538	spastin	5	no
Sugarcane_STRG.105384	phospholipase D2	9	no
Sugarcane_STRG.105388	cullin-1	9	yes
Sugarcane_STRG.105391	Enhancer of mRNA-decapping protein 4	9	no
Sugarcane_STRG.105392	ERAD-associated E3 ubiquitin-protein ligase HRD1 isoform X1	none	no
Sugarcane_STRG.105394	soluble starch synthase IV-2	3	no
Sugarcane_STRG.105398		3	yes
[truncated: 37,776 more rows]
