# Supplementary material for: Differentiation of Tracheary Elements in Sugarcane Suspension Cells Involves Changes in Secondary Wall Deposition and Extensive Transcriptional Reprogramming
Source: Front Plant Sci. 2020 Dec 18;11:617020. doi: 10.3389/fpls.2020.617020 (PMC7814504; doi:10.3389/fpls.2020.617020)
Supplement: Supplementary file 18 [file Table_9.XLSX]

## Sheet: TFs
Table S9. Putative homologues of sugarcane transcription factors by first hit blastx analysis against Arabidopsis, poplar, rice, maize and switchgrass proteomes.
Gene ID	Annotation Blast2GO and Grassius	Upregulated in induced samples?	Co-expression cluster	arabidopsis			Poplar			Rice			Maize			Swithgrass
				gene ID	gene name (if available)	e-value	gene ID	gene name (if available)	e-value	gene ID	gene name (if available)	e-value	gene ID	gene name (if available)	e-value	gene ID	gene name (if available)	e-value
NAC
Sugarcane_STRG.87164	NAC domain-containing protein 104, ScNAC51 (ligthgreen node in figure 7)	yes	2	AT5G64530.1	XND1	1e-53	Potri.005G064100.1.p		2e-49	LOC_Os02g34970.1		3e-94	GRMZM2G094067_P01		3e-102	Pavir.1NG289200.1.p		2e-116
Sugarcane_STRG.80194	NAC domain-containing protein 104, ScNAC51 (ligthgreen node in figure 7)	yes	2	AT5G64530.1	XND1	3e-55	Potri.005G064100.1.p		6e-51	LOC_Os02g34970.1		4e-97	GRMZM2G094067_P01		2e-105	Pavir.1NG289200.1.p		1e-119
Sugarcane_STRG.11104	NAC domain-containing protein 104, ScNAC51 (ligthgreen node in figure 7)	yes	2	AT5G64530.1	XND1	5e-55	Potri.005G064100.1.p		1e-50	LOC_Os02g34970.1		1e-96	GRMZM2G094067_P01		8e-105	Pavir.1NG289200.1.p		4e-119
Sugarcane_STRG.104327	NAC domain-containing protein 104, SbNAC77	yes	5	AT5G64530.1	XND1	5e-58	Potri.007G105000.1.p	PtXND1	1e-50	LOC_Os04g35660.1		4e-85	GRMZM2G316840_P01		2e-100	Pavir.7NG197300.1.p		2e-105
Sugarcane_STRG.29408	NAC domain-containing protein 104, ScNAC51	yes	5	AT5G64530.1	XND1	7e-54	Potri.005G064100.1.p		2e-49	LOC_Os02g34970.1		4e-95	GRMZM2G094067_P01		7e-103	Pavir.1NG289200.1.p		5e-117
Sugarcane_STRG.56328	NAC domain-containing protein 104, SbNAC55	yes	none	AT5G64530.1	XND1	5e-30	Potri.005G064100.1.p		5e-28	LOC_Os02g34970.1		7e-61	GRMZM2G094067_P01		9e-65	Pavir.4KG401400.2.p		6e-83
Sugarcane_STRG.123124	NAC domain-containing protein 7, SbNAC84	yes	1	AT1G12260.1	vnd4	3e-99	Potri.001G120000.4.p	PtrWND4A	6e-104	LOC_Os02g42970.1		2e-118	GRMZM2G178998_P01	ZmSWN6	0	Pavir.7NG342200.1.p	PvSWN6B	4e-174
Sugarcane_STRG.89631	NAC domain-containing protein 7, SbNAC84	yes	1	AT1G12260.1	vnd4	7e-102	Potri.001G120000.4.p	PtrWND4A	4e-106	LOC_Os02g42970.1		9e-121	GRMZM2G178998_P01	ZmSWN6	0	Pavir.7KG266300.1.p	PvSWN6A	5e-177
Sugarcane_STRG.107844	NAC domain-containing protein 7, SbNAC84	yes	none	AT1G12260.1	vnd4	2e-76	Potri.001G120000.4.p	PtrWND4A	1e-79	LOC_Os02g42970.1		2e-94	GRMZM2G178998_P01	ZmSWN6	0	Pavir.7NG342200.1.p	PvSWN6B	8e-152
Sugarcane_STRG.81486	NAC domain-containing protein 7-like, SbNAC115	yes	none	AT1G12260.1	vnd4	2e-60	Potri.001G120000.4.p	PtrWND4A	2e-81	LOC_Os06g01480.1	OsSWN7	4e-110	GRMZM2G440219_P01	ZmSWN7	1e-167	Pavir.4KG010900.2.p	PvSWN7B	5e-176
Sugarcane_STRG.32640	NAC domain-containing protein 77, SbNAC65 (ligthgreen node in figure 7)	yes	2	AT5G18270.2	ANAC087	2e-72	Potri.019G031600.1.p		2e-73	LOC_Os12g03050.1		6e-97	GRMZM2G018436_P01		2e-139	Pavir.3NG237616.2.p		3e-135
Sugarcane_STRG.46524	NAC domain-containing protein 77, SbNAC65 (ligthgreen node in figure 7)	yes	2	AT5G18270.2	ANAC087	9e-72	Potri.019G031600.1.p		6e-73	LOC_Os12g03050.1		2e-96	GRMZM2G018436_P01		5e-136	Pavir.3NG237616.2.p		2e-129
Sugarcane_STRG.84485	NAC domain-containing protein 77, SbNAC65 (ligthgreen node in figure 7)	yes	2	AT5G18270.2	ANAC087	1e-72	Potri.019G031600.1.p		4e-73	LOC_Os12g03050.1		4e-98	GRMZM2G018436_P01		2e-134	Pavir.3NG237616.2.p		2e-131
Sugarcane_STRG.77806	NAC domain-containing protein 77, SbNAC65 (ligthgreen node in figure 7)	yes	2	AT5G18270.2	ANAC087	2e-71	Potri.019G031600.1.p		2e-73	LOC_Os12g03050.1		2e-95	GRMZM2G018436_P01		6e-134	Pavir.3NG237616.2.p		2e-129
Sugarcane_STRG.4650	NAC domain-containing protein 77, SbNAC65	yes	5	AT5G18270.2	ANAC087	9e-72	Potri.019G031600.1.p		1e-72	LOC_Os12g03050.1		1e-96	GRMZM2G018436_P01		8e-136	Pavir.3NG237616.2.p		8e-134
Sugarcane_STRG.92348	NAC domain-containing protein 77, SbNAC65	yes	5	AT5G18270.2	ANAC087	1e-72	Potri.019G031600.1.p		2e-72	LOC_Os12g03050.1		5e-95	GRMZM2G018436_P01		1e-128	Pavir.3NG237616.2.p		3e-123
Sugarcane_STRG.71953	NAC domain-containing protein 18, SbNAC28 (ligthgreen node in figure 7)	yes	2	AT2G33480.1	ANAC041	7e-26	Potri.003G166500.1.p	PtVNI2	1e-30	LOC_Os09g33490.1		8e-40	GRMZM2G179049_P02		1e-88	Pavir.2NG424500.1.p		3e-81
Sugarcane_STRG.95454	NAC domain-containing protein 68, ScNAC69 (ligthgreen node in figure 7)	yes	2	AT2G33480.2	ANAC041	8e-25	Potri.004G038000.1.p		1e-24	LOC_Os08g42400.1		3e-42	GRMZM2G054252_P02		5e-91	Pavir.6KG383036.2.p		1e-76
Sugarcane_STRG.122862	NAC domain-containing protein 18, ScNAC62 (ligthgreen node in figure 7)	yes	2	AT2G33480.2	ANAC041	2e-32	Potri.001G061200.1.p		8e-35	LOC_Os09g33490.1		1e-39	GRMZM2G054277_P02		2e-73	Pavir.2KG203306.3.p		6e-68
Sugarcane_STRG.86562	NAC domain-containing protein 18, SbNAC28 (ligthgreen node in figure 7)	yes	2	AT2G33480.1	ANAC041	4e-30	Potri.003G166500.1.p	PtVNI2	8e-35	LOC_Os09g33490.1		2e-44	GRMZM2G179049_P02		1e-92	Pavir.2NG424500.1.p		2e-91
Sugarcane_STRG.129826	NAC domain-containing protein 18, SbNAC28 (ligthgreen node in figure 7)	yes	2	AT2G33480.1	ANAC041	7e-27	Potri.003G166500.1.p	PtVNI2	2e-31	LOC_Os09g33490.1		5e-40	GRMZM2G179049_P02		3e-89	Pavir.2NG424500.1.p		1e-82
Sugarcane_STRG.69276	NAC domain-containing protein 18, SbNAC28 (ligthgreen node in figure 7)	yes	2	AT2G33480.1	ANAC041	2e-26	Potri.003G166500.1.p	PtVNI2	4e-31	LOC_Os09g33490.1		2e-39	GRMZM2G179049_P02		8e-88	Pavir.2NG424500.1.p		3e-81
Sugarcane_STRG.73326	NAC domain-containing protein 68, ScNAC69	yes	5	AT2G33480.2	ANAC041	8e-22	Potri.001G061200.1.p		5e-23	LOC_Os08g42400.2		4e-37	GRMZM2G054252_P02		3e-78	Pavir.6KG383036.2.p		1e-68
Sugarcane_STRG.132074	NAC domain-containing protein 68, ScNAC69	yes	5	AT2G33480.2	ANAC041	3e-27	Potri.003G166500.1.p	PtVNI2	6e-27	LOC_Os08g42400.1		3e-44	GRMZM2G054252_P02		9e-93	Pavir.6KG383036.2.p		2e-80
Sugarcane_STRG.23952	NAC domain-containing protein 68, ScNAC69	yes	5	AT2G33480.2	ANAC041	7e-25	Potri.004G038000.1.p		3e-24	LOC_Os08g42400.1		2e-42	GRMZM2G054252_P02		3e-90	Pavir.6KG383036.2.p		2e-79
Sugarcane_STRG.19888	NAC domain-containing protein 73, SbNAC113	yes	none	AT4G28500.1	SND2	9e-106	Potri.017G016700.1.p	PtrNAC154	1e-112	LOC_Os05g48850.1		2e-135	GRMZM2G031200_P01		2e-164	Pavir.3NG181835.1.p		3e-158
Sugarcane_STRG.85288	NAC domain-containing protein 73, SbNAC113	yes	none	AT4G28500.1	SND2	7e-106	Potri.017G016700.1.p	PtrNAC154	7e-112	LOC_Os05g48850.1		2e-135	GRMZM2G031200_P01		3e-164	Pavir.3NG181835.1.p		2e-158
Sugarcane_STRG.127593	protein CUP-SHAPED COTYLEDON 1, SbNAC101	yes	1	AT5G53950.1	ANAC098	8e-83	Potri.011G115400.1.p		7e-84	LOC_Os06g23650.1		4e-98	GRMZM2G139700_P01		3e-117	Pavir.4NG208366.2.p		8e-117
Sugarcane_STRG.104996	protein CUP-SHAPED COTYLEDON 1, SbNAC101	yes	1	AT5G53950.1	ANAC098	7e-84	Potri.011G115400.1.p		8e-85	LOC_Os06g23650.1		2e-99	GRMZM2G393433_P01		4e-117	Pavir.4NG208366.2.p		9e-118
Sugarcane_STRG.7538	NAC domain-containing protein 8, SbNAC15	yes	none	AT5G16610.2	hypothetical protein	6e-65	Potri.017G130400.3.p		1e-64	LOC_Os03g12120.1		1e-89	AC233893.1_FGP002		7e-106	Pavir.9KG618400.1.p		2e-117
Sugarcane_STRG.24289	NAC domain transcription factor superfamily protein, ScNAC44	yes	9	AT5G17260.1	ANAC086	5e-58	Potri.012G038100.3.p		2e-58	LOC_Os01g15640.1		6e-90	GRMZM2G064541_P01		8e-103	Pavir.5KG170000.2.p		9e-100
Sugarcane_STRG.122127	NAC domain-containing protein 18, SbNAC28	yes	2	AT5G13180.1	ANAC083	2e-25	Potri.001G061200.1.p		3e-30	LOC_Os09g33490.1		6e-37	GRMZM2G179049_P02		8e-82	Pavir.2NG424500.1.p		5e-71
Sugarcane_STRG.3850	NAC domain-containing protein 77, SbNAC65	yes	5	AT5G07680.2	ANAC080	4e-44	Potri.018G003800.6.p		4e-44	LOC_Os12g03050.1		7e-62	GRMZM2G018436_P01		4e-92	Pavir.3NG237616.2.p		6e-84
Sugarcane_STRG.48322	NAC domain-containing protein 86, SbNAC10	yes	2	AT4G17980.1	ANAC071	2e-76	Potri.003G089800.4.p		7e-90	LOC_Os10g42130.1		3e-106	GRMZM2G082709_P01		6e-134	Pavir.9NG456100.1.p		2e-142
Sugarcane_STRG.124596	transcription factor JUNGBRUNNEN 1, SbNAC19	yes	2	AT2G43000.1	ANAC042	1e-75	Potri.005G098000.1.p		1e-75	LOC_Os07g04560.1		1e-100	GRMZM2G479980_P01		6e-161	Pavir.2KG047300.1.p		2e-158
Sugarcane_STRG.136707	transcription factor JUNGBRUNNEN 1, SbNAC19	yes	5	AT2G43000.1	ANAC042	6e-76	Potri.005G098000.1.p		8e-76	LOC_Os07g04560.1		5e-101	GRMZM2G479980_P01		3e-159	Pavir.2KG047300.1.p		1e-156
Sugarcane_STRG.98662	transcription factor JUNGBRUNNEN 1, SbNAC19	yes	5	AT2G43000.1	ANAC042	5e-75	Potri.005G098000.1.p		1e-75	LOC_Os07g04560.1		1e-100	GRMZM2G479980_P01		2e-160	Pavir.2KG047300.1.p		7e-158
Sugarcane_STRG.96006	transcription factor JUNGBRUNNEN 1, SbNAC7	yes	none	AT2G43000.1	ANAC042	1e-73	Potri.002G057200.3.p		2e-75	LOC_Os03g56580.1		2e-102	GRMZM2G112548_P01		2e-101	Pavir.9KG315252.1.p		3e-117
Sugarcane_STRG.100517	NAC domain-containing protein 35-like, SbNAC123	yes	13	AT2G17040.1	ANAC036	2e-65	Potri.009G141600.1.p		6e-71	LOC_Os06g51070.1		3e-114	GRMZM2G074358_P01		1e-133	Pavir.4KG382403.1.p		4e-124
Sugarcane_STRG.81658	NAC domain-containing protein 35, SbNAC16	yes	none	AT2G17040.1	ANAC036	3e-48	Potri.009G141600.1.p		8e-53	LOC_Os03g04070.1		5e-87	GRMZM2G059428_P01		9e-108	Pavir.9KG578100.1.p		5e-100
Sugarcane_STRG.54502	NAC domain-containing protein 35, SbNAC16	yes	none	AT2G17040.1	ANAC036	8e-62	Potri.009G141600.1.p		3e-66	LOC_Os03g04070.1		2e-102	GRMZM2G059428_P01		1e-119	Pavir.9KG578100.1.p		7e-108
Sugarcane_STRG.15169	NAC domain-containing protein 68, ScNAC69	yes	2	AT1G76420.1	ANAC031	3e-11	no hits		no hits	LOC_Os08g42400.1		9e-22	GRMZM2G054252_P01		2e-54	Pavir.6KG383036.2.p		9e-45
Sugarcane_STRG.112521	NAC domain transcription factor, SbNAC33	yes	4	AT1G69490.1	ANAC029	7e-75	Potri.004G038000.1.p		1e-77	LOC_Os07g48450.1		4e-126	GRMZM2G430849_P01		0	Pavir.2NG633500.1.p		1e-151
Sugarcane_STRG.93452	NAC domain transcription factor, SbNAC33	yes	4	AT1G69490.1	ANAC029	2e-66	Potri.001G404400.1.p		2e-66	LOC_Os03g21060.1		5e-70	GRMZM2G430849_P01		2e-71	Pavir.8NG113600.5.p		1e-140
Sugarcane_STRG.129729	NAC domain-containing protein 8, ScNAC39	yes	2	AT1G25580.1	ANAC008	1e-35	Potri.008G116600.1.p		7e-42	LOC_Os02g38130.1		5e-27	GRMZM2G379608_P01		5e-57	Pavir.4KG138900.1.p		7e-53
Sugarcane_STRG.91924	NAC domain-containing protein 8, ScNAC47	yes	none	AT1G25580.1	ANAC008	7e-35	Potri.010G129700.2.p		3e-43	LOC_Os03g12120.1		3e-110	GRMZM5G894234_P01		0	Pavir.9NG638700.2.p		0
Sugarcane_STRG.28650	protein CUP-SHAPED COTYLEDON 1, SbNAC101	yes	1	no hits	-	no hits	no hits		no hits	no hits		no hits	GRMZM2G139700_P01		4e-21	no hits		no hits
Sugarcane_STRG.126511	protein CUP-SHAPED COTYLEDON 1, SbNAC101	yes	1	no hits	-	no hits	no hits		no hits	no hits		no hits	GRMZM2G393433_P02		2e-12	Pavir.4NG208366.2.p		8e-11
Sugarcane_STRG.108339	SbNAC65	yes	2	no hits	-	no hits	no hits		no hits	no hits		no hits	GRMZM2G018436_P01		4e-31	Pavir.3NG237616.2.p		1e-23
Sugarcane_STRG.10176	hypothetical protein SORBI_3006G118200, SbNAC80	yes	none	no hits	-	no hits	no hits		no hits	no hits		no hits	no hits		no hits	no hits		no hits
Sugarcane_STRG.30243	SbNAC55 (ligthgreen node in figure 7)	not DE	2	AT5G64530.1	XND1	1e-29	Potri.007G105000.1.p	PtXND1	6e-37	LOC_Os02g34970.1		2e-60	GRMZM2G094067_P01		3e-64	Pavir.4KG401400.2.p		2e-82
Sugarcane_STRG.44358	SbNAC47 (ligthgreen node in figure 7)	not DE	2	AT5G08790.1	ANAC081	1e-84	Potri.002G081000.1.p		2e-84	LOC_Os01g60020.1		1e-154	GRMZM2G068973_P01		9e-178	Pavir.5NG556900.1.p		1e-179
MYB
Sugarcane_STRG.22538	myb-related protein Myb4-like, SbMYB57	yes	1	AT3G23250.1	ATMYB15	7e-73	Potri.002G038500.1.p		5e-72	LOC_Os02g41510.1		1e-100	GRMZM2G095904_P01		2e-111	Pavir.1KG402200.1.p		2e-104
Sugarcane_STRG.33545	myb-related protein Myb4-like, SbMYB57	yes	1	AT3G23250.1	ATMYB15	4e-74	Potri.002G038500.1.p		1e-73	LOC_Os02g41510.1		3e-101	GRMZM2G095904_P01		4e-112	Pavir.1KG402200.1.p		5e-106
Sugarcane_STRG.138604	myb-related protein Zm38, SbMYB92	yes	1	AT4G38620.1	ATMYB4	1e-79	Potri.019G081500.1.p		1e-77	LOC_Os09g36730.1	OsMYB108	2e-78	GRMZM2G041415_P01	ZmMYB8	2e-84	Pavir.8KG077400.1.p		4e-79
Sugarcane_STRG.24874	transcription factor RAX3, SbMYB2	yes	2	no hits	-	no hits	no hits		no hits	LOC_Os03g56090.1		1e-70	GRMZM2G104789_P01		5e-85	Pavir.9KG014451.1.p		1e-92
Sugarcane_STRG.118651	transcription factor MYB2, ScMYB14 (ligthgreen node in figure 7)	yes	2	AT1G48000.1	ATMYB112	5e-70	Potri.008G101400.1.p		9e-76	LOC_Os07g48870.1		4e-80	GRMZM2G176327_P01		2e-119	Pavir.2NG618200.1.p		5e-100
Sugarcane_STRG.135298	transcription factor MYB2, SbMYB29 (ligthgreen node in figure 7)	yes	2	AT1G48000.1	ATMYB112	8e-73	Potri.008G101400.1.p		2e-80	LOC_Os07g48870.1		2e-85	GRMZM2G176327_P01		2e-134	Pavir.2NG618200.1.p		3e-102
Sugarcane_STRG.138244	transcription factor MYB2, ScMYB14 (ligthgreen node in figure 7)	yes	2	AT1G48000.1	ATMYB112	6e-71	Potri.008G101400.1.p		8e-77	LOC_Os07g48870.1		6e-81	GRMZM2G176327_P01		5e-120	Pavir.2NG618200.1.p		4e-100
Sugarcane_STRG.138488	transcription factor MYB2, ScMYB14 (ligthgreen node in figure 7)	yes	2	AT1G48000.1	ATMYB112	6e-71	Potri.008G101400.1.p		8e-77	LOC_Os07g48870.1		6e-81	GRMZM2G176327_P01		5e-120	Pavir.2NG618200.1.p		4e-100
Sugarcane_STRG.98184	transcription factor JAMYB, SbMYB96 (ligthgreen node in figure 7)	yes	2	AT1G48000.1	ATMYB112	4e-67	Potri.008G101400.1.p		6e-72	LOC_Os12g37690.1		6e-83	GRMZM2G143046_P01		2e-87	Pavir.3NG242200.1.p		1e-82
Sugarcane_STRG.15867	transcription factor MYB2, SbMYB29 (ligthgreen node in figure 7)	yes	2	AT1G48000.1	ATMYB112	2e-72	Potri.008G101400.1.p		1e-80	LOC_Os07g48870.1		4e-85	GRMZM2G176327_P01		1e-131	Pavir.2NG618200.1.p		7e-106
Sugarcane_STRG.35026	transcription factor MYB2, SbMYB10 (ligthgreen node in figure 7)	yes	2	AT1G48000.1	ATMYB112	9e-78	Potri.008G101400.1.p		1e-84	LOC_Os03g20090.1		2e-124	GRMZM2G070849_P01		4e-157	Pavir.9NG611014.1.p		1e-164
Sugarcane_STRG.32950	transcription factor MYB2, ScMYB14	yes	2	AT1G48000.1	ATMYB115	7e-70	Potri.008G101400.1.p		2e-75	LOC_Os07g48870.1		1e-79	GRMZM2G176327_P01		8e-114	Pavir.2NG618200.1.p		3e-98
Sugarcane_STRG.24101	myb-related protein Myb4-like, SbMYB57	yes	2	AT3G23250.1	ATMYB15	7e-75	Potri.002G038500.1.p		1e-74	LOC_Os02g41510.1		9e-105	GRMZM2G095904_P01		4e-114	Pavir.1KG402200.1.p		4e-106
Sugarcane_STRG.62296	myb-related protein Myb4-like, ScMYB28	yes	2	AT3G23250.1	ATMYB15	1e-60	Potri.008G166700.1.p		4e-59	LOC_Os10g33810.1		2e-69	GRMZM2G147346_P01		3e-72	Pavir.9NG301500.1.p		2e-108
Sugarcane_STRG.38388	myb-related protein Myb4-like, SbMYB57	yes	2	AT3G23250.1	ATMYB15	1e-73	Potri.002G038500.1.p		1e-72	LOC_Os02g41510.1		1e-101	GRMZM2G095904_P01		7e-112	Pavir.1KG402200.1.p		1e-104
Sugarcane_STRG.131620	myb-related protein Myb4-like, SbMYB57	yes	2	AT3G23250.1	ATMYB15	8e-75	Potri.002G038500.1.p		8e-74	LOC_Os02g41510.1		2e-103	GRMZM2G095904_P01		3e-114	Pavir.1KG402200.1.p		2e-106
Sugarcane_STRG.80181	transcription factor LAF1, SbMYB73	yes	2	AT4G25560.1	ATMYB18	3e-54	Potri.015G143400.2.p		4e-62	LOC_Os04g45020.1		3e-126	GRMZM2G170049_P01		2e-104	Pavir.7KG264000.1.p		8e-147
Sugarcane_STRG.105523	transcription factor MYB36, SbMYB80 (ligthgreen node in figure 7)	yes	2	AT5G57620.1	ATMYB36	3e-77	Potri.018G095900.1.p	PtrMYB088	2e-76	LOC_Os02g54520.1		2e-119	GRMZM2G015021_P01		5e-161	Pavir.1KG527200.1.p		3e-163
Sugarcane_STRG.27596	transcription factor RAX3, SbMYB2 (ligthgreen node in figure 7)	yes	2	AT5G57620.1	ATMYB36	4e-77	Potri.002G113700.2.p		2e-80	LOC_Os03g56090.1		3e-150	GRMZM2G104789_P01		3e-161	Pavir.9KG014451.1.p		3e-171
Sugarcane_STRG.100963	transcription factor MYB36, SbMYB21 (ligthgreen node in figure 7)	yes	2	AT5G57620.1	ATMYB36	8e-67	Potri.007G007900.1.p		4e-66	LOC_Os09g26170.1		7e-88	GRMZM2G117244_P01		2e-152	Pavir.2KG343700.1.p		4e-155
Sugarcane_STRG.59769	Transcription factor RAX3, SbMYB80 (ligthgreen node in figure 7)	yes	2	AT5G57620.1	ATMYB36	4e-76	Potri.002G113700.2.p		2e-76	LOC_Os02g54520.1		5e-114	GRMZM2G015021_P01		2e-176	Pavir.1KG527200.1.p		2e-156
Sugarcane_STRG.129931	transcription factor MYB36, SbMYB21 (ligthgreen node in figure 7)	yes	2	AT5G57620.1	ATMYB36	1e-64	Potri.007G007900.1.p		2e-65	LOC_Os09g26170.1		8e-89	GRMZM2G117244_P01		1e-158	Pavir.2KG343700.1.p		3e-160
Sugarcane_STRG.37085	transcription factor MYB36, SbMYB21 (ligthgreen node in figure 7)	yes	2	AT5G57620.1	ATMYB36	2e-66	Potri.007G007900.1.p		1e-65	LOC_Os09g26170.1		1e-95	GRMZM2G117244_P01		1e-165	Pavir.2KG343700.1.p		2e-162
Sugarcane_STRG.26476	transcription factor MYB36, SbMYB21 (ligthgreen node in figure 7)	yes	2	AT5G57620.1	ATMYB36	3e-14	Potri.018G095900.1.p	PtrMYB088	3e-13	LOC_Os09g26170.1		3e-15	GRMZM2G117244_P01		3e-91	Pavir.2KG343700.1.p		7e-91
Sugarcane_STRG.68346	Transcription factor RAX3, SbMYB80 (ligthgreen node in figure 7)	yes	2	AT5G57620.1	ATMYB36	3e-76	Potri.002G113700.2.p		5e-76	LOC_Os02g54520.1		1e-113	GRMZM2G015021_P01		2e-175	Pavir.1KG527200.1.p		9e-155
Sugarcane_STRG.91023	transcription factor MYB36, SbMYB21 (ligthgreen node in figure 7)	yes	2	AT5G57620.1	ATMYB36	7e-65	Potri.007G007900.1.p		3e-65	LOC_Os09g26170.1		4e-83	GRMZM2G117244_P01		3e-154	Pavir.2KG343700.1.p		1e-155
Sugarcane_STRG.55655	myb-related protein 308, ScMYB54 (darkgreen node in figure 7)	yes	2	AT4G38620.1	ATMYB4	1e-82	Potri.019G081500.1.p		2e-81	LOC_Os05g35500.1		4e-83	GRMZM2G089244_P01		3e-144	Pavir.8NG070500.1.p		9e-130
Sugarcane_STRG.37410	myb-related protein Zm38, SbMYB92 (purple node in figure 7)	yes	2	AT4G38620.1	ATMYB4	4e-78	Potri.019G081500.1.p		3e-76	LOC_Os09g36730.1	OsMYB108	5e-77	GRMZM2G041415_P01	ZmMYB8	5e-83	Pavir.8KG077400.1.p		1e-77
Sugarcane_STRG.87993	transcription factor MYB48, SbMYB99	yes	2	AT3G46130.3	ATMYB48	3e-32	Potri.009G027300.1.p		2e-31	LOC_Os05g02420.2		1e-36	GRMZM2G305856_P01		3e-75	Pavir.3NG082166.1.p		6e-55
Sugarcane_STRG.98781	myb-related protein Zm38, ScMYB54	yes	2	AT3G13540.1	ATMYB5	1e-20	Potri.013G109300.1.p		5e-20	LOC_Os05g35500.1		1e-19	GRMZM2G089244_P01		1e-65	Pavir.8NG070500.1.p		6e-53
Sugarcane_STRG.76756	transcription factor JAMYB, SbMYB96	yes	2	AT5G49620.2	ATMYB78	6e-25	Potri.008G101400.1.p		5e-26	LOC_Os12g37690.1		3e-28	GRMZM2G160840_P01		7e-54	Pavir.3KG515500.1.p		2e-45
Sugarcane_STRG.44383	transcription factor MYB39-like, SbMYB89	yes	2	AT1G34670.1	ATMYB93	2e-80	Potri.007G093900.1.p		5e-85	LOC_Os08g37970.1		1e-91	GRMZM2G017268_P02		3e-94	Pavir.6NG289600.1.p		3e-113
Sugarcane_STRG.127973	transcription factor MYB39-like, SbMYB89	yes	2	AT1G34670.1	ATMYB93	2e-80	Potri.007G093900.1.p		4e-85	LOC_Os08g37970.1		7e-91	GRMZM2G110135_P01		2e-94	Pavir.6KG315700.1.p		5e-91
Sugarcane_STRG.136294	myb-related protein Myb4-like, ScMYB28	yes	4	AT3G23250.1	ATMYB15	1e-58	Potri.008G166700.1.p		4e-57	LOC_Os10g33810.1		2e-67	GRMZM2G147346_P01		4e-70	Pavir.9NG301500.1.p		3e-72
Sugarcane_STRG.125226	myb-related protein Hv1, ScMYB22	yes	4	AT4G38620.1	ATMYB4	6e-89	Potri.004G174400.1.p	PtrMYB221	1e-89	LOC_Os09g36730.1	OsMYB108	6e-109	GRMZM2G050305_P01	ZmMYB31	2e-112	Pavir.2NG452600.1.p		5e-118
Sugarcane_STRG.65276	myb-related protein Hv1, ScMYB22	yes	4	AT4G38620.1	ATMYB4	2e-96	Potri.004G174400.1.p	PtrMYB221	4e-104	LOC_Os09g36730.1	OsMYB108	7e-145	GRMZM2G050305_P01	ZmMYB31	4e-143	Pavir.2KG384800.1.p		8e-154
Sugarcane_STRG.25562	transcription factor MYB48, SbMYB99	yes	4	AT3G46130.3	ATMYB48	3e-32	Potri.009G027300.1.p		1e-31	LOC_Os05g02420.2		8e-37	GRMZM2G305856_P02		1e-72	Pavir.3NG082166.1.p		1e-59
Sugarcane_STRG.53460	myb-related protein Zm38, ScMYB4	yes	4	AT2G16720.1	ATMYB7	1e-86	Potri.004G174400.1.p	PtrMYB221	8e-91	LOC_Os08g43550.1		7e-99	GRMZM2G419239_P01	ZmMYB42	4e-113	Pavir.6KG401200.1.p	PvMYB4a	2e-104
Sugarcane_STRG.102547	myb-related protein Zm38, ScMYB4	yes	4	AT2G16720.1	ATMYB7	9e-87	Potri.004G174400.1.p	PtrMYB221	7e-91	LOC_Os08g43550.1		2e-99	GRMZM2G419239_P01	ZmMYB42	1e-113	Pavir.6KG401200.1.p	PvMYB4a	2e-107
Sugarcane_STRG.134434	myb-related protein Zm38, SbMYB86	yes	4	AT2G16720.1	ATMYB7	3e-90	Potri.004G174400.1.p	PtrMYB221	2e-96	LOC_Os08g43550.1		8e-106	GRMZM2G419239_P01	ZmMYB42	1e-127	Pavir.6NG354000.1.p		4e-116
Sugarcane_STRG.38403	MYB transcription factor, ScMYB28	yes	5	no hits	-	no hits	no hits		no hits	LOC_Os10g33810.1		1e-13	GRMZM2G147346_P01		5e-33	Pavir.9KG186970.1.p		5e-27
Sugarcane_STRG.57467	transcription factor LAF1, SbMYB73	yes	5	no hits	-	no hits	no hits		no hits	LOC_Os04g45020.1		1e-52	GRMZM2G170049_P01		3e-37	Pavir.7KG264000.1.p		2e-72
Sugarcane_STRG.90740	transcription factor MYB2, SbMYB10	yes	5	AT1G48000.1	ATMYB112	5e-78	Potri.008G101400.1.p		6e-85	LOC_Os03g20090.1		3e-122	GRMZM2G134279_P01		7e-156	Pavir.9NG611014.1.p		6e-162
Sugarcane_STRG.95414	transcription factor MYB2, SbMYB10	yes	5	AT1G48000.1	ATMYB112	3e-77	Potri.008G101400.1.p		4e-84	LOC_Os03g20090.1		1e-124	GRMZM2G070849_P01		2e-156	Pavir.9NG611014.1.p		7e-165
Sugarcane_STRG.106593	Myb-related protein Myb4, SbMYB72	yes	5	AT3G23250.1	ATMYB15	4e-69	Potri.002G038500.1.p		2e-67	LOC_Os04g43680.1		5e-70	GRMZM2G048295_P01		1e-78	Pavir.7KG239555.1.p		4e-73
Sugarcane_STRG.113058	myb-related protein Myb4-like, ScMYB28	yes	5	AT3G23250.1	ATMYB15	5e-60	Potri.008G166700.1.p		2e-58	LOC_Os10g33810.1		1e-68	GRMZM2G147346_P01		1e-71	Pavir.9NG301500.1.p		2e-107
Sugarcane_STRG.60995	myb-related protein Myb4-like, ScMYB28	yes	5	AT3G23250.1	ATMYB15	7e-60	Potri.008G166700.1.p		3e-58	LOC_Os10g33810.1		2e-68	GRMZM2G147346_P01		2e-71	Pavir.9KG186970.1.p		1e-100
Sugarcane_STRG.84114	myb-related protein Myb4-like, ScMYB28	yes	5	AT3G23250.1	ATMYB15	3e-40	Potri.019G018200.2.p		2e-40	LOC_Os10g33810.1		2e-48	GRMZM2G147346_P01		4e-50	Pavir.9NG301500.1.p		1e-52
Sugarcane_STRG.60568	transcription factor LAF1, SbMYB73	yes	5	AT4G25560.1	ATMYB18	9e-54	Potri.015G143400.2.p		7e-61	LOC_Os04g45020.1		2e-123	GRMZM2G170049_P01		8e-101	Pavir.7KG264000.1.p		2e-143
Sugarcane_STRG.430	transcription factor LAF1, SbMYB73	yes	5	AT4G25560.1	ATMYB18	7e-53	Potri.015G143400.2.p		8e-60	LOC_Os04g45020.1		7e-123	GRMZM2G170049_P01		3e-100	Pavir.7KG264000.1.p		2e-142
Sugarcane_STRG.25583	transcription factor MYB48, SbMYB99	yes	5	AT3G46130.3	ATMYB48	3e-32	Potri.009G027300.1.p		2e-31	LOC_Os05g02420.2		1e-36	GRMZM2G305856_P01		2e-68	Pavir.3NG082166.1.p		3e-54
Sugarcane_STRG.38869	Transcription factor MYB48, SbMYB97	yes	5	AT3G46130.3	ATMYB48	3e-50	Potri.001G235500.1.p		2e-51	LOC_Os12g37970.1		2e-95	GRMZM2G130149_P06		3e-137	Pavir.3KG491200.1.p		3e-125
Sugarcane_STRG.92093	transcription factor MYB48, SbMYB99	yes	5	AT5G59780.3	ATMYB59	2e-30	Potri.001G235500.1.p		5e-30	LOC_Os05g02420.2		3e-33	GRMZM2G013581_P01		3e-48	Pavir.3NG082166.1.p		5e-54
Sugarcane_STRG.80635	Transcription factor MYB48, SbMYB97	yes	5	AT5G59780.3	ATMYB59	1e-40	Potri.001G235500.1.p		6e-42	LOC_Os12g37970.1		2e-83	GRMZM2G130149_P04		4e-113	Pavir.3KG491200.6.p		2e-111
Sugarcane_STRG.2894	MYB transcription factor, SbMYB32	yes	5	AT1G68320.1	ATMYB62	2e-76	Potri.012G055600.1.p		8e-78	LOC_Os01g03720.1		7e-104	GRMZM2G096358_P01		3e-112	Pavir.5NG126700.1.p		9e-120
Sugarcane_STRG.119104	myb-related protein Zm1, SbMYB76	yes	5	AT1G79180.1	ATMYB63	7e-65	Potri.005G096600.1.p	PtrMYB28	3e-62	LOC_Os04g50770.1		4e-111	GRMZM2G038722_P01		8e-141	Pavir.7NG289500.2.p	PvMYB58/63A	5e-135
Sugarcane_STRG.98404	transcription factor DIVARICATA, ScMYB37	yes	5	AT2G38090.1	Duplicated homeodomain-like superfamily protein	1e-56	Potri.001G248800.2.p		4e-64	LOC_Os01g04930.1		6e-125	GRMZM2G079458_P01		7e-158	Pavir.5NG106900.1.p		1e-146
Sugarcane_STRG.136743	myb-related protein 308, ScMYB54	yes	6	AT4G38620.1	ATMYB4	1e-79	Potri.019G081500.1.p		1e-78	LOC_Os05g35500.1		5e-80	GRMZM2G089244_P01		4e-139	Pavir.8NG070500.1.p		5e-124
Sugarcane_STRG.139112	mcb1 protein, ScMYB8	yes	8	AT5G47390.1	MYB HYPOCOTYL ELONGATION-RELATED	4e-22	Potri.003G079500.2.p		3e-21	LOC_Os10g41260.1		5e-33	GRMZM2G088524_P02		7e-41	Pavir.9KG339000.5.p		2e-39
Sugarcane_STRG.98006	Putative MYB DNA-binding domain superfamily protein, ScMYB41	yes	9	AT4G32730.2	ATMYB3R-1	2e-40	Potri.018G038000.6.p		2e-47	LOC_Os01g12860.1		1e-169	GRMZM2G531738_P01		0	Pavir.3NG044400.4.p		0
Sugarcane_STRG.117704	Putative MYB DNA-binding domain superfamily protein, ScMYB41	yes	9	AT5G11510.2	ATMYB3R4	2e-53	Potri.006G241700.8.p		1e-54	LOC_Os12g13570.1		1e-59	GRMZM2G081919_P01		7e-46	Pavir.3KG081300.1.p		3e-70
Sugarcane_STRG.70229	cell division cycle 5-like protein, SbMYB94	yes	9	AT1G09770.1	ATMYBCDC5	0	Potri.019G018400.2.p		0	LOC_Os04g28090.1		0	AC203535.4_FGP001		0	Pavir.3KG430200.1.p		0
Sugarcane_STRG.111217	transcription factor JAMYB, SbMYB67	yes	10	AT1G48000.1	ATMYB112	1e-70	Potri.008G101400.1.p		1e-74	LOC_Os11g45740.1		5e-84	GRMZM2G131442_P02		8e-129	Pavir.8NG311100.1.p		5e-85
Sugarcane_STRG.42607	myb-related protein 308-like, ScMYB22	yes	13	AT4G38620.1	ATMYB4	1e-58	Potri.009G134000.1.p		1e-58	LOC_Os09g36730.1	OsMYB108	4e-59	GRMZM2G000818_P02	ZmMYB11	2e-60	Pavir.2NG452600.1.p		2e-68
Sugarcane_STRG.62640	TSL-kinase interacting protein 1, ScMYB109	yes	14	AT2G36960.1	TKI1	3e-48	Potri.006G125400.5.p		1e-51	LOC_Os01g08680.1		1e-173	GRMZM2G062230_P01		0	Pavir.5NG061100.1.p		0
Sugarcane_STRG.34391	ScMYB17	yes	18	no hits	-	no hits	no hits		no hits	no hits		no hits	no hits		no hits	no hits		no hits
Sugarcane_STRG.17915	transcription factor LAF1, SbMYB62	yes	none	no hits	-	no hits	no hits		no hits	no hits		no hits	GRMZM2G170049_P01		1e-30	Pavir.1NG369100.1.p		2e-35
Sugarcane_STRG.12922	ScMYB17	yes	none	no hits	-	no hits	no hits		no hits	no hits		no hits	no hits		no hits	no hits		no hits
Sugarcane_STRG.130960	transcription factor MYB2, SbMYB10	yes	none	no hits	-	no hits	no hits		no hits	no hits		no hits	GRMZM2G070849_P01		5e-26	Pavir.9KG421500.1.p		5e-31
Sugarcane_STRG.106184	protein CCA1, ScMYB19	yes	none	AT2G46830.2	ATCCA1	1e-34	Potri.014G106800.20.p		3e-40	LOC_Os08g06110.2		0	GRMZM2G014902_P01		0	Pavir.6KG070500.4.p		0
Sugarcane_STRG.92040	transcription factor MYB2, SbMYB10	yes	none	AT1G48000.1	ATMYB112	2e-78	Potri.008G101400.1.p		2e-85	LOC_Os03g20090.1		3e-125	GRMZM2G070849_P01		2e-157	Pavir.9NG611014.1.p		1e-165
Sugarcane_STRG.50481	Transcription factor MYB108, SbMYB10	yes	none	AT1G48000.1	ATMYB112	5e-79	Potri.008G101400.1.p		3e-86	LOC_Os03g20090.1		6e-130	GRMZM2G134279_P01		2e-151	Pavir.9KG421500.1.p		7e-166
Sugarcane_STRG.26297	transcription factor MYB2, SbMYB10	yes	none	AT1G48000.1	ATMYB112	6e-77	Potri.008G101400.1.p		2e-83	LOC_Os03g20090.1		3e-124	GRMZM2G134279_P01		8e-155	Pavir.9NG611014.1.p		6e-162
Sugarcane_STRG.91610	transcription factor MYB2, SbMYB10	yes	none	AT1G48000.1	ATMYB112	7e-78	Potri.008G101400.1.p		8e-85	LOC_Os03g20090.1		5e-124	GRMZM2G070849_P01		1e-155	Pavir.9NG611014.1.p		1e-164
Sugarcane_STRG.112279	transcription factor MYB2, SbMYB100	yes	none	AT1G48000.1	ATMYB112	1e-72	Potri.008G101400.1.p		5e-77	LOC_Os05g04210.1		5e-80	GRMZM2G425427_P01		2e-105	Pavir.3KG129700.1.p		3e-81
Sugarcane_STRG.35864	transcription factor JAMYB, SbMYB96	yes	none	AT1G48000.1	ATMYB112	1e-68	Potri.008G101400.1.p		7e-74	LOC_Os12g37690.1		2e-84	GRMZM2G160840_P01		1e-115	Pavir.3NG242200.1.p		3e-84
Sugarcane_STRG.66403	transcription factor JAMYB, SbMYB96	yes	none	AT1G48000.1	ATMYB112	1e-72	Potri.008G101400.1.p		6e-78	LOC_Os12g37690.1		5e-88	GRMZM2G143046_P02		2e-98	Pavir.3NG242200.1.p		5e-92
Sugarcane_STRG.126925	myb domain protein 88, SbMYB26	yes	none	AT1G14350.2	ATMYB124	1e-79	Potri.008G148400.5.p		2e-77	LOC_Os07g43420.1		0	GRMZM2G064630_P01		0	Pavir.2NG599500.1.p		0
Sugarcane_STRG.41223	myb-related protein Myb4-like, ScMYB28	yes	none	AT3G23250.1	ATMYB15	2e-57	Potri.008G166700.1.p		5e-57	LOC_Os10g33810.1		4e-66	GRMZM2G147346_P01		4e-69	Pavir.9KG186970.1.p		3e-98
Sugarcane_STRG.30376	transcription factor RAX3-like, SbMYB80	yes	none	AT5G57620.1	ATMYB36	2e-61	Potri.006G234200.1.p		6e-63	LOC_Os08g15020.1		1e-60	GRMZM2G011422_P01		7e-61	Pavir.9KG014451.1.p		3e-60
Sugarcane_STRG.104033	transcription factor MYB36, SbMYB21	yes	none	AT5G57620.1	ATMYB36	2e-35	Potri.007G007900.1.p		7e-36	LOC_Os09g26170.1		2e-37	GRMZM2G117244_P01		5e-97	Pavir.2KG343700.1.p		2e-96
Sugarcane_STRG.29713	Putative MYB DNA-binding domain superfamily protein, ScMYB41	yes	none	AT5G11510.2	ATMYB3R4	3e-98	Potri.006G241700.9.p		1e-141	LOC_Os01g12860.1		0	GRMZM2G531738_P01		0	Pavir.3NG044400.4.p		0
Sugarcane_STRG.97972	myb-related protein Zm38, SbMYB92	yes	none	AT4G38620.1	ATMYB4	3e-78	Potri.019G081500.1.p		8e-77	LOC_Os01g65370.1		4e-78	GRMZM2G041415_P01	ZmMYB8	1e-83	Pavir.8KG077400.1.p		1e-77
Sugarcane_STRG.37800	transcription factor MYB48, SbMYB99	yes	none	AT3G46130.3	ATMYB48	2e-32	Potri.009G027300.1.p		1e-31	LOC_Os05g02420.2		6e-37	GRMZM2G305856_P01		6e-69	Pavir.3NG082166.1.p		4e-54
Sugarcane_STRG.112723	Putative MYB DNA-binding domain superfamily protein, SbMYB99	yes	none	AT3G46130.1	ATMYB48	2e-11	Potri.009G027300.1.p		6e-11	LOC_Os01g74410.1		8e-16	GRMZM2G305856_P01		2e-24	Pavir.3NG082166.1.p		1e-26
Sugarcane_STRG.17317	myb-related protein 308, ScMYB54	yes	none	AT3G13540.1	ATMYB5	9e-22	Potri.004G138000.1.p	PtrMYB093	1e-19	LOC_Os05g35500.1		2e-20	GRMZM2G089244_P01		2e-71	Pavir.8NG070500.1.p		7e-55
Sugarcane_STRG.106767	Transcription factor MYB48, SbMYB97	yes	none	AT5G59780.3	ATMYB59	5e-43	Potri.001G235500.1.p		9e-45	LOC_Os12g37970.1		5e-88	GRMZM2G130149_P01		7e-123	Pavir.3KG491200.1.p		7e-118
Sugarcane_STRG.127316	Transcription factor MYB48, SbMYB97	yes	none	AT5G59780.3	ATMYB59	6e-43	Potri.001G235500.1.p		1e-44	LOC_Os12g37970.1		7e-88	GRMZM2G130149_P01		1e-122	Pavir.3KG491200.1.p		1e-117
Sugarcane_STRG.38706	transcription factor MYB48, SbMYB99	yes	none	AT5G59780.3	ATMYB59-2	7e-31	Potri.001G235500.1.p		2e-30	LOC_Os05g02420.2		1e-33	GRMZM2G013581_P01		1e-48	Pavir.3NG082166.1.p		2e-62
Sugarcane_STRG.12047	Transcription factor MYB48, SbMYB97	yes	none	AT5G59780.1	ATMYB59-2	3e-20	Potri.001G235500.2.p		5e-22	LOC_Os12g37970.3		8e-63	GRMZM2G130149_P03		1e-97	Pavir.3KG491200.5.p		1e-92
Sugarcane_STRG.26138	ScMYB22	yes	none	AT4G09460.1	ATMYB6	2e-37	Potri.004G174400.1.p	PtrMYB221	3e-37	LOC_Os01g65370.1		3e-37	GRMZM2G160838_P01		4e-38	Pavir.8KG077400.1.p		1e-37
Sugarcane_STRG.25318	MYB transcription factor, SbMYB32	yes	none	AT1G68320.1	ATMYB62	3e-75	Potri.012G055600.1.p		2e-75	LOC_Os01g03720.1		6e-96	GRMZM2G096358_P01		1e-117	Pavir.5NG126700.1.p		2e-126
Sugarcane_STRG.45037	MYB transcription factor, SbMYB32	yes	none	AT1G68320.1	ATMYB62	9e-34	Potri.012G055600.1.p		1e-33	LOC_Os01g03720.1		3e-46	GRMZM2G096358_P01		1e-59	Pavir.5NG126700.1.p		2e-65
Sugarcane_STRG.17117	myb-like transcription factor 5, SbMYB67	yes	none	AT5G49620.1	ATMYB78	4e-25	Potri.008G101400.1.p		6e-25	LOC_Os11g45740.1		2e-31	GRMZM2G131442_P02		2e-47	Pavir.8NG311100.1.p		3e-43
Sugarcane_STRG.77250	transcription factor MYB39, SbMYB58	yes	none	AT1G34670.1	ATMYB93	2e-73	Potri.005G164900.1.p		1e-74	LOC_Os06g02250.1		6e-95	GRMZM2G044824_P01		7e-173	Pavir.4NG008700.1.p		3e-142
Sugarcane_STRG.81661	MYB-related transcription factor, ScMYB6	yes	none	AT5G47390.1	MYB HYPOCOTYL ELONGATION-RELATED	1e-36	Potri.006G150300.3.p		7e-37	LOC_Os08g05510.2		7e-57	GRMZM2G157306_P01		1e-76	Pavir.6KG052200.4.p		1e-64
Sugarcane_STRG.114904	TSL-kinase interacting protein 1, ScMYB109	yes	none	AT2G36960.1	TKI1	3e-50	Potri.006G125400.5.p		3e-51	LOC_Os01g08680.1		4e-157	GRMZM2G062230_P01		0	Pavir.5NG061100.1.p		0
Sugarcane_STRG.86481	ScMYB121	not DE	2	no hits	-		no hits			no hits			GRMZM2G173882_P01		8e-21	Pavir.2NG008600.1.p		7e-17
Sugarcane_STRG.83619	SbMYB76 (dark red node in figure 7)	not DE	2	AT1G79180.1	AtMYB63	5e-41	Potri.005G096600.1.p	PtrMYB28	4e-39	LOC_Os04g50770		3e-45	GRMZM2G038722_P01		8e-47	Pavir.7NG289500.2.p	PvMYB58/63A	2e-47
Sugarcane_STRG.118584	SbMYB80	not DE	2	AT5G57620.1	AtMYB36	6e-76	Potri.002G113700.2.p		8e-76	LOC_Os02g54520		5e-114	GRMZM2G015021_P01		4e-177	Pavir.1KG527200.1.p		1e-156
Sugarcane_STRG.98480	SbMYBR48	not DE	2	AT5G17300.1	RVE1	4e-30	Potri.004G074300.1.p		5e-31	LOC_Os04g49450		8e-145	GRMZM2G181030_P01		0	Pavir.7NG308300.1.p		0
bHLH
Sugarcane_STRG.126578	SbbHLH113	not DE	2	AT2G42280.1	AKS3	5e-49	Potri.003G207200.2.p		5e-56	LOC_Os08g39630.1		2e-77	GRMZM2G142932_P02		1e-93	Pavir.6KG355400.2.p		3e-96
Sugarcane_STRG.37770	SbbHLH31 (olive node in figure 7)	yes	2	AT1G68810.1	TMO5-like1	3e-44	Potri.008G116000.1.p		6e-44	LOC_Os09g24490.1		6e-79	GRMZM2G176141_P01		2e-112	Pavir.2KG296200.1.p		4e-107
Sugarcane_STRG.74957	SbbHLH31 (olive node in figure 7)	yes	2	AT1G68810.1	TMO5-like1	8e-45	Potri.008G116000.1.p		6e-44	LOC_Os09g24490.1		2e-74	GRMZM2G176141_P01		5e-91	Pavir.2KG296200.1.p		1e-85
Sugarcane_STRG.75156	SbbHLH31 (olive node in figure 7)	yes	2	AT1G68810.1	TMO5-like1	4e-45	Potri.008G116000.1.p		4e-44	LOC_Os09g24490.1		3e-79	GRMZM2G176141_P01		7e-113	Pavir.2KG296200.1.p		2e-105
Sugarcane_STRG.112978	SbbHLH31 (olive node in figure 7)	yes	2	AT1G68810.1	TMO5-like1	1e-25	Potri.008G116000.1.p		3e-25	LOC_Os09g24490.1		2e-51	GRMZM2G176141_P01		5e-63	Pavir.2KG296200.1.p		1e-56
Sugarcane_STRG.74064	SbbHLH31 (olive node in figure 7)	yes	2	AT1G68810.1	TMO5-like1	1e-24	Potri.008G116000.1.p		4e-26	LOC_Os09g24490.1		7e-48	GRMZM2G176141_P01		3e-63	Pavir.2KG296200.1.p		5e-59
Sugarcane_STRG.91834	SbbHLH31 (olive node in figure 7)	yes	2	AT1G68810.1	TMO5-like1	3e-29	Potri.008G116000.1.p		5e-31	LOC_Os09g24490.1		2e-49	GRMZM2G176141_P01		1e-71	Pavir.2KG296200.1.p		7e-59
Sugarcane_STRG.40809	SbbHLH57	yes	2	AT5G56960.1		6e-22	Potri.006G148800.2.p		1e-26	LOC_Os01g39330.1		3e-68	GRMZM2G463133_P01		1e-136	Pavir.5KG339800.2.p		3e-130
Sugarcane_STRG.132232	SbbHLH65	not DE	2	AT3G56970.1	ORG2	2e-27	Potri.006G037200.1.p		5e-25	LOC_Os01g72370.2		6e-95	GRMZM2G057413_P01		3e-111	Pavir.5KG765600.3.p		4e-120
Sugarcane_STRG.101438	SbbHLH71	yes	2	AT5G57150.1		2e-28	Potri.018G141800.1.p		8e-30	LOC_Os04g23550.1		3e-40	GRMZM2G042895_P01		2e-41	Pavir.1KG248100.1.p		3e-73
Sugarcane_STRG.113007	SbbHLH71	yes	2	AT5G57150.1		1e-27	Potri.006G074900.1.p		8e-30	LOC_Os04g23550.1		8e-40	GRMZM2G042895_P01		1e-39	Pavir.1KG248100.1.p		9e-74
Sugarcane_STRG.128892	SbbHLH71	yes	2	AT5G57150.1		2e-22	Potri.006G074900.1.p		3e-23	LOC_Os04g23550.1		1e-33	GRMZM2G042895_P01		1e-35	Pavir.1KG248100.1.p		5e-74
Sugarcane_STRG.19282	SbbHLH71	yes	2	AT5G57150.1		1e-27	Potri.006G074900.1.p		7e-30	LOC_Os04g23550.1		8e-40	GRMZM2G042895_P01		7e-41	Pavir.1KG248100.1.p		9e-74
Sugarcane_STRG.30901	SbbHLH71	yes	2	AT5G57150.1		1e-27	Potri.006G074900.1.p		7e-30	LOC_Os04g23550.1		8e-40	GRMZM2G042895_P01		7e-41	Pavir.1KG248100.1.p		9e-74
Sugarcane_STRG.74659	SbbHLH71	yes	2	AT5G57150.1		5e-28	Potri.006G074900.1.p		5e-29	LOC_Os04g23550.1		9e-40	GRMZM2G042895_P01		5e-40	Pavir.1KG248100.1.p		1e-72
Sugarcane_STRG.72142	SbbHLH71	yes	2	AT5G57150.1		1e-22	Potri.006G074900.1.p		5e-24	LOC_Os04g23550.1		2e-34	GRMZM2G042895_P01		3e-37	Pavir.1KG248100.1.p		3e-74
Sugarcane_STRG.43149	SbbHLH97	yes	2	AT1G09530.2		2e-24	Potri.005G207200.14.p		6e-29	LOC_Os04g52770.1		3e-100	GRMZM2G080054_P01		2e-110	Pavir.7NG399000.2.p		5e-112
Sugarcane_STRG.109692	SbbHLH97	not DE	2	AT1G09530.2		3e-24	Potri.005G207200.14.p		1e-28	LOC_Os04g52770.1		1e-99	GRMZM2G080054_P01		3e-110	Pavir.7NG399000.2.p		2e-112
Sugarcane_STRG.71068	SbbHLH97	yes	2	AT1G09530.2		1e-24	Potri.005G207200.14.p		4e-29	LOC_Os04g52770.1		5e-100	GRMZM2G080054_P01		1e-110	Pavir.7NG399000.2.p		1e-112
Sugarcane_STRG.72759	SbbHLH97	not DE	2	AT1G09530.2		7e-24	Potri.005G207200.14.p		2e-28	LOC_Os04g52770.1		6e-99	GRMZM2G080054_P01		3e-109	Pavir.7NG399000.2.p		1e-110
Sugarcane_STRG.137311	ScbHLH2	yes	2	AT2G42280.1	AKS3	6e-46	Potri.016G050500.1.p		4e-54	LOC_Os08g39630.1		6e-106	GRMZM2G142932_P02		1e-142	Pavir.6KG355400.2.p		9e-140
WRKY
Sugarcane_STRG.13894	SbWRKY12	yes	2	AT1G69310.2		3e-21	Potri.008G094000.2.p		4e-21	LOC_Os07g02060.1		2e-21	GRMZM2G018721_P01		6e-26	Pavir.2NG007156.1.p		9e-30
Sugarcane_STRG.69837	SbWRKY13	yes	2	AT1G69550.1		4e-33	Potri.017G127200.1.p		2e-49	LOC_Os11g10610.1		0	AC214602.3_FGP012		1e-119	Pavir.8KG213707.2.p		0
Sugarcane_STRG.99445	SbWRKY13	yes	2	AT3G14470.1		2e-71	Potri.012G121801.1.p		1e-87	LOC_Os11g45050.1		0	GRMZM2G079082_P01		2e-141	Pavir.8NG294300.1.p		0
Sugarcane_STRG.11507	SbWRKY13	yes	2	AT3G14470.1		6e-62	Potri.005G007001.1.p		5e-96	LOC_Os05g23990.1		0	AC230011.2_FGP002		0	Pavir.8NG087100.3.p		0
Sugarcane_STRG.49110	SbWRKY13	yes	2	AT3G14470.1		7e-62	Potri.005G007001.1.p		7e-96	LOC_Os05g23990.1		0	AC230011.2_FGP002		0	Pavir.8NG087100.3.p		0
Sugarcane_STRG.71557	SbWRKY13	yes	2	AT3G14470.1		1e-65	Potri.005G007001.1.p		2e-95	LOC_Os05g23990.1		0	AC230011.2_FGP002		0	Pavir.8NG087100.3.p		0
Sugarcane_STRG.101863	SbWRKY15	yes	2	AT3G07040.1		1e-21	Potri.018G013500.1.p		6e-46	LOC_Os12g36690.1		4e-98	GRMZM2G077068_P01		2e-169	Pavir.8NG335301.2.p		1e-172
Sugarcane_STRG.123369	SbWRKY15	yes	2	AT5G43470.2		7e-59	Potri.018G013500.1.p		3e-101	LOC_Os11g37880.1		0	GRMZM2G077068_P01		0	Pavir.8KG059630.1.p		0
Sugarcane_STRG.110205	SbWRKY15	yes	2	AT3G07040.1		2e-59	Potri.018G013500.1.p		5e-81	LOC_Os02g18510.1		2e-154	GRMZM2G077068_P01		0	Pavir.J696201.1.p		734
Sugarcane_STRG.43973	SbWRKY15	yes	2	AT3G07040.1		3e-107	Potri.002G216800.1.p		2e-129	LOC_Os11g12330.1		0	GRMZM2G005347_P01		0	Pavir.8KG149600.1.p		0
Sugarcane_STRG.135316	SbWRKY33	yes	2	AT4G18170.1		4e-45	Potri.011G079300.3.p		8e-46	LOC_Os01g47560.1		3e-50	GRMZM2G151763_P01		2e-107	Pavir.5NG422000.1.p		4e-71
Sugarcane_STRG.10377	SbWRKY67	yes	2	AT4G30935.1		9e-16	Potri.006G184800.2.p		8e-13	LOC_Os08g17400.1		1e-39	GRMZM2G549512_P01		2e-59	Pavir.6NG176900.4.p		2e-57
Sugarcane_STRG.14650	SbWRKY69	yes	2	AT5G56270.1		6e-75	Potri.011G169300.4.p		4e-96	LOC_Os08g38990.1		2e-151	GRMZM2G027972_P01		0	Pavir.6NG265600.3.p		0
Sugarcane_STRG.134871	SbWRKY77	yes	2	AT2G30590.1		2e-36	Potri.002G043500.1.p		6e-38	LOC_Os12g40570.2		3e-41	GRMZM2G173680_P01		6e-41	Pavir.3NG294600.4.p		1e-41
Sugarcane_STRG.22834	SbWRKY85	not DE	2	AT1G29860.1		2e-44	Potri.011G079300.3.p		3e-44	LOC_Os05g49100.1		6e-50	GRMZM2G453571_P01		1e-69	Pavir.3KG307300.1.p		8e-68
Sugarcane_STRG.122169	SbWRKY93	yes	2	AT1G80840.1		3e-46	Potri.001G044500.1.p		3e-54	LOC_Os06g44010.1		2e-127	GRMZM2G111711_P01		5e-144	Pavir.4NG171700.1.p		2e-146
Sugarcane_STRG.25534	ScWRKY13 (black node in figure 7)	yes	2	AT4G31800.2		8e-43	Potri.001G044500.1.p		3e-49	LOC_Os06g44010.1		1e-114	GRMZM2G111711_P01		5e-128	Pavir.4NG171700.1.p		1e-132
Sugarcane_STRG.88454	SbWRKY93	yes	2	AT1G80840.1		2e-43	Potri.001G044500.1.p		4e-49	LOC_Os06g44010.1		1e-105	GRMZM2G111711_P01		2e-122	Pavir.4NG171700.1.p		2e-121
Sugarcane_STRG.93610	SbWRKY94	yes	2	AT1G80840.1		3e-43	Potri.001G044500.1.p		7e-51	LOC_Os06g44010.1		4e-122	GRMZM2G111711_P01		3e-140	Pavir.4NG171700.1.p		3e-144
Sugarcane_STRG.58865	ScWRKY13	yes	2	no hits			no hits			no hits			AC209050.3_FGP003		5e-14	Pavir.4NG171700.1.p		4e-15
