# Supplementary material for: Differentiation of Tracheary Elements in Sugarcane Suspension Cells Involves Changes in Secondary Wall Deposition and Extensive Transcriptional Reprogramming
Source: Front Plant Sci. 2020 Dec 18;11:617020. doi: 10.3389/fpls.2020.617020 (PMC7814504; doi:10.3389/fpls.2020.617020)
Supplement: Supplementary file 19 [file Table_10.XLSX]

## Sheet: NAC subnetwork
Table S10. Edge weights for each subnetwork (NAC, MYB and CYP) depicted in Fig. 7. Each sheet shows a specific subnetwork.
fromNode	fromNode annotation	toNode	toNode annotation	weight
Sugarcane_STRG.99349	peroxidase 4	Sugarcane_STRG.71953	NAC domain-containing protein 18, SbNAC28 (ligthgreen node in figure 7)	0.262004
Sugarcane_STRG.87203	peroxidase 4	Sugarcane_STRG.71953	NAC domain-containing protein 18, SbNAC28 (ligthgreen node in figure 7)	0.256017
Sugarcane_STRG.25534	ScWRKY13 (black node in figure 7)	Sugarcane_STRG.71953	NAC domain-containing protein 18, SbNAC28 (ligthgreen node in figure 7)	0.254426
Sugarcane_STRG.95724	peroxidase 4	Sugarcane_STRG.71953	NAC domain-containing protein 18, SbNAC28 (ligthgreen node in figure 7)	0.247914
Sugarcane_STRG.43745	peroxidase 4	Sugarcane_STRG.71953	NAC domain-containing protein 18, SbNAC28 (ligthgreen node in figure 7)	0.246364
Sugarcane_STRG.15169	NAC domain-containing protein 68, ScNAC69	Sugarcane_STRG.77521	BEL1-like homeodomain protein 7	0.231774
Sugarcane_STRG.80408	peroxidase 4	Sugarcane_STRG.71953	NAC domain-containing protein 18, SbNAC28 (ligthgreen node in figure 7)	0.231078
Sugarcane_STRG.69138	peroxidase 4	Sugarcane_STRG.71953	NAC domain-containing protein 18, SbNAC28 (ligthgreen node in figure 7)	0.231048
Sugarcane_STRG.95454	NAC domain-containing protein 68, ScNAC69 (ligthgreen node in figure 7)	Sugarcane_STRG.77521	BEL1-like homeodomain protein 7	0.230346
Sugarcane_STRG.15169	NAC domain-containing protein 68, ScNAC69	Sugarcane_STRG.95454	NAC domain-containing protein 68, ScNAC69 (ligthgreen node in figure 7)	0.230053
Sugarcane_STRG.66182	peroxidase 4	Sugarcane_STRG.71953	NAC domain-containing protein 18, SbNAC28 (ligthgreen node in figure 7)	0.229449
Sugarcane_STRG.129931	transcription factor MYB36, SbMYB21 (ligthgreen node in figure 7)	Sugarcane_STRG.71953	NAC domain-containing protein 18, SbNAC28 (ligthgreen node in figure 7)	0.229378
Sugarcane_STRG.122700	mini zinc finger protein 1	Sugarcane_STRG.95454	NAC domain-containing protein 68, ScNAC69 (ligthgreen node in figure 7)	0.228099
Sugarcane_STRG.137729	peroxidase 4	Sugarcane_STRG.71953	NAC domain-containing protein 18, SbNAC28 (ligthgreen node in figure 7)	0.22527
Sugarcane_STRG.3268	peroxidase 4	Sugarcane_STRG.71953	NAC domain-containing protein 18, SbNAC28 (ligthgreen node in figure 7)	0.223637
Sugarcane_STRG.68453	peroxidase 4	Sugarcane_STRG.71953	NAC domain-containing protein 18, SbNAC28 (ligthgreen node in figure 7)	0.22102
Sugarcane_STRG.15169	NAC domain-containing protein 68, ScNAC69	Sugarcane_STRG.135331	BEL1-like homeodomain protein 7	0.220515
Sugarcane_STRG.95454	NAC domain-containing protein 68, ScNAC69 (ligthgreen node in figure 7)	Sugarcane_STRG.86562	NAC domain-containing protein 18, SbNAC28 (ligthgreen node in figure 7)	0.220342
Sugarcane_STRG.26476	transcription factor MYB36, SbMYB21 (ligthgreen node in figure 7)	Sugarcane_STRG.71953	NAC domain-containing protein 18, SbNAC28 (ligthgreen node in figure 7)	0.219499
Sugarcane_STRG.63378	peroxidase 4	Sugarcane_STRG.71953	NAC domain-containing protein 18, SbNAC28 (ligthgreen node in figure 7)	0.217252
Sugarcane_STRG.95454	NAC domain-containing protein 68, ScNAC69 (ligthgreen node in figure 7)	Sugarcane_STRG.65321	peroxidase	0.217054
Sugarcane_STRG.122700	mini zinc finger protein 1	Sugarcane_STRG.15169	NAC domain-containing protein 68, ScNAC69	0.214582
Sugarcane_STRG.70933	BEL1-like homeodomain protein 7	Sugarcane_STRG.95454	NAC domain-containing protein 68, ScNAC69 (ligthgreen node in figure 7)	0.214083
Sugarcane_STRG.95454	NAC domain-containing protein 68, ScNAC69 (ligthgreen node in figure 7)	Sugarcane_STRG.78874	BEL1-like homeodomain protein 7	0.213924
Sugarcane_STRG.15169	NAC domain-containing protein 68, ScNAC69	Sugarcane_STRG.86562	NAC domain-containing protein 18, SbNAC28 (ligthgreen node in figure 7)	0.208886
Sugarcane_STRG.15867	transcription factor MYB2, SbMYB29 (ligthgreen node in figure 7)	Sugarcane_STRG.95454	NAC domain-containing protein 68, ScNAC69 (ligthgreen node in figure 7)	0.206691
Sugarcane_STRG.65473	peroxidase 4	Sugarcane_STRG.71953	NAC domain-containing protein 18, SbNAC28 (ligthgreen node in figure 7)	0.206223
Sugarcane_STRG.15169	NAC domain-containing protein 68, ScNAC69	Sugarcane_STRG.65321	peroxidase	0.205596
Sugarcane_STRG.46830	peroxidase 4	Sugarcane_STRG.71953	NAC domain-containing protein 18, SbNAC28 (ligthgreen node in figure 7)	0.204174
Sugarcane_STRG.32104	cinnamoyl-CoA reductase	Sugarcane_STRG.71953	NAC domain-containing protein 18, SbNAC28 (ligthgreen node in figure 7)	0.203924
Sugarcane_STRG.55655	myb-related protein 308, ScMYB54 (darkgreen node in figure 7)	Sugarcane_STRG.71953	NAC domain-containing protein 18, SbNAC28 (ligthgreen node in figure 7)	0.201432
Sugarcane_STRG.53034	peroxidase 4	Sugarcane_STRG.71953	NAC domain-containing protein 18, SbNAC28 (ligthgreen node in figure 7)	0.197931
Sugarcane_STRG.137729	peroxidase 4	Sugarcane_STRG.122127	NAC domain-containing protein 18, SbNAC28	0.196987
Sugarcane_STRG.95454	NAC domain-containing protein 68, ScNAC69 (ligthgreen node in figure 7)	Sugarcane_STRG.86279	laccase-19-like isoform X2	0.196047
Sugarcane_STRG.15169	NAC domain-containing protein 68, ScNAC69	Sugarcane_STRG.58865	ScWRKY13	0.195779
Sugarcane_STRG.44383	transcription factor MYB39-like, SbMYB89	Sugarcane_STRG.71953	NAC domain-containing protein 18, SbNAC28 (ligthgreen node in figure 7)	0.193736
Sugarcane_STRG.100963	transcription factor MYB36, SbMYB21 (ligthgreen node in figure 7)	Sugarcane_STRG.71953	NAC domain-containing protein 18, SbNAC28 (ligthgreen node in figure 7)	0.193345
Sugarcane_STRG.122127	NAC domain-containing protein 18, SbNAC28	Sugarcane_STRG.7255	peroxidase 4	0.192804
Sugarcane_STRG.34647	chalcone isomerase	Sugarcane_STRG.122127	NAC domain-containing protein 18, SbNAC28	0.191687
Sugarcane_STRG.30829	4-coumarate--CoA ligase-like 4	Sugarcane_STRG.95454	NAC domain-containing protein 68, ScNAC69 (ligthgreen node in figure 7)	0.191403
Sugarcane_STRG.95454	NAC domain-containing protein 68, ScNAC69 (ligthgreen node in figure 7)	Sugarcane_STRG.11104	NAC domain-containing protein 104, ScNAC51 (ligthgreen node in figure 7)	0.19097
Sugarcane_STRG.95454	NAC domain-containing protein 68, ScNAC69 (ligthgreen node in figure 7)	Sugarcane_STRG.74063	laccase-25 isoform X1	0.189691
Sugarcane_STRG.108339	SbNAC65	Sugarcane_STRG.71359	caffeic acid 3-O-Methyltransferase	0.189367
Sugarcane_STRG.122700	mini zinc finger protein 1	Sugarcane_STRG.86562	NAC domain-containing protein 18, SbNAC28 (ligthgreen node in figure 7)	0.188696
Sugarcane_STRG.77521	BEL1-like homeodomain protein 7	Sugarcane_STRG.86562	NAC domain-containing protein 18, SbNAC28 (ligthgreen node in figure 7)	0.188166
Sugarcane_STRG.15169	NAC domain-containing protein 68, ScNAC69	Sugarcane_STRG.70933	BEL1-like homeodomain protein 7	0.1872
Sugarcane_STRG.71953	NAC domain-containing protein 18, SbNAC28 (ligthgreen node in figure 7)	Sugarcane_STRG.7255	peroxidase 4	0.186232
Sugarcane_STRG.15169	NAC domain-containing protein 68, ScNAC69	Sugarcane_STRG.30829	4-coumarate--CoA ligase-like 4	0.185843
Sugarcane_STRG.15169	NAC domain-containing protein 68, ScNAC69	Sugarcane_STRG.78874	BEL1-like homeodomain protein 7	0.184526
Sugarcane_STRG.15169	NAC domain-containing protein 68, ScNAC69	Sugarcane_STRG.80181	transcription factor LAF1, SbMYB73	0.183515
Sugarcane_STRG.106062	peroxidase 4	Sugarcane_STRG.71953	NAC domain-containing protein 18, SbNAC28 (ligthgreen node in figure 7)	0.183493
Sugarcane_STRG.95724	peroxidase 4	Sugarcane_STRG.122127	NAC domain-containing protein 18, SbNAC28	0.182676
Sugarcane_STRG.95454	NAC domain-containing protein 68, ScNAC69 (ligthgreen node in figure 7)	Sugarcane_STRG.58865	ScWRKY13	0.181931
Sugarcane_STRG.15169	NAC domain-containing protein 68, ScNAC69	Sugarcane_STRG.126840	Ethylene-responsive transcription factor RAP2-11	0.181761
Sugarcane_STRG.15867	transcription factor MYB2, SbMYB29 (ligthgreen node in figure 7)	Sugarcane_STRG.86562	NAC domain-containing protein 18, SbNAC28 (ligthgreen node in figure 7)	0.181732
Sugarcane_STRG.134871	SbWRKY77	Sugarcane_STRG.15169	NAC domain-containing protein 68, ScNAC69	0.181502
Sugarcane_STRG.122127	NAC domain-containing protein 18, SbNAC28	Sugarcane_STRG.71953	NAC domain-containing protein 18, SbNAC28 (ligthgreen node in figure 7)	0.180597
Sugarcane_STRG.65473	peroxidase 4	Sugarcane_STRG.122127	NAC domain-containing protein 18, SbNAC28	0.180466
Sugarcane_STRG.15169	NAC domain-containing protein 68, ScNAC69	Sugarcane_STRG.71359	caffeic acid 3-O-Methyltransferase	0.180427
Sugarcane_STRG.99349	peroxidase 4	Sugarcane_STRG.122127	NAC domain-containing protein 18, SbNAC28	0.179383
Sugarcane_STRG.26886	chalcone-flavanone isomerase	Sugarcane_STRG.122127	NAC domain-containing protein 18, SbNAC28	0.179017
Sugarcane_STRG.51679	caffeic acid 3-O-methyltransferase	Sugarcane_STRG.95454	NAC domain-containing protein 68, ScNAC69 (ligthgreen node in figure 7)	0.178361
Sugarcane_STRG.25534	ScWRKY13 (black node in figure 7)	Sugarcane_STRG.122127	NAC domain-containing protein 18, SbNAC28	0.178056
Sugarcane_STRG.5692	caffeic acid 3-O-methyltransferase	Sugarcane_STRG.95454	NAC domain-containing protein 68, ScNAC69 (ligthgreen node in figure 7)	0.177817
Sugarcane_STRG.137018	putative Myb family transcription factor At1g14600	Sugarcane_STRG.71953	NAC domain-containing protein 18, SbNAC28 (ligthgreen node in figure 7)	0.177508
Sugarcane_STRG.103419	Myosin-12	Sugarcane_STRG.122127	NAC domain-containing protein 18, SbNAC28	0.177328
Sugarcane_STRG.118152	scarecrow-like protein 9	Sugarcane_STRG.15169	NAC domain-containing protein 68, ScNAC69	0.177308
Sugarcane_STRG.95454	NAC domain-containing protein 68, ScNAC69 (ligthgreen node in figure 7)	Sugarcane_STRG.135331	BEL1-like homeodomain protein 7	0.17702
Sugarcane_STRG.70933	BEL1-like homeodomain protein 7	Sugarcane_STRG.86562	NAC domain-containing protein 18, SbNAC28 (ligthgreen node in figure 7)	0.176964
Sugarcane_STRG.16883	Dof zinc finger protein DOF2.5	Sugarcane_STRG.71953	NAC domain-containing protein 18, SbNAC28 (ligthgreen node in figure 7)	0.176922
Sugarcane_STRG.94658	peroxidase 4	Sugarcane_STRG.87164	NAC domain-containing protein 104, ScNAC51 (ligthgreen node in figure 7)	0.176802
Sugarcane_STRG.106062	peroxidase 4	Sugarcane_STRG.122127	NAC domain-containing protein 18, SbNAC28	0.176595
Sugarcane_STRG.15169	NAC domain-containing protein 68, ScNAC69	Sugarcane_STRG.41827	dehydration responsive element binding protein 2 isoform b	0.176413
Sugarcane_STRG.122127	NAC domain-containing protein 18, SbNAC28	Sugarcane_STRG.32104	cinnamoyl-CoA reductase	0.176053
Sugarcane_STRG.134453	Protein TIFY 10B	Sugarcane_STRG.15169	NAC domain-containing protein 68, ScNAC69	0.176027
Sugarcane_STRG.122127	NAC domain-containing protein 18, SbNAC28	Sugarcane_STRG.26476	transcription factor MYB36, SbMYB21 (ligthgreen node in figure 7)	0.175602
Sugarcane_STRG.68453	peroxidase 4	Sugarcane_STRG.129826	NAC domain-containing protein 18, SbNAC28 (ligthgreen node in figure 7)	0.175022
Sugarcane_STRG.15169	NAC domain-containing protein 68, ScNAC69	Sugarcane_STRG.5692	caffeic acid 3-O-methyltransferase	0.174977
Sugarcane_STRG.15169	NAC domain-containing protein 68, ScNAC69	Sugarcane_STRG.50289	Protein IRX15-LIKE	0.174809
Sugarcane_STRG.68453	peroxidase 4	Sugarcane_STRG.122127	NAC domain-containing protein 18, SbNAC28	0.174405
Sugarcane_STRG.15169	NAC domain-containing protein 68, ScNAC69	Sugarcane_STRG.3713	homeodomain leucine zipper protein CPHB-5	0.173162
Sugarcane_STRG.94658	peroxidase 4	Sugarcane_STRG.122127	NAC domain-containing protein 18, SbNAC28	0.172929
Sugarcane_STRG.29499	Auxin response factor 8	Sugarcane_STRG.95454	NAC domain-containing protein 68, ScNAC69 (ligthgreen node in figure 7)	0.172837
Sugarcane_STRG.71359	caffeic acid 3-O-Methyltransferase	Sugarcane_STRG.84485	NAC domain-containing protein 77, SbNAC65 (ligthgreen node in figure 7)	0.172177
Sugarcane_STRG.134871	SbWRKY77	Sugarcane_STRG.95454	NAC domain-containing protein 68, ScNAC69 (ligthgreen node in figure 7)	0.171903
Sugarcane_STRG.15169	NAC domain-containing protein 68, ScNAC69	Sugarcane_STRG.86279	laccase-19-like isoform X2	0.171409
Sugarcane_STRG.15169	NAC domain-containing protein 68, ScNAC69	Sugarcane_STRG.74063	laccase-25 isoform X1	0.171365
Sugarcane_STRG.108339	SbNAC65	Sugarcane_STRG.5692	caffeic acid 3-O-methyltransferase	0.171249
Sugarcane_STRG.122127	NAC domain-containing protein 18, SbNAC28	Sugarcane_STRG.125196	peroxidase 4	0.17113
Sugarcane_STRG.95454	NAC domain-containing protein 68, ScNAC69 (ligthgreen node in figure 7)	Sugarcane_STRG.80194	NAC domain-containing protein 104, ScNAC51 (ligthgreen node in figure 7)	0.171076
Sugarcane_STRG.15169	NAC domain-containing protein 68, ScNAC69	Sugarcane_STRG.15867	transcription factor MYB2, SbMYB29 (ligthgreen node in figure 7)	0.171024
Sugarcane_STRG.122127	NAC domain-containing protein 18, SbNAC28	Sugarcane_STRG.60217	peroxidase 4	0.170553
Sugarcane_STRG.103419	Myosin-12	Sugarcane_STRG.71953	NAC domain-containing protein 18, SbNAC28 (ligthgreen node in figure 7)	0.170534
Sugarcane_STRG.34647	chalcone isomerase	Sugarcane_STRG.80194	NAC domain-containing protein 104, ScNAC51 (ligthgreen node in figure 7)	0.169589
Sugarcane_STRG.32640	NAC domain-containing protein 77, SbNAC65 (ligthgreen node in figure 7)	Sugarcane_STRG.5692	caffeic acid 3-O-methyltransferase	0.169535
Sugarcane_STRG.132819	flavonoid 3',5'-hydroxylase 1	Sugarcane_STRG.124596	transcription factor JUNGBRUNNEN 1, SbNAC19	0.169346
Sugarcane_STRG.95454	NAC domain-containing protein 68, ScNAC69 (ligthgreen node in figure 7)	Sugarcane_STRG.56908	probable transcription factor KAN4	0.169143
Sugarcane_STRG.134453	Protein TIFY 10B	Sugarcane_STRG.95454	NAC domain-containing protein 68, ScNAC69 (ligthgreen node in figure 7)	0.168848
Sugarcane_STRG.132819	flavonoid 3',5'-hydroxylase 1	Sugarcane_STRG.71953	NAC domain-containing protein 18, SbNAC28 (ligthgreen node in figure 7)	0.168571
Sugarcane_STRG.99349	peroxidase 4	Sugarcane_STRG.129826	NAC domain-containing protein 18, SbNAC28 (ligthgreen node in figure 7)	0.168482
Sugarcane_STRG.15169	NAC domain-containing protein 68, ScNAC69	Sugarcane_STRG.91190	caffeic acid 3-O-Methyltransferase	0.168377
Sugarcane_STRG.41827	dehydration responsive element binding protein 2 isoform b	Sugarcane_STRG.95454	NAC domain-containing protein 68, ScNAC69 (ligthgreen node in figure 7)	0.168344
Sugarcane_STRG.36379	peroxidase 4	Sugarcane_STRG.71953	NAC domain-containing protein 18, SbNAC28 (ligthgreen node in figure 7)	0.168167
Sugarcane_STRG.95454	NAC domain-containing protein 68, ScNAC69 (ligthgreen node in figure 7)	Sugarcane_STRG.34647	chalcone isomerase	0.167822
Sugarcane_STRG.15169	NAC domain-containing protein 68, ScNAC69	Sugarcane_STRG.60753	chalcone--flavonone isomerase	0.167686
Sugarcane_STRG.69138	peroxidase 4	Sugarcane_STRG.122127	NAC domain-containing protein 18, SbNAC28	0.167587
Sugarcane_STRG.53034	peroxidase 4	Sugarcane_STRG.122127	NAC domain-containing protein 18, SbNAC28	0.167422
Sugarcane_STRG.108339	SbNAC65	Sugarcane_STRG.91190	caffeic acid 3-O-Methyltransferase	0.167385
Sugarcane_STRG.50289	Protein IRX15-LIKE	Sugarcane_STRG.95454	NAC domain-containing protein 68, ScNAC69 (ligthgreen node in figure 7)	0.167286
Sugarcane_STRG.15169	NAC domain-containing protein 68, ScNAC69	Sugarcane_STRG.51679	caffeic acid 3-O-methyltransferase	0.167007
Sugarcane_STRG.94658	peroxidase 4	Sugarcane_STRG.69276	NAC domain-containing protein 18, SbNAC28 (ligthgreen node in figure 7)	0.166945
Sugarcane_STRG.86562	NAC domain-containing protein 18, SbNAC28 (ligthgreen node in figure 7)	Sugarcane_STRG.65321	peroxidase	0.166884
Sugarcane_STRG.91834	SbbHLH31 (olive node in figure 7)	Sugarcane_STRG.71953	NAC domain-containing protein 18, SbNAC28 (ligthgreen node in figure 7)	0.166738
Sugarcane_STRG.78874	BEL1-like homeodomain protein 7	Sugarcane_STRG.86562	NAC domain-containing protein 18, SbNAC28 (ligthgreen node in figure 7)	0.166241
Sugarcane_STRG.44383	transcription factor MYB39-like, SbMYB89	Sugarcane_STRG.122127	NAC domain-containing protein 18, SbNAC28	0.166237
Sugarcane_STRG.91190	caffeic acid 3-O-Methyltransferase	Sugarcane_STRG.95454	NAC domain-containing protein 68, ScNAC69 (ligthgreen node in figure 7)	0.166
Sugarcane_STRG.15169	NAC domain-containing protein 68, ScNAC69	Sugarcane_STRG.29499	Auxin response factor 8	0.165948
Sugarcane_STRG.99349	peroxidase 4	Sugarcane_STRG.69276	NAC domain-containing protein 18, SbNAC28 (ligthgreen node in figure 7)	0.165944
Sugarcane_STRG.71359	caffeic acid 3-O-Methyltransferase	Sugarcane_STRG.95454	NAC domain-containing protein 68, ScNAC69 (ligthgreen node in figure 7)	0.165903
Sugarcane_STRG.16962	WUSCHEL-related homeobox 11	Sugarcane_STRG.122127	NAC domain-containing protein 18, SbNAC28	0.165004
Sugarcane_STRG.80181	transcription factor LAF1, SbMYB73	Sugarcane_STRG.95454	NAC domain-containing protein 68, ScNAC69 (ligthgreen node in figure 7)	0.164978
Sugarcane_STRG.122127	NAC domain-containing protein 18, SbNAC28	Sugarcane_STRG.69276	NAC domain-containing protein 18, SbNAC28 (ligthgreen node in figure 7)	0.164949
Sugarcane_STRG.68453	peroxidase 4	Sugarcane_STRG.69276	NAC domain-containing protein 18, SbNAC28 (ligthgreen node in figure 7)	0.164719
Sugarcane_STRG.15169	NAC domain-containing protein 68, ScNAC69	Sugarcane_STRG.11104	NAC domain-containing protein 104, ScNAC51 (ligthgreen node in figure 7)	0.164464
Sugarcane_STRG.23858	caffeic acid 3-O-methyltransferase	Sugarcane_STRG.95454	NAC domain-containing protein 68, ScNAC69 (ligthgreen node in figure 7)	0.163557
Sugarcane_STRG.94658	peroxidase 4	Sugarcane_STRG.129826	NAC domain-containing protein 18, SbNAC28 (ligthgreen node in figure 7)	0.163394
Sugarcane_STRG.5692	caffeic acid 3-O-methyltransferase	Sugarcane_STRG.84485	NAC domain-containing protein 77, SbNAC65 (ligthgreen node in figure 7)	0.163369
Sugarcane_STRG.63378	peroxidase 4	Sugarcane_STRG.129826	NAC domain-containing protein 18, SbNAC28 (ligthgreen node in figure 7)	0.162863
Sugarcane_STRG.132819	flavonoid 3',5'-hydroxylase 1	Sugarcane_STRG.80194	NAC domain-containing protein 104, ScNAC51 (ligthgreen node in figure 7)	0.162517
Sugarcane_STRG.122700	mini zinc finger protein 1	Sugarcane_STRG.11104	NAC domain-containing protein 104, ScNAC51 (ligthgreen node in figure 7)	0.162478
Sugarcane_STRG.118152	scarecrow-like protein 9	Sugarcane_STRG.95454	NAC domain-containing protein 68, ScNAC69 (ligthgreen node in figure 7)	0.162454
Sugarcane_STRG.95454	NAC domain-containing protein 68, ScNAC69 (ligthgreen node in figure 7)	Sugarcane_STRG.123734	heading date 5	0.162368
Sugarcane_STRG.85106	peroxidase 4	Sugarcane_STRG.95454	NAC domain-containing protein 68, ScNAC69 (ligthgreen node in figure 7)	0.162356
Sugarcane_STRG.71953	NAC domain-containing protein 18, SbNAC28 (ligthgreen node in figure 7)	Sugarcane_STRG.91311	laccase-15	0.162293
Sugarcane_STRG.86279	laccase-19-like isoform X2	Sugarcane_STRG.86562	NAC domain-containing protein 18, SbNAC28 (ligthgreen node in figure 7)	0.162263
Sugarcane_STRG.34647	chalcone isomerase	Sugarcane_STRG.71953	NAC domain-containing protein 18, SbNAC28 (ligthgreen node in figure 7)	0.161302
Sugarcane_STRG.32640	NAC domain-containing protein 77, SbNAC65 (ligthgreen node in figure 7)	Sugarcane_STRG.71359	caffeic acid 3-O-Methyltransferase	0.160688
Sugarcane_STRG.77521	BEL1-like homeodomain protein 7	Sugarcane_STRG.11104	NAC domain-containing protein 104, ScNAC51 (ligthgreen node in figure 7)	0.160658
Sugarcane_STRG.55655	myb-related protein 308, ScMYB54 (darkgreen node in figure 7)	Sugarcane_STRG.122127	NAC domain-containing protein 18, SbNAC28	0.160569
Sugarcane_STRG.15169	NAC domain-containing protein 68, ScNAC69	Sugarcane_STRG.7017	cytochrome P450 93G1	0.160041
Sugarcane_STRG.15169	NAC domain-containing protein 68, ScNAC69	Sugarcane_STRG.50108	peroxidase 2-like	0.159902
Sugarcane_STRG.15169	NAC domain-containing protein 68, ScNAC69	Sugarcane_STRG.56908	probable transcription factor KAN4	0.159545
Sugarcane_STRG.40378	laccase-25 isoform X1	Sugarcane_STRG.95454	NAC domain-containing protein 68, ScNAC69 (ligthgreen node in figure 7)	0.159479
Sugarcane_STRG.95454	NAC domain-containing protein 68, ScNAC69 (ligthgreen node in figure 7)	Sugarcane_STRG.126840	Ethylene-responsive transcription factor RAP2-11	0.159454
Sugarcane_STRG.60217	peroxidase 4	Sugarcane_STRG.71953	NAC domain-containing protein 18, SbNAC28 (ligthgreen node in figure 7)	0.159416
Sugarcane_STRG.132819	flavonoid 3',5'-hydroxylase 1	Sugarcane_STRG.15169	NAC domain-containing protein 68, ScNAC69	0.159013
Sugarcane_STRG.122700	mini zinc finger protein 1	Sugarcane_STRG.122862	NAC domain-containing protein 18, ScNAC62 (ligthgreen node in figure 7)	0.15871
Sugarcane_STRG.95454	NAC domain-containing protein 68, ScNAC69 (ligthgreen node in figure 7)	Sugarcane_STRG.133750	teosinte glume architecture 1	0.158563
Sugarcane_STRG.11104	NAC domain-containing protein 104, ScNAC51 (ligthgreen node in figure 7)	Sugarcane_STRG.86562	NAC domain-containing protein 18, SbNAC28 (ligthgreen node in figure 7)	0.158132
Sugarcane_STRG.32640	NAC domain-containing protein 77, SbNAC65 (ligthgreen node in figure 7)	Sugarcane_STRG.91190	caffeic acid 3-O-Methyltransferase	0.158129
Sugarcane_STRG.30829	4-coumarate--CoA ligase-like 4	Sugarcane_STRG.86562	NAC domain-containing protein 18, SbNAC28 (ligthgreen node in figure 7)	0.158121
Sugarcane_STRG.122866	predicted protein	Sugarcane_STRG.71953	NAC domain-containing protein 18, SbNAC28 (ligthgreen node in figure 7)	0.158083
Sugarcane_STRG.106062	peroxidase 4	Sugarcane_STRG.69276	NAC domain-containing protein 18, SbNAC28 (ligthgreen node in figure 7)	0.157307
Sugarcane_STRG.26886	chalcone-flavanone isomerase	Sugarcane_STRG.69276	NAC domain-containing protein 18, SbNAC28 (ligthgreen node in figure 7)	0.156777
Sugarcane_STRG.59769	Transcription factor RAX3, SbMYB80 (ligthgreen node in figure 7)	Sugarcane_STRG.71953	NAC domain-containing protein 18, SbNAC28 (ligthgreen node in figure 7)	0.156735
Sugarcane_STRG.122127	NAC domain-containing protein 18, SbNAC28	Sugarcane_STRG.16222	peroxidase 4	0.156075
Sugarcane_STRG.15169	NAC domain-containing protein 68, ScNAC69	Sugarcane_STRG.40798	Protein TIFY 3B	0.155867
Sugarcane_STRG.95454	NAC domain-containing protein 68, ScNAC69 (ligthgreen node in figure 7)	Sugarcane_STRG.98359	Splicing factor U2af small subunit A	0.155769
Sugarcane_STRG.109298	peroxidase 4	Sugarcane_STRG.87164	NAC domain-containing protein 104, ScNAC51 (ligthgreen node in figure 7)	0.155506
Sugarcane_STRG.95454	NAC domain-containing protein 68, ScNAC69 (ligthgreen node in figure 7)	Sugarcane_STRG.19619	laccase-25 isoform X2	0.155497
Sugarcane_STRG.86279	laccase-19-like isoform X2	Sugarcane_STRG.11104	NAC domain-containing protein 104, ScNAC51 (ligthgreen node in figure 7)	0.155295
Sugarcane_STRG.63378	peroxidase 4	Sugarcane_STRG.122127	NAC domain-containing protein 18, SbNAC28	0.155208
Sugarcane_STRG.132819	flavonoid 3',5'-hydroxylase 1	Sugarcane_STRG.95454	NAC domain-containing protein 68, ScNAC69 (ligthgreen node in figure 7)	0.155021
Sugarcane_STRG.95454	NAC domain-containing protein 68, ScNAC69 (ligthgreen node in figure 7)	Sugarcane_STRG.7017	cytochrome P450 93G1	0.154718
Sugarcane_STRG.130290	caffeoyl-CoA 3-O-methyltransferase 1	Sugarcane_STRG.15169	NAC domain-containing protein 68, ScNAC69	0.154676
Sugarcane_STRG.32640	NAC domain-containing protein 77, SbNAC65 (ligthgreen node in figure 7)	Sugarcane_STRG.51679	caffeic acid 3-O-methyltransferase	0.15413
Sugarcane_STRG.15169	NAC domain-containing protein 68, ScNAC69	Sugarcane_STRG.80194	NAC domain-containing protein 104, ScNAC51 (ligthgreen node in figure 7)	0.153456
Sugarcane_STRG.94658	peroxidase 4	Sugarcane_STRG.122862	NAC domain-containing protein 18, ScNAC62 (ligthgreen node in figure 7)	0.153421
Sugarcane_STRG.100963	transcription factor MYB36, SbMYB21 (ligthgreen node in figure 7)	Sugarcane_STRG.122127	NAC domain-containing protein 18, SbNAC28	0.153405
Sugarcane_STRG.26886	chalcone-flavanone isomerase	Sugarcane_STRG.71953	NAC domain-containing protein 18, SbNAC28 (ligthgreen node in figure 7)	0.153091
Sugarcane_STRG.132819	flavonoid 3',5'-hydroxylase 1	Sugarcane_STRG.122127	NAC domain-containing protein 18, SbNAC28	0.153017
Sugarcane_STRG.122127	NAC domain-containing protein 18, SbNAC28	Sugarcane_STRG.129931	transcription factor MYB36, SbMYB21 (ligthgreen node in figure 7)	0.152989
Sugarcane_STRG.84485	NAC domain-containing protein 77, SbNAC65 (ligthgreen node in figure 7)	Sugarcane_STRG.91190	caffeic acid 3-O-Methyltransferase	0.152718
Sugarcane_STRG.27596	transcription factor RAX3, SbMYB2 (ligthgreen node in figure 7)	Sugarcane_STRG.71953	NAC domain-containing protein 18, SbNAC28 (ligthgreen node in figure 7)	0.152709
Sugarcane_STRG.15169	NAC domain-containing protein 68, ScNAC69	Sugarcane_STRG.23858	caffeic acid 3-O-methyltransferase	0.15248
Sugarcane_STRG.130290	caffeoyl-CoA 3-O-methyltransferase 1	Sugarcane_STRG.95454	NAC domain-containing protein 68, ScNAC69 (ligthgreen node in figure 7)	0.152361
Sugarcane_STRG.5692	caffeic acid 3-O-methyltransferase	Sugarcane_STRG.86562	NAC domain-containing protein 18, SbNAC28 (ligthgreen node in figure 7)	0.152197
Sugarcane_STRG.118651	transcription factor MYB2, ScMYB14 (ligthgreen node in figure 7)	Sugarcane_STRG.95454	NAC domain-containing protein 68, ScNAC69 (ligthgreen node in figure 7)	0.152119
Sugarcane_STRG.122127	NAC domain-containing protein 18, SbNAC28	Sugarcane_STRG.129826	NAC domain-containing protein 18, SbNAC28 (ligthgreen node in figure 7)	0.152047
Sugarcane_STRG.46524	NAC domain-containing protein 77, SbNAC65 (ligthgreen node in figure 7)	Sugarcane_STRG.71359	caffeic acid 3-O-Methyltransferase	0.151715
Sugarcane_STRG.60753	chalcone--flavonone isomerase	Sugarcane_STRG.95454	NAC domain-containing protein 68, ScNAC69 (ligthgreen node in figure 7)	0.151382
Sugarcane_STRG.112978	SbbHLH31 (olive node in figure 7)	Sugarcane_STRG.71953	NAC domain-containing protein 18, SbNAC28 (ligthgreen node in figure 7)	0.151312
Sugarcane_STRG.74063	laccase-25 isoform X1	Sugarcane_STRG.86562	NAC domain-containing protein 18, SbNAC28 (ligthgreen node in figure 7)	0.150922
Sugarcane_STRG.106062	peroxidase 4	Sugarcane_STRG.129826	NAC domain-containing protein 18, SbNAC28 (ligthgreen node in figure 7)	0.150648
Sugarcane_STRG.46830	peroxidase 4	Sugarcane_STRG.122127	NAC domain-containing protein 18, SbNAC28	0.150642
Sugarcane_STRG.101438	SbbHLH71	Sugarcane_STRG.84485	NAC domain-containing protein 77, SbNAC65 (ligthgreen node in figure 7)	0.150565
Sugarcane_STRG.34647	chalcone isomerase	Sugarcane_STRG.69276	NAC domain-containing protein 18, SbNAC28 (ligthgreen node in figure 7)	0.150468
Sugarcane_STRG.112240	peroxidase 4	Sugarcane_STRG.71953	NAC domain-containing protein 18, SbNAC28 (ligthgreen node in figure 7)	0.150304
Sugarcane_STRG.98359	Splicing factor U2af small subunit A	Sugarcane_STRG.86562	NAC domain-containing protein 18, SbNAC28 (ligthgreen node in figure 7)	0.150001
Sugarcane_STRG.95454	NAC domain-containing protein 68, ScNAC69 (ligthgreen node in figure 7)	Sugarcane_STRG.44519	cinnamoyl-CoA reductase	0.149956
Sugarcane_STRG.15819	cytochrome P450 93A3-like	Sugarcane_STRG.71953	NAC domain-containing protein 18, SbNAC28 (ligthgreen node in figure 7)	0.1499
Sugarcane_STRG.122127	NAC domain-containing protein 18, SbNAC28	Sugarcane_STRG.52993	myb-like DNA-binding domain, SHAQKYF class family protein	0.149899
Sugarcane_STRG.101438	SbbHLH71	Sugarcane_STRG.46524	NAC domain-containing protein 77, SbNAC65 (ligthgreen node in figure 7)	0.149873
Sugarcane_STRG.30829	4-coumarate--CoA ligase-like 4	Sugarcane_STRG.80194	NAC domain-containing protein 104, ScNAC51 (ligthgreen node in figure 7)	0.14963
Sugarcane_STRG.71953	NAC domain-containing protein 18, SbNAC28 (ligthgreen node in figure 7)	Sugarcane_STRG.37085	transcription factor MYB36, SbMYB21 (ligthgreen node in figure 7)	0.149613
Sugarcane_STRG.71953	NAC domain-containing protein 18, SbNAC28 (ligthgreen node in figure 7)	Sugarcane_STRG.95152	cinnamoyl-CoA reductase	0.149415
Sugarcane_STRG.87203	peroxidase 4	Sugarcane_STRG.122127	NAC domain-containing protein 18, SbNAC28	0.149249
Sugarcane_STRG.32838	peroxidase 1	Sugarcane_STRG.71953	NAC domain-containing protein 18, SbNAC28 (ligthgreen node in figure 7)	0.149191
Sugarcane_STRG.68453	peroxidase 4	Sugarcane_STRG.30243	SbNAC55 (ligthgreen node in figure 7)	0.149028
Sugarcane_STRG.71359	caffeic acid 3-O-Methyltransferase	Sugarcane_STRG.86562	NAC domain-containing protein 18, SbNAC28 (ligthgreen node in figure 7)	0.148975
Sugarcane_STRG.94658	peroxidase 4	Sugarcane_STRG.71953	NAC domain-containing protein 18, SbNAC28 (ligthgreen node in figure 7)	0.148552
Sugarcane_STRG.25534	ScWRKY13 (black node in figure 7)	Sugarcane_STRG.129826	NAC domain-containing protein 18, SbNAC28 (ligthgreen node in figure 7)	0.148237
Sugarcane_STRG.122127	NAC domain-containing protein 18, SbNAC28	Sugarcane_STRG.60510	myb-like DNA-binding domain, SHAQKYF class family protein	0.148127
Sugarcane_STRG.71953	NAC domain-containing protein 18, SbNAC28 (ligthgreen node in figure 7)	Sugarcane_STRG.68346	Transcription factor RAX3, SbMYB80 (ligthgreen node in figure 7)	0.147919
Sugarcane_STRG.31207	WUSCHEL-related homeobox 6	Sugarcane_STRG.71953	NAC domain-containing protein 18, SbNAC28 (ligthgreen node in figure 7)	0.147897
Sugarcane_STRG.86562	NAC domain-containing protein 18, SbNAC28 (ligthgreen node in figure 7)	Sugarcane_STRG.122862	NAC domain-containing protein 18, ScNAC62 (ligthgreen node in figure 7)	0.147784
Sugarcane_STRG.33830	probable glucuronosyltransferase Os01g0926700 (GT47/OsIRX10)	Sugarcane_STRG.95454	NAC domain-containing protein 68, ScNAC69 (ligthgreen node in figure 7)	0.147763
Sugarcane_STRG.15169	NAC domain-containing protein 68, ScNAC69	Sugarcane_STRG.34647	chalcone isomerase	0.147705
Sugarcane_STRG.15169	NAC domain-containing protein 68, ScNAC69	Sugarcane_STRG.44519	cinnamoyl-CoA reductase	0.147141
Sugarcane_STRG.95454	NAC domain-containing protein 68, ScNAC69 (ligthgreen node in figure 7)	Sugarcane_STRG.130549	0	0.147119
Sugarcane_STRG.25534	ScWRKY13 (black node in figure 7)	Sugarcane_STRG.69276	NAC domain-containing protein 18, SbNAC28 (ligthgreen node in figure 7)	0.146963
Sugarcane_STRG.15169	NAC domain-containing protein 68, ScNAC69	Sugarcane_STRG.17320	peroxidase 2-like	0.146833
Sugarcane_STRG.15169	NAC domain-containing protein 68, ScNAC69	Sugarcane_STRG.85106	peroxidase 4	0.146699
Sugarcane_STRG.26886	chalcone-flavanone isomerase	Sugarcane_STRG.129826	NAC domain-containing protein 18, SbNAC28 (ligthgreen node in figure 7)	0.146662
Sugarcane_STRG.26886	chalcone-flavanone isomerase	Sugarcane_STRG.87164	NAC domain-containing protein 104, ScNAC51 (ligthgreen node in figure 7)	0.146521
Sugarcane_STRG.46524	NAC domain-containing protein 77, SbNAC65 (ligthgreen node in figure 7)	Sugarcane_STRG.5692	caffeic acid 3-O-methyltransferase	0.146504
Sugarcane_STRG.58865	ScWRKY13	Sugarcane_STRG.122127	NAC domain-containing protein 18, SbNAC28	0.146376
Sugarcane_STRG.112240	peroxidase 4	Sugarcane_STRG.122127	NAC domain-containing protein 18, SbNAC28	0.146283
Sugarcane_STRG.3713	homeodomain leucine zipper protein CPHB-5	Sugarcane_STRG.95454	NAC domain-containing protein 68, ScNAC69 (ligthgreen node in figure 7)	0.146233
Sugarcane_STRG.108339	SbNAC65	Sugarcane_STRG.15169	NAC domain-containing protein 68, ScNAC69	0.145993
Sugarcane_STRG.122127	NAC domain-containing protein 18, SbNAC28	Sugarcane_STRG.137018	putative Myb family transcription factor At1g14600	0.145624
Sugarcane_STRG.3268	peroxidase 4	Sugarcane_STRG.122127	NAC domain-containing protein 18, SbNAC28	0.145427
Sugarcane_STRG.122127	NAC domain-containing protein 18, SbNAC28	Sugarcane_STRG.96979	peroxidase 4	0.144867
Sugarcane_STRG.63378	peroxidase 4	Sugarcane_STRG.69276	NAC domain-containing protein 18, SbNAC28 (ligthgreen node in figure 7)	0.144771
Sugarcane_STRG.125196	peroxidase 4	Sugarcane_STRG.71953	NAC domain-containing protein 18, SbNAC28 (ligthgreen node in figure 7)	0.144438
Sugarcane_STRG.58865	ScWRKY13	Sugarcane_STRG.80194	NAC domain-containing protein 104, ScNAC51 (ligthgreen node in figure 7)	0.144353
Sugarcane_STRG.15169	NAC domain-containing protein 68, ScNAC69	Sugarcane_STRG.33830	probable glucuronosyltransferase Os01g0926700 (GT47/OsIRX10)	0.144336
Sugarcane_STRG.50108	peroxidase 2-like	Sugarcane_STRG.95454	NAC domain-containing protein 68, ScNAC69 (ligthgreen node in figure 7)	0.143859
Sugarcane_STRG.29997	probable glucuronosyltransferase Os01g0926700 (GT47/OsIRX10)	Sugarcane_STRG.122127	NAC domain-containing protein 18, SbNAC28	0.14382
Sugarcane_STRG.46524	NAC domain-containing protein 77, SbNAC65 (ligthgreen node in figure 7)	Sugarcane_STRG.91190	caffeic acid 3-O-Methyltransferase	0.14378
Sugarcane_STRG.43745	peroxidase 4	Sugarcane_STRG.122127	NAC domain-containing protein 18, SbNAC28	0.143743
Sugarcane_STRG.109298	peroxidase 4	Sugarcane_STRG.122127	NAC domain-containing protein 18, SbNAC28	0.143719
Sugarcane_STRG.34647	chalcone isomerase	Sugarcane_STRG.87164	NAC domain-containing protein 104, ScNAC51 (ligthgreen node in figure 7)	0.143703
Sugarcane_STRG.34647	chalcone isomerase	Sugarcane_STRG.122862	NAC domain-containing protein 18, ScNAC62 (ligthgreen node in figure 7)	0.143394
Sugarcane_STRG.86279	laccase-19-like isoform X2	Sugarcane_STRG.122862	NAC domain-containing protein 18, ScNAC62 (ligthgreen node in figure 7)	0.143109
Sugarcane_STRG.68453	peroxidase 4	Sugarcane_STRG.87164	NAC domain-containing protein 104, ScNAC51 (ligthgreen node in figure 7)	0.143057
Sugarcane_STRG.80194	NAC domain-containing protein 104, ScNAC51 (ligthgreen node in figure 7)	Sugarcane_STRG.86562	NAC domain-containing protein 18, SbNAC28 (ligthgreen node in figure 7)	0.143027
Sugarcane_STRG.86279	laccase-19-like isoform X2	Sugarcane_STRG.80194	NAC domain-containing protein 104, ScNAC51 (ligthgreen node in figure 7)	0.142839
Sugarcane_STRG.95454	NAC domain-containing protein 68, ScNAC69 (ligthgreen node in figure 7)	Sugarcane_STRG.96630	BEL1-like homeodomain protein 7	0.142827
Sugarcane_STRG.13880	peroxidase 4	Sugarcane_STRG.122127	NAC domain-containing protein 18, SbNAC28	0.142742
Sugarcane_STRG.15169	NAC domain-containing protein 68, ScNAC69	Sugarcane_STRG.78423	dehydration responsive element binding protein 2 isoform b	0.14231
Sugarcane_STRG.16962	WUSCHEL-related homeobox 11	Sugarcane_STRG.71953	NAC domain-containing protein 18, SbNAC28 (ligthgreen node in figure 7)	0.142267
Sugarcane_STRG.95454	NAC domain-containing protein 68, ScNAC69 (ligthgreen node in figure 7)	Sugarcane_STRG.122862	NAC domain-containing protein 18, ScNAC62 (ligthgreen node in figure 7)	0.14213
Sugarcane_STRG.66182	peroxidase 4	Sugarcane_STRG.122127	NAC domain-containing protein 18, SbNAC28	0.141892
Sugarcane_STRG.32838	peroxidase 1	Sugarcane_STRG.122127	NAC domain-containing protein 18, SbNAC28	0.141859
Sugarcane_STRG.86562	NAC domain-containing protein 18, SbNAC28 (ligthgreen node in figure 7)	Sugarcane_STRG.71068	SbbHLH97	0.141607
Sugarcane_STRG.108339	SbNAC65	Sugarcane_STRG.95454	NAC domain-containing protein 68, ScNAC69 (ligthgreen node in figure 7)	0.141434
Sugarcane_STRG.32640	NAC domain-containing protein 77, SbNAC65 (ligthgreen node in figure 7)	Sugarcane_STRG.84485	NAC domain-containing protein 77, SbNAC65 (ligthgreen node in figure 7)	0.141397
Sugarcane_STRG.34647	chalcone isomerase	Sugarcane_STRG.129826	NAC domain-containing protein 18, SbNAC28 (ligthgreen node in figure 7)	0.141312
Sugarcane_STRG.44358	SbNAC47 (ligthgreen node in figure 7)	Sugarcane_STRG.91190	caffeic acid 3-O-Methyltransferase	0.141231
Sugarcane_STRG.63378	peroxidase 4	Sugarcane_STRG.30243	SbNAC55 (ligthgreen node in figure 7)	0.141181
Sugarcane_STRG.43973	SbWRKY15	Sugarcane_STRG.71953	NAC domain-containing protein 18, SbNAC28 (ligthgreen node in figure 7)	0.140873
Sugarcane_STRG.5692	caffeic acid 3-O-methyltransferase	Sugarcane_STRG.11104	NAC domain-containing protein 104, ScNAC51 (ligthgreen node in figure 7)	0.140857
Sugarcane_STRG.135698	transcriptional activator hap3-like	Sugarcane_STRG.87164	NAC domain-containing protein 104, ScNAC51 (ligthgreen node in figure 7)	0.14072
Sugarcane_STRG.15169	NAC domain-containing protein 68, ScNAC69	Sugarcane_STRG.40378	laccase-25 isoform X1	0.140662
Sugarcane_STRG.16883	Dof zinc finger protein DOF2.5	Sugarcane_STRG.122127	NAC domain-containing protein 18, SbNAC28	0.140409
Sugarcane_STRG.34647	chalcone isomerase	Sugarcane_STRG.86562	NAC domain-containing protein 18, SbNAC28 (ligthgreen node in figure 7)	0.140307
Sugarcane_STRG.23858	caffeic acid 3-O-methyltransferase	Sugarcane_STRG.32640	NAC domain-containing protein 77, SbNAC65 (ligthgreen node in figure 7)	0.140152
Sugarcane_STRG.122127	NAC domain-containing protein 18, SbNAC28	Sugarcane_STRG.37085	transcription factor MYB36, SbMYB21 (ligthgreen node in figure 7)	0.140093
Sugarcane_STRG.16222	peroxidase 4	Sugarcane_STRG.71953	NAC domain-containing protein 18, SbNAC28 (ligthgreen node in figure 7)	0.139906
Sugarcane_STRG.44358	SbNAC47 (ligthgreen node in figure 7)	Sugarcane_STRG.5692	caffeic acid 3-O-methyltransferase	0.139519
Sugarcane_STRG.122127	NAC domain-containing protein 18, SbNAC28	Sugarcane_STRG.98781	myb-related protein Zm38, ScMYB54	0.139466
Sugarcane_STRG.5692	caffeic acid 3-O-methyltransferase	Sugarcane_STRG.80194	NAC domain-containing protein 104, ScNAC51 (ligthgreen node in figure 7)	0.139409
Sugarcane_STRG.138488	transcription factor MYB2, ScMYB14 (ligthgreen node in figure 7)	Sugarcane_STRG.122127	NAC domain-containing protein 18, SbNAC28	0.139363
Sugarcane_STRG.44358	SbNAC47 (ligthgreen node in figure 7)	Sugarcane_STRG.72476	probable 4-coumarate--CoA ligase 3	0.139102
Sugarcane_STRG.15169	NAC domain-containing protein 68, ScNAC69	Sugarcane_STRG.133750	teosinte glume architecture 1	0.139068
Sugarcane_STRG.26886	chalcone-flavanone isomerase	Sugarcane_STRG.122862	NAC domain-containing protein 18, ScNAC62 (ligthgreen node in figure 7)	0.139032
Sugarcane_STRG.26886	chalcone-flavanone isomerase	Sugarcane_STRG.80194	NAC domain-containing protein 104, ScNAC51 (ligthgreen node in figure 7)	0.138909
Sugarcane_STRG.105523	transcription factor MYB36, SbMYB80 (ligthgreen node in figure 7)	Sugarcane_STRG.122127	NAC domain-containing protein 18, SbNAC28	0.138803
Sugarcane_STRG.86279	laccase-19-like isoform X2	Sugarcane_STRG.87164	NAC domain-containing protein 104, ScNAC51 (ligthgreen node in figure 7)	0.138426
Sugarcane_STRG.91190	caffeic acid 3-O-Methyltransferase	Sugarcane_STRG.124596	transcription factor JUNGBRUNNEN 1, SbNAC19	0.137984
Sugarcane_STRG.3268	peroxidase 4	Sugarcane_STRG.129826	NAC domain-containing protein 18, SbNAC28 (ligthgreen node in figure 7)	0.137982
Sugarcane_STRG.77521	BEL1-like homeodomain protein 7	Sugarcane_STRG.80194	NAC domain-containing protein 104, ScNAC51 (ligthgreen node in figure 7)	0.137944
Sugarcane_STRG.51679	caffeic acid 3-O-methyltransferase	Sugarcane_STRG.84485	NAC domain-containing protein 77, SbNAC65 (ligthgreen node in figure 7)	0.137868
Sugarcane_STRG.56908	probable transcription factor KAN4	Sugarcane_STRG.86562	NAC domain-containing protein 18, SbNAC28 (ligthgreen node in figure 7)	0.137798
Sugarcane_STRG.138244	transcription factor MYB2, ScMYB14 (ligthgreen node in figure 7)	Sugarcane_STRG.122127	NAC domain-containing protein 18, SbNAC28	0.137746
Sugarcane_STRG.96630	BEL1-like homeodomain protein 7	Sugarcane_STRG.86562	NAC domain-containing protein 18, SbNAC28 (ligthgreen node in figure 7)	0.137633
Sugarcane_STRG.95724	peroxidase 4	Sugarcane_STRG.129826	NAC domain-containing protein 18, SbNAC28 (ligthgreen node in figure 7)	0.137391
Sugarcane_STRG.112978	SbbHLH31 (olive node in figure 7)	Sugarcane_STRG.122127	NAC domain-containing protein 18, SbNAC28	0.137244
Sugarcane_STRG.80408	peroxidase 4	Sugarcane_STRG.122127	NAC domain-containing protein 18, SbNAC28	0.136994
Sugarcane_STRG.36379	peroxidase 4	Sugarcane_STRG.122127	NAC domain-containing protein 18, SbNAC28	0.136925
Sugarcane_STRG.94658	peroxidase 4	Sugarcane_STRG.30243	SbNAC55 (ligthgreen node in figure 7)	0.136896
Sugarcane_STRG.118651	transcription factor MYB2, ScMYB14 (ligthgreen node in figure 7)	Sugarcane_STRG.86562	NAC domain-containing protein 18, SbNAC28 (ligthgreen node in figure 7)	0.136801
Sugarcane_STRG.80408	peroxidase 4	Sugarcane_STRG.129826	NAC domain-containing protein 18, SbNAC28 (ligthgreen node in figure 7)	0.136483
Sugarcane_STRG.32640	NAC domain-containing protein 77, SbNAC65 (ligthgreen node in figure 7)	Sugarcane_STRG.40378	laccase-25 isoform X1	0.1364
Sugarcane_STRG.108190	Leucine-rich repeat protein kinase family protein	Sugarcane_STRG.48322	NAC domain-containing protein 86, SbNAC10	0.136354
Sugarcane_STRG.71359	caffeic acid 3-O-Methyltransferase	Sugarcane_STRG.80194	NAC domain-containing protein 104, ScNAC51 (ligthgreen node in figure 7)	0.13633
Sugarcane_STRG.108339	SbNAC65	Sugarcane_STRG.51679	caffeic acid 3-O-methyltransferase	0.136313
Sugarcane_STRG.15169	NAC domain-containing protein 68, ScNAC69	Sugarcane_STRG.123734	heading date 5	0.136298
Sugarcane_STRG.15169	NAC domain-containing protein 68, ScNAC69	Sugarcane_STRG.25867	probable glucuronosyltransferase Os01g0926400 (GT47)	0.136247
Sugarcane_STRG.29997	probable glucuronosyltransferase Os01g0926700 (GT47/OsIRX10)	Sugarcane_STRG.71953	NAC domain-containing protein 18, SbNAC28 (ligthgreen node in figure 7)	0.136237
Sugarcane_STRG.15169	NAC domain-containing protein 68, ScNAC69	Sugarcane_STRG.98359	Splicing factor U2af small subunit A	0.13613
Sugarcane_STRG.26886	chalcone-flavanone isomerase	Sugarcane_STRG.95454	NAC domain-containing protein 68, ScNAC69 (ligthgreen node in figure 7)	0.136025
Sugarcane_STRG.122127	NAC domain-containing protein 18, SbNAC28	Sugarcane_STRG.59769	Transcription factor RAX3, SbMYB80 (ligthgreen node in figure 7)	0.135878
Sugarcane_STRG.51679	caffeic acid 3-O-methyltransferase	Sugarcane_STRG.86562	NAC domain-containing protein 18, SbNAC28 (ligthgreen node in figure 7)	0.135851
Sugarcane_STRG.101438	SbbHLH71	Sugarcane_STRG.108339	SbNAC65	0.135528
Sugarcane_STRG.122127	NAC domain-containing protein 18, SbNAC28	Sugarcane_STRG.91311	laccase-15	0.135462
Sugarcane_STRG.43745	peroxidase 4	Sugarcane_STRG.129826	NAC domain-containing protein 18, SbNAC28 (ligthgreen node in figure 7)	0.135287
Sugarcane_STRG.135298	transcription factor MYB2, SbMYB29 (ligthgreen node in figure 7)	Sugarcane_STRG.122127	NAC domain-containing protein 18, SbNAC28	0.135016
Sugarcane_STRG.32950	transcription factor MYB2, ScMYB14	Sugarcane_STRG.95454	NAC domain-containing protein 68, ScNAC69 (ligthgreen node in figure 7)	0.134909
Sugarcane_STRG.103419	Myosin-12	Sugarcane_STRG.69276	NAC domain-containing protein 18, SbNAC28 (ligthgreen node in figure 7)	0.13477
Sugarcane_STRG.29499	Auxin response factor 8	Sugarcane_STRG.86562	NAC domain-containing protein 18, SbNAC28 (ligthgreen node in figure 7)	0.13475
Sugarcane_STRG.13880	peroxidase 4	Sugarcane_STRG.71953	NAC domain-containing protein 18, SbNAC28 (ligthgreen node in figure 7)	0.13454
Sugarcane_STRG.95454	NAC domain-containing protein 68, ScNAC69 (ligthgreen node in figure 7)	Sugarcane_STRG.71068	SbbHLH97	0.134441
Sugarcane_STRG.122127	NAC domain-containing protein 18, SbNAC28	Sugarcane_STRG.80559	WUSCHEL-related homeobox 11	0.134254
Sugarcane_STRG.63378	peroxidase 4	Sugarcane_STRG.87164	NAC domain-containing protein 104, ScNAC51 (ligthgreen node in figure 7)	0.134249
Sugarcane_STRG.99349	peroxidase 4	Sugarcane_STRG.30243	SbNAC55 (ligthgreen node in figure 7)	0.134232
Sugarcane_STRG.32439	cyclic dof factor 1	Sugarcane_STRG.84485	NAC domain-containing protein 77, SbNAC65 (ligthgreen node in figure 7)	0.133904
Sugarcane_STRG.122700	mini zinc finger protein 1	Sugarcane_STRG.80194	NAC domain-containing protein 104, ScNAC51 (ligthgreen node in figure 7)	0.133867
Sugarcane_STRG.101438	SbbHLH71	Sugarcane_STRG.32640	NAC domain-containing protein 77, SbNAC65 (ligthgreen node in figure 7)	0.133367
Sugarcane_STRG.99349	peroxidase 4	Sugarcane_STRG.87164	NAC domain-containing protein 104, ScNAC51 (ligthgreen node in figure 7)	0.133176
Sugarcane_STRG.46524	NAC domain-containing protein 77, SbNAC65 (ligthgreen node in figure 7)	Sugarcane_STRG.72476	probable 4-coumarate--CoA ligase 3	0.132858
Sugarcane_STRG.108339	SbNAC65	Sugarcane_STRG.7017	cytochrome P450 93G1	0.132413
Sugarcane_STRG.87203	peroxidase 4	Sugarcane_STRG.129826	NAC domain-containing protein 18, SbNAC28 (ligthgreen node in figure 7)	0.132384
Sugarcane_STRG.135298	transcription factor MYB2, SbMYB29 (ligthgreen node in figure 7)	Sugarcane_STRG.87164	NAC domain-containing protein 104, ScNAC51 (ligthgreen node in figure 7)	0.132334
Sugarcane_STRG.51679	caffeic acid 3-O-methyltransferase	Sugarcane_STRG.11104	NAC domain-containing protein 104, ScNAC51 (ligthgreen node in figure 7)	0.132297
Sugarcane_STRG.135698	transcriptional activator hap3-like	Sugarcane_STRG.86562	NAC domain-containing protein 18, SbNAC28 (ligthgreen node in figure 7)	0.132237
Sugarcane_STRG.129729	NAC domain-containing protein 8, ScNAC39	Sugarcane_STRG.94658	peroxidase 4	0.13222
Sugarcane_STRG.71953	NAC domain-containing protein 18, SbNAC28 (ligthgreen node in figure 7)	Sugarcane_STRG.7373	UDP-glucuronate:xylan alpha-glucuronosyltransferase 1	0.132203
Sugarcane_STRG.40378	laccase-25 isoform X1	Sugarcane_STRG.86562	NAC domain-containing protein 18, SbNAC28 (ligthgreen node in figure 7)	0.13186
Sugarcane_STRG.103419	Myosin-12	Sugarcane_STRG.129826	NAC domain-containing protein 18, SbNAC28 (ligthgreen node in figure 7)	0.131729
Sugarcane_STRG.95724	peroxidase 4	Sugarcane_STRG.69276	NAC domain-containing protein 18, SbNAC28 (ligthgreen node in figure 7)	0.131718
Sugarcane_STRG.134453	Protein TIFY 10B	Sugarcane_STRG.86562	NAC domain-containing protein 18, SbNAC28 (ligthgreen node in figure 7)	0.13163
Sugarcane_STRG.122127	NAC domain-containing protein 18, SbNAC28	Sugarcane_STRG.95152	cinnamoyl-CoA reductase	0.131282
Sugarcane_STRG.15867	transcription factor MYB2, SbMYB29 (ligthgreen node in figure 7)	Sugarcane_STRG.11104	NAC domain-containing protein 104, ScNAC51 (ligthgreen node in figure 7)	0.131199
Sugarcane_STRG.95454	NAC domain-containing protein 68, ScNAC69 (ligthgreen node in figure 7)	Sugarcane_STRG.7373	UDP-glucuronate:xylan alpha-glucuronosyltransferase 1	0.131153
Sugarcane_STRG.91190	caffeic acid 3-O-Methyltransferase	Sugarcane_STRG.80194	NAC domain-containing protein 104, ScNAC51 (ligthgreen node in figure 7)	0.131026
Sugarcane_STRG.77521	BEL1-like homeodomain protein 7	Sugarcane_STRG.122862	NAC domain-containing protein 18, ScNAC62 (ligthgreen node in figure 7)	0.130697
Sugarcane_STRG.91190	caffeic acid 3-O-Methyltransferase	Sugarcane_STRG.86562	NAC domain-containing protein 18, SbNAC28 (ligthgreen node in figure 7)	0.129807
Sugarcane_STRG.122127	NAC domain-containing protein 18, SbNAC28	Sugarcane_STRG.87164	NAC domain-containing protein 104, ScNAC51 (ligthgreen node in figure 7)	0.129734
Sugarcane_STRG.95454	NAC domain-containing protein 68, ScNAC69 (ligthgreen node in figure 7)	Sugarcane_STRG.120651	UDP-glucuronate:xylan alpha-glucuronosyltransferase 1-like	0.129434
Sugarcane_STRG.71953	NAC domain-containing protein 18, SbNAC28 (ligthgreen node in figure 7)	Sugarcane_STRG.24874	transcription factor RAX3, SbMYB2	0.12928
Sugarcane_STRG.44358	SbNAC47 (ligthgreen node in figure 7)	Sugarcane_STRG.71359	caffeic acid 3-O-Methyltransferase	0.129202
Sugarcane_STRG.72476	probable 4-coumarate--CoA ligase 3	Sugarcane_STRG.124596	transcription factor JUNGBRUNNEN 1, SbNAC19	0.129107
Sugarcane_STRG.101438	SbbHLH71	Sugarcane_STRG.77806	NAC domain-containing protein 77, SbNAC65 (ligthgreen node in figure 7)	0.129095
Sugarcane_STRG.122127	NAC domain-containing protein 18, SbNAC28	Sugarcane_STRG.68346	Transcription factor RAX3, SbMYB80 (ligthgreen node in figure 7)	0.128964
Sugarcane_STRG.71359	caffeic acid 3-O-Methyltransferase	Sugarcane_STRG.124596	transcription factor JUNGBRUNNEN 1, SbNAC19	0.128818
Sugarcane_STRG.118651	transcription factor MYB2, ScMYB14 (ligthgreen node in figure 7)	Sugarcane_STRG.87164	NAC domain-containing protein 104, ScNAC51 (ligthgreen node in figure 7)	0.128754
Sugarcane_STRG.23858	caffeic acid 3-O-methyltransferase	Sugarcane_STRG.86562	NAC domain-containing protein 18, SbNAC28 (ligthgreen node in figure 7)	0.128739
Sugarcane_STRG.105523	transcription factor MYB36, SbMYB80 (ligthgreen node in figure 7)	Sugarcane_STRG.71953	NAC domain-containing protein 18, SbNAC28 (ligthgreen node in figure 7)	0.128629
Sugarcane_STRG.108339	SbNAC65	Sugarcane_STRG.72476	probable 4-coumarate--CoA ligase 3	0.128445
Sugarcane_STRG.40378	laccase-25 isoform X1	Sugarcane_STRG.11104	NAC domain-containing protein 104, ScNAC51 (ligthgreen node in figure 7)	0.128406
Sugarcane_STRG.122700	mini zinc finger protein 1	Sugarcane_STRG.87164	NAC domain-containing protein 104, ScNAC51 (ligthgreen node in figure 7)	0.128352
Sugarcane_STRG.31207	WUSCHEL-related homeobox 6	Sugarcane_STRG.95454	NAC domain-containing protein 68, ScNAC69 (ligthgreen node in figure 7)	0.12833
Sugarcane_STRG.23858	caffeic acid 3-O-methyltransferase	Sugarcane_STRG.80194	NAC domain-containing protein 104, ScNAC51 (ligthgreen node in figure 7)	0.127992
Sugarcane_STRG.103501	protein TRANSPARENT TESTA 1	Sugarcane_STRG.95454	NAC domain-containing protein 68, ScNAC69 (ligthgreen node in figure 7)	0.127973
Sugarcane_STRG.31207	WUSCHEL-related homeobox 6	Sugarcane_STRG.129826	NAC domain-containing protein 18, SbNAC28 (ligthgreen node in figure 7)	0.127972
Sugarcane_STRG.15169	NAC domain-containing protein 68, ScNAC69	Sugarcane_STRG.97614	AP2-EREBP transcription factor	0.127848
Sugarcane_STRG.58865	ScWRKY13	Sugarcane_STRG.71953	NAC domain-containing protein 18, SbNAC28 (ligthgreen node in figure 7)	0.127733
Sugarcane_STRG.133750	teosinte glume architecture 1	Sugarcane_STRG.86562	NAC domain-containing protein 18, SbNAC28 (ligthgreen node in figure 7)	0.127522
Sugarcane_STRG.80408	peroxidase 4	Sugarcane_STRG.69276	NAC domain-containing protein 18, SbNAC28 (ligthgreen node in figure 7)	0.127408
Sugarcane_STRG.26886	chalcone-flavanone isomerase	Sugarcane_STRG.86562	NAC domain-containing protein 18, SbNAC28 (ligthgreen node in figure 7)	0.12738
Sugarcane_STRG.40798	Protein TIFY 3B	Sugarcane_STRG.95454	NAC domain-containing protein 68, ScNAC69 (ligthgreen node in figure 7)	0.127377
Sugarcane_STRG.112978	SbbHLH31 (olive node in figure 7)	Sugarcane_STRG.129826	NAC domain-containing protein 18, SbNAC28 (ligthgreen node in figure 7)	0.127293
Sugarcane_STRG.65473	peroxidase 4	Sugarcane_STRG.129826	NAC domain-containing protein 18, SbNAC28 (ligthgreen node in figure 7)	0.126995
Sugarcane_STRG.122127	NAC domain-containing protein 18, SbNAC28	Sugarcane_STRG.27596	transcription factor RAX3, SbMYB2 (ligthgreen node in figure 7)	0.126608
Sugarcane_STRG.86562	NAC domain-containing protein 18, SbNAC28 (ligthgreen node in figure 7)	Sugarcane_STRG.123734	heading date 5	0.126563
Sugarcane_STRG.78423	dehydration responsive element binding protein 2 isoform b	Sugarcane_STRG.95454	NAC domain-containing protein 68, ScNAC69 (ligthgreen node in figure 7)	0.126514
Sugarcane_STRG.16222	peroxidase 4	Sugarcane_STRG.69276	NAC domain-containing protein 18, SbNAC28 (ligthgreen node in figure 7)	0.126506
Sugarcane_STRG.122127	NAC domain-containing protein 18, SbNAC28	Sugarcane_STRG.122866	predicted protein	0.12645
Sugarcane_STRG.32950	transcription factor MYB2, ScMYB14	Sugarcane_STRG.71953	NAC domain-containing protein 18, SbNAC28 (ligthgreen node in figure 7)	0.126262
Sugarcane_STRG.60510	myb-like DNA-binding domain, SHAQKYF class family protein	Sugarcane_STRG.129826	NAC domain-containing protein 18, SbNAC28 (ligthgreen node in figure 7)	0.126194
Sugarcane_STRG.122127	NAC domain-containing protein 18, SbNAC28	Sugarcane_STRG.52911	UDP-glucuronate:xylan alpha-glucuronosyltransferase 1	0.126158
Sugarcane_STRG.3268	peroxidase 4	Sugarcane_STRG.80194	NAC domain-containing protein 104, ScNAC51 (ligthgreen node in figure 7)	0.126075
Sugarcane_STRG.34647	chalcone isomerase	Sugarcane_STRG.124596	transcription factor JUNGBRUNNEN 1, SbNAC19	0.12603
Sugarcane_STRG.69062	cinnamoyl-CoA reductase	Sugarcane_STRG.122127	NAC domain-containing protein 18, SbNAC28	0.125889
Sugarcane_STRG.53765	cinnamoyl-CoA reductase 2	Sugarcane_STRG.122127	NAC domain-containing protein 18, SbNAC28	0.125851
Sugarcane_STRG.122127	NAC domain-containing protein 18, SbNAC28	Sugarcane_STRG.66350	flavonoid 3'-monooxygenase	0.125801
Sugarcane_STRG.129826	NAC domain-containing protein 18, SbNAC28 (ligthgreen node in figure 7)	Sugarcane_STRG.7373	UDP-glucuronate:xylan alpha-glucuronosyltransferase 1	0.125663
Sugarcane_STRG.95454	NAC domain-containing protein 68, ScNAC69 (ligthgreen node in figure 7)	Sugarcane_STRG.98184	transcription factor JAMYB, SbMYB96 (ligthgreen node in figure 7)	0.125526
Sugarcane_STRG.5692	caffeic acid 3-O-methyltransferase	Sugarcane_STRG.124596	transcription factor JUNGBRUNNEN 1, SbNAC19	0.12544
Sugarcane_STRG.108339	SbNAC65	Sugarcane_STRG.23858	caffeic acid 3-O-methyltransferase	0.125284
Sugarcane_STRG.71359	caffeic acid 3-O-Methyltransferase	Sugarcane_STRG.11104	NAC domain-containing protein 104, ScNAC51 (ligthgreen node in figure 7)	0.125282
Sugarcane_STRG.86279	laccase-19-like isoform X2	Sugarcane_STRG.122127	NAC domain-containing protein 18, SbNAC28	0.125118
Sugarcane_STRG.113007	SbbHLH71	Sugarcane_STRG.77806	NAC domain-containing protein 77, SbNAC65 (ligthgreen node in figure 7)	0.125081
Sugarcane_STRG.112978	SbbHLH31 (olive node in figure 7)	Sugarcane_STRG.87164	NAC domain-containing protein 104, ScNAC51 (ligthgreen node in figure 7)	0.12497
Sugarcane_STRG.108339	SbNAC65	Sugarcane_STRG.84485	NAC domain-containing protein 77, SbNAC65 (ligthgreen node in figure 7)	0.124882
Sugarcane_STRG.137729	peroxidase 4	Sugarcane_STRG.69276	NAC domain-containing protein 18, SbNAC28 (ligthgreen node in figure 7)	0.124811
Sugarcane_STRG.134871	SbWRKY77	Sugarcane_STRG.86562	NAC domain-containing protein 18, SbNAC28 (ligthgreen node in figure 7)	0.124485
Sugarcane_STRG.10777	peroxidase 4	Sugarcane_STRG.87164	NAC domain-containing protein 104, ScNAC51 (ligthgreen node in figure 7)	0.124466
Sugarcane_STRG.60510	myb-like DNA-binding domain, SHAQKYF class family protein	Sugarcane_STRG.87164	NAC domain-containing protein 104, ScNAC51 (ligthgreen node in figure 7)	0.124142
Sugarcane_STRG.70933	BEL1-like homeodomain protein 7	Sugarcane_STRG.11104	NAC domain-containing protein 104, ScNAC51 (ligthgreen node in figure 7)	0.123966
Sugarcane_STRG.3268	peroxidase 4	Sugarcane_STRG.69276	NAC domain-containing protein 18, SbNAC28 (ligthgreen node in figure 7)	0.123961
Sugarcane_STRG.95454	NAC domain-containing protein 68, ScNAC69 (ligthgreen node in figure 7)	Sugarcane_STRG.122127	NAC domain-containing protein 18, SbNAC28	0.1239
Sugarcane_STRG.137729	peroxidase 4	Sugarcane_STRG.129826	NAC domain-containing protein 18, SbNAC28 (ligthgreen node in figure 7)	0.123762
Sugarcane_STRG.30829	4-coumarate--CoA ligase-like 4	Sugarcane_STRG.122127	NAC domain-containing protein 18, SbNAC28	0.12361
Sugarcane_STRG.51679	caffeic acid 3-O-methyltransferase	Sugarcane_STRG.80194	NAC domain-containing protein 104, ScNAC51 (ligthgreen node in figure 7)	0.123597
Sugarcane_STRG.43745	peroxidase 4	Sugarcane_STRG.69276	NAC domain-containing protein 18, SbNAC28 (ligthgreen node in figure 7)	0.123509
Sugarcane_STRG.15169	NAC domain-containing protein 68, ScNAC69	Sugarcane_STRG.19619	laccase-25 isoform X2	0.123466
Sugarcane_STRG.19282	SbbHLH71	Sugarcane_STRG.84485	NAC domain-containing protein 77, SbNAC65 (ligthgreen node in figure 7)	0.123303
Sugarcane_STRG.65473	peroxidase 4	Sugarcane_STRG.69276	NAC domain-containing protein 18, SbNAC28 (ligthgreen node in figure 7)	0.123193
Sugarcane_STRG.109298	peroxidase 4	Sugarcane_STRG.122862	NAC domain-containing protein 18, ScNAC62 (ligthgreen node in figure 7)	0.123185
Sugarcane_STRG.46524	NAC domain-containing protein 77, SbNAC65 (ligthgreen node in figure 7)	Sugarcane_STRG.84485	NAC domain-containing protein 77, SbNAC65 (ligthgreen node in figure 7)	0.123116
Sugarcane_STRG.32950	transcription factor MYB2, ScMYB14	Sugarcane_STRG.87164	NAC domain-containing protein 104, ScNAC51 (ligthgreen node in figure 7)	0.123068
Sugarcane_STRG.95454	NAC domain-containing protein 68, ScNAC69 (ligthgreen node in figure 7)	Sugarcane_STRG.135811	laccase-25	0.123013
Sugarcane_STRG.94658	peroxidase 4	Sugarcane_STRG.80194	NAC domain-containing protein 104, ScNAC51 (ligthgreen node in figure 7)	0.122887
Sugarcane_STRG.87164	NAC domain-containing protein 104, ScNAC51 (ligthgreen node in figure 7)	Sugarcane_STRG.66350	flavonoid 3'-monooxygenase	0.122833
Sugarcane_STRG.84485	NAC domain-containing protein 77, SbNAC65 (ligthgreen node in figure 7)	Sugarcane_STRG.95454	NAC domain-containing protein 68, ScNAC69 (ligthgreen node in figure 7)	0.122818
Sugarcane_STRG.16222	peroxidase 4	Sugarcane_STRG.129826	NAC domain-containing protein 18, SbNAC28 (ligthgreen node in figure 7)	0.12272
Sugarcane_STRG.64305	cinnamoyl-CoA reductase	Sugarcane_STRG.122127	NAC domain-containing protein 18, SbNAC28	0.122691
Sugarcane_STRG.23858	caffeic acid 3-O-methyltransferase	Sugarcane_STRG.124596	transcription factor JUNGBRUNNEN 1, SbNAC19	0.122389
Sugarcane_STRG.32640	NAC domain-containing protein 77, SbNAC65 (ligthgreen node in figure 7)	Sugarcane_STRG.56908	probable transcription factor KAN4	0.122323
Sugarcane_STRG.84485	NAC domain-containing protein 77, SbNAC65 (ligthgreen node in figure 7)	Sugarcane_STRG.66568	caffeic acid 3-O-methyltransferase	0.122307
Sugarcane_STRG.60753	chalcone--flavonone isomerase	Sugarcane_STRG.86562	NAC domain-containing protein 18, SbNAC28 (ligthgreen node in figure 7)	0.122273
Sugarcane_STRG.84485	NAC domain-containing protein 77, SbNAC65 (ligthgreen node in figure 7)	Sugarcane_STRG.56908	probable transcription factor KAN4	0.122199
Sugarcane_STRG.13894	SbWRKY12	Sugarcane_STRG.15169	NAC domain-containing protein 68, ScNAC69	0.122151
Sugarcane_STRG.138488	transcription factor MYB2, ScMYB14 (ligthgreen node in figure 7)	Sugarcane_STRG.87164	NAC domain-containing protein 104, ScNAC51 (ligthgreen node in figure 7)	0.122115
Sugarcane_STRG.130549	0	Sugarcane_STRG.86562	NAC domain-containing protein 18, SbNAC28 (ligthgreen node in figure 7)	0.12207
Sugarcane_STRG.91834	SbbHLH31 (olive node in figure 7)	Sugarcane_STRG.122127	NAC domain-containing protein 18, SbNAC28	0.122042
Sugarcane_STRG.74659	SbbHLH71	Sugarcane_STRG.77806	NAC domain-containing protein 77, SbNAC65 (ligthgreen node in figure 7)	0.121926
Sugarcane_STRG.33562	Homeodomain-like superfamily protein	Sugarcane_STRG.71953	NAC domain-containing protein 18, SbNAC28 (ligthgreen node in figure 7)	0.121887
Sugarcane_STRG.15169	NAC domain-containing protein 68, ScNAC69	Sugarcane_STRG.71068	SbbHLH97	0.12179
Sugarcane_STRG.87203	peroxidase 4	Sugarcane_STRG.69276	NAC domain-containing protein 18, SbNAC28 (ligthgreen node in figure 7)	0.121755
Sugarcane_STRG.135331	BEL1-like homeodomain protein 7	Sugarcane_STRG.86562	NAC domain-containing protein 18, SbNAC28 (ligthgreen node in figure 7)	0.121569
Sugarcane_STRG.46524	NAC domain-containing protein 77, SbNAC65 (ligthgreen node in figure 7)	Sugarcane_STRG.51679	caffeic acid 3-O-methyltransferase	0.121528
Sugarcane_STRG.85106	peroxidase 4	Sugarcane_STRG.86562	NAC domain-containing protein 18, SbNAC28 (ligthgreen node in figure 7)	0.121474
Sugarcane_STRG.86562	NAC domain-containing protein 18, SbNAC28 (ligthgreen node in figure 7)	Sugarcane_STRG.128455	Laccase-25	0.121122
Sugarcane_STRG.95454	NAC domain-containing protein 68, ScNAC69 (ligthgreen node in figure 7)	Sugarcane_STRG.33562	Homeodomain-like superfamily protein	0.121101
Sugarcane_STRG.15169	NAC domain-containing protein 68, ScNAC69	Sugarcane_STRG.69808	Putative MYB DNA-binding domain superfamily protein	0.120979
Sugarcane_STRG.106062	peroxidase 4	Sugarcane_STRG.30243	SbNAC55 (ligthgreen node in figure 7)	0.120971
Sugarcane_STRG.16962	WUSCHEL-related homeobox 11	Sugarcane_STRG.129826	NAC domain-containing protein 18, SbNAC28 (ligthgreen node in figure 7)	0.12076
Sugarcane_STRG.7255	peroxidase 4	Sugarcane_STRG.129826	NAC domain-containing protein 18, SbNAC28 (ligthgreen node in figure 7)	0.120754
Sugarcane_STRG.108339	SbNAC65	Sugarcane_STRG.32640	NAC domain-containing protein 77, SbNAC65 (ligthgreen node in figure 7)	0.12035
Sugarcane_STRG.58865	ScWRKY13	Sugarcane_STRG.86562	NAC domain-containing protein 18, SbNAC28 (ligthgreen node in figure 7)	0.12029
Sugarcane_STRG.15169	NAC domain-containing protein 68, ScNAC69	Sugarcane_STRG.130549	0	0.120248
Sugarcane_STRG.86562	NAC domain-containing protein 18, SbNAC28 (ligthgreen node in figure 7)	Sugarcane_STRG.19619	laccase-25 isoform X2	0.120217
Sugarcane_STRG.122127	NAC domain-containing protein 18, SbNAC28	Sugarcane_STRG.15819	cytochrome P450 93A3-like	0.120198
Sugarcane_STRG.122127	NAC domain-containing protein 18, SbNAC28	Sugarcane_STRG.7373	UDP-glucuronate:xylan alpha-glucuronosyltransferase 1	0.120188
Sugarcane_STRG.22698	Laccase-25	Sugarcane_STRG.95454	NAC domain-containing protein 68, ScNAC69 (ligthgreen node in figure 7)	0.120104
Sugarcane_STRG.122127	NAC domain-containing protein 18, SbNAC28	Sugarcane_STRG.80194	NAC domain-containing protein 104, ScNAC51 (ligthgreen node in figure 7)	0.119879
Sugarcane_STRG.52993	myb-like DNA-binding domain, SHAQKYF class family protein	Sugarcane_STRG.87164	NAC domain-containing protein 104, ScNAC51 (ligthgreen node in figure 7)	0.119781
Sugarcane_STRG.32640	NAC domain-containing protein 77, SbNAC65 (ligthgreen node in figure 7)	Sugarcane_STRG.46524	NAC domain-containing protein 77, SbNAC65 (ligthgreen node in figure 7)	0.119759
Sugarcane_STRG.15169	NAC domain-containing protein 68, ScNAC69	Sugarcane_STRG.84485	NAC domain-containing protein 77, SbNAC65 (ligthgreen node in figure 7)	0.119451
Sugarcane_STRG.112240	peroxidase 4	Sugarcane_STRG.129826	NAC domain-containing protein 18, SbNAC28 (ligthgreen node in figure 7)	0.119393
Sugarcane_STRG.108082	transcription factor TGAL8 isoform X1	Sugarcane_STRG.86562	NAC domain-containing protein 18, SbNAC28 (ligthgreen node in figure 7)	0.119264
Sugarcane_STRG.86562	NAC domain-containing protein 18, SbNAC28 (ligthgreen node in figure 7)	Sugarcane_STRG.7373	UDP-glucuronate:xylan alpha-glucuronosyltransferase 1	0.119242
Sugarcane_STRG.71953	NAC domain-containing protein 18, SbNAC28 (ligthgreen node in figure 7)	Sugarcane_STRG.129826	NAC domain-containing protein 18, SbNAC28 (ligthgreen node in figure 7)	0.11924
Sugarcane_STRG.69276	NAC domain-containing protein 18, SbNAC28 (ligthgreen node in figure 7)	Sugarcane_STRG.7255	peroxidase 4	0.119029
Sugarcane_STRG.69062	cinnamoyl-CoA reductase	Sugarcane_STRG.71953	NAC domain-containing protein 18, SbNAC28 (ligthgreen node in figure 7)	0.118898
Sugarcane_STRG.11104	NAC domain-containing protein 104, ScNAC51 (ligthgreen node in figure 7)	Sugarcane_STRG.65321	peroxidase	0.118893
Sugarcane_STRG.138244	transcription factor MYB2, ScMYB14 (ligthgreen node in figure 7)	Sugarcane_STRG.95454	NAC domain-containing protein 68, ScNAC69 (ligthgreen node in figure 7)	0.118504
Sugarcane_STRG.31207	WUSCHEL-related homeobox 6	Sugarcane_STRG.122127	NAC domain-containing protein 18, SbNAC28	0.118401
Sugarcane_STRG.15169	NAC domain-containing protein 68, ScNAC69	Sugarcane_STRG.33562	Homeodomain-like superfamily protein	0.118385
Sugarcane_STRG.30901	SbbHLH71	Sugarcane_STRG.77806	NAC domain-containing protein 77, SbNAC65 (ligthgreen node in figure 7)	0.118383
Sugarcane_STRG.32950	transcription factor MYB2, ScMYB14	Sugarcane_STRG.129826	NAC domain-containing protein 18, SbNAC28 (ligthgreen node in figure 7)	0.118368
Sugarcane_STRG.116127	0	Sugarcane_STRG.95454	NAC domain-containing protein 68, ScNAC69 (ligthgreen node in figure 7)	0.118299
Sugarcane_STRG.122127	NAC domain-containing protein 18, SbNAC28	Sugarcane_STRG.33562	Homeodomain-like superfamily protein	0.118254
Sugarcane_STRG.122127	NAC domain-containing protein 18, SbNAC28	Sugarcane_STRG.43973	SbWRKY15	0.118224
Sugarcane_STRG.95454	NAC domain-containing protein 68, ScNAC69 (ligthgreen node in figure 7)	Sugarcane_STRG.69808	Putative MYB DNA-binding domain superfamily protein	0.118173
Sugarcane_STRG.95454	NAC domain-containing protein 68, ScNAC69 (ligthgreen node in figure 7)	Sugarcane_STRG.128455	Laccase-25	0.118092
Sugarcane_STRG.19282	SbbHLH71	Sugarcane_STRG.46524	NAC domain-containing protein 77, SbNAC65 (ligthgreen node in figure 7)	0.118063
Sugarcane_STRG.108339	SbNAC65	Sugarcane_STRG.132819	flavonoid 3',5'-hydroxylase 1	0.117997
Sugarcane_STRG.116127	0	Sugarcane_STRG.32640	NAC domain-containing protein 77, SbNAC65 (ligthgreen node in figure 7)	0.117725
Sugarcane_STRG.15867	transcription factor MYB2, SbMYB29 (ligthgreen node in figure 7)	Sugarcane_STRG.122862	NAC domain-containing protein 18, ScNAC62 (ligthgreen node in figure 7)	0.117623
Sugarcane_STRG.31207	WUSCHEL-related homeobox 6	Sugarcane_STRG.80194	NAC domain-containing protein 104, ScNAC51 (ligthgreen node in figure 7)	0.117597
Sugarcane_STRG.44358	SbNAC47 (ligthgreen node in figure 7)	Sugarcane_STRG.7017	cytochrome P450 93G1	0.1175
Sugarcane_STRG.106062	peroxidase 4	Sugarcane_STRG.87164	NAC domain-containing protein 104, ScNAC51 (ligthgreen node in figure 7)	0.117297
Sugarcane_STRG.23858	caffeic acid 3-O-methyltransferase	Sugarcane_STRG.84485	NAC domain-containing protein 77, SbNAC65 (ligthgreen node in figure 7)	0.11729
Sugarcane_STRG.48322	NAC domain-containing protein 86, SbNAC10	Sugarcane_STRG.22469	peroxidase 4	0.11724
Sugarcane_STRG.25867	probable glucuronosyltransferase Os01g0926400 (GT47)	Sugarcane_STRG.95454	NAC domain-containing protein 68, ScNAC69 (ligthgreen node in figure 7)	0.117146
Sugarcane_STRG.86562	NAC domain-containing protein 18, SbNAC28 (ligthgreen node in figure 7)	Sugarcane_STRG.87164	NAC domain-containing protein 104, ScNAC51 (ligthgreen node in figure 7)	0.117115
Sugarcane_STRG.87164	NAC domain-containing protein 104, ScNAC51 (ligthgreen node in figure 7)	Sugarcane_STRG.30243	SbNAC55 (ligthgreen node in figure 7)	0.116953
Sugarcane_STRG.95454	NAC domain-containing protein 68, ScNAC69 (ligthgreen node in figure 7)	Sugarcane_STRG.138488	transcription factor MYB2, ScMYB14 (ligthgreen node in figure 7)	0.116846
Sugarcane_STRG.116873	cinnamoyl-CoA reductase	Sugarcane_STRG.95454	NAC domain-containing protein 68, ScNAC69 (ligthgreen node in figure 7)	0.116798
Sugarcane_STRG.44358	SbNAC47 (ligthgreen node in figure 7)	Sugarcane_STRG.51679	caffeic acid 3-O-methyltransferase	0.116594
Sugarcane_STRG.112978	SbbHLH31 (olive node in figure 7)	Sugarcane_STRG.30243	SbNAC55 (ligthgreen node in figure 7)	0.116587
Sugarcane_STRG.3268	peroxidase 4	Sugarcane_STRG.95454	NAC domain-containing protein 68, ScNAC69 (ligthgreen node in figure 7)	0.116478
Sugarcane_STRG.118651	transcription factor MYB2, ScMYB14 (ligthgreen node in figure 7)	Sugarcane_STRG.11104	NAC domain-containing protein 104, ScNAC51 (ligthgreen node in figure 7)	0.11634
Sugarcane_STRG.118651	transcription factor MYB2, ScMYB14 (ligthgreen node in figure 7)	Sugarcane_STRG.15169	NAC domain-containing protein 68, ScNAC69	0.116172
Sugarcane_STRG.86562	NAC domain-containing protein 18, SbNAC28 (ligthgreen node in figure 7)	Sugarcane_STRG.98184	transcription factor JAMYB, SbMYB96 (ligthgreen node in figure 7)	0.116112
Sugarcane_STRG.116873	cinnamoyl-CoA reductase	Sugarcane_STRG.71953	NAC domain-containing protein 18, SbNAC28 (ligthgreen node in figure 7)	0.115923
Sugarcane_STRG.91834	SbbHLH31 (olive node in figure 7)	Sugarcane_STRG.129826	NAC domain-containing protein 18, SbNAC28 (ligthgreen node in figure 7)	0.115717
Sugarcane_STRG.108339	SbNAC65	Sugarcane_STRG.46524	NAC domain-containing protein 77, SbNAC65 (ligthgreen node in figure 7)	0.115649
Sugarcane_STRG.66182	peroxidase 4	Sugarcane_STRG.129826	NAC domain-containing protein 18, SbNAC28 (ligthgreen node in figure 7)	0.115397
Sugarcane_STRG.109298	peroxidase 4	Sugarcane_STRG.30243	SbNAC55 (ligthgreen node in figure 7)	0.115348
Sugarcane_STRG.31207	WUSCHEL-related homeobox 6	Sugarcane_STRG.87164	NAC domain-containing protein 104, ScNAC51 (ligthgreen node in figure 7)	0.115297
Sugarcane_STRG.95454	NAC domain-containing protein 68, ScNAC69 (ligthgreen node in figure 7)	Sugarcane_STRG.29684	caffeic acid 3-O-methyltransferase	0.115224
Sugarcane_STRG.108339	SbNAC65	Sugarcane_STRG.42472	caffeic acid 3-O-Methyltransferase	0.115039
Sugarcane_STRG.91190	caffeic acid 3-O-Methyltransferase	Sugarcane_STRG.11104	NAC domain-containing protein 104, ScNAC51 (ligthgreen node in figure 7)	0.114856
Sugarcane_STRG.80181	transcription factor LAF1, SbMYB73	Sugarcane_STRG.124596	transcription factor JUNGBRUNNEN 1, SbNAC19	0.114809
Sugarcane_STRG.60510	myb-like DNA-binding domain, SHAQKYF class family protein	Sugarcane_STRG.71953	NAC domain-containing protein 18, SbNAC28 (ligthgreen node in figure 7)	0.114667
Sugarcane_STRG.41827	dehydration responsive element binding protein 2 isoform b	Sugarcane_STRG.86562	NAC domain-containing protein 18, SbNAC28 (ligthgreen node in figure 7)	0.11458
Sugarcane_STRG.69138	peroxidase 4	Sugarcane_STRG.129826	NAC domain-containing protein 18, SbNAC28 (ligthgreen node in figure 7)	0.114423
Sugarcane_STRG.32439	cyclic dof factor 1	Sugarcane_STRG.32640	NAC domain-containing protein 77, SbNAC65 (ligthgreen node in figure 7)	0.1144
Sugarcane_STRG.46524	NAC domain-containing protein 77, SbNAC65 (ligthgreen node in figure 7)	Sugarcane_STRG.66568	caffeic acid 3-O-methyltransferase	0.114399
Sugarcane_STRG.32640	NAC domain-containing protein 77, SbNAC65 (ligthgreen node in figure 7)	Sugarcane_STRG.72476	probable 4-coumarate--CoA ligase 3	0.114376
Sugarcane_STRG.69276	NAC domain-containing protein 18, SbNAC28 (ligthgreen node in figure 7)	Sugarcane_STRG.71953	NAC domain-containing protein 18, SbNAC28 (ligthgreen node in figure 7)	0.114288
Sugarcane_STRG.132819	flavonoid 3',5'-hydroxylase 1	Sugarcane_STRG.129826	NAC domain-containing protein 18, SbNAC28 (ligthgreen node in figure 7)	0.114212
Sugarcane_STRG.130290	caffeoyl-CoA 3-O-methyltransferase 1	Sugarcane_STRG.124596	transcription factor JUNGBRUNNEN 1, SbNAC19	0.114161
Sugarcane_STRG.71953	NAC domain-containing protein 18, SbNAC28 (ligthgreen node in figure 7)	Sugarcane_STRG.96979	peroxidase 4	0.114161
Sugarcane_STRG.22698	Laccase-25	Sugarcane_STRG.32640	NAC domain-containing protein 77, SbNAC65 (ligthgreen node in figure 7)	0.11411
Sugarcane_STRG.129729	NAC domain-containing protein 8, ScNAC39	Sugarcane_STRG.60510	myb-like DNA-binding domain, SHAQKYF class family protein	0.114073
Sugarcane_STRG.41827	dehydration responsive element binding protein 2 isoform b	Sugarcane_STRG.71953	NAC domain-containing protein 18, SbNAC28 (ligthgreen node in figure 7)	0.114002
Sugarcane_STRG.41827	dehydration responsive element binding protein 2 isoform b	Sugarcane_STRG.122127	NAC domain-containing protein 18, SbNAC28	0.113898
Sugarcane_STRG.30829	4-coumarate--CoA ligase-like 4	Sugarcane_STRG.11104	NAC domain-containing protein 104, ScNAC51 (ligthgreen node in figure 7)	0.113837
Sugarcane_STRG.23858	caffeic acid 3-O-methyltransferase	Sugarcane_STRG.11104	NAC domain-containing protein 104, ScNAC51 (ligthgreen node in figure 7)	0.113835
Sugarcane_STRG.23858	caffeic acid 3-O-methyltransferase	Sugarcane_STRG.46524	NAC domain-containing protein 77, SbNAC65 (ligthgreen node in figure 7)	0.113595
Sugarcane_STRG.37770	SbbHLH31 (olive node in figure 7)	Sugarcane_STRG.87164	NAC domain-containing protein 104, ScNAC51 (ligthgreen node in figure 7)	0.1135
Sugarcane_STRG.32104	cinnamoyl-CoA reductase	Sugarcane_STRG.129826	NAC domain-containing protein 18, SbNAC28 (ligthgreen node in figure 7)	0.113435
Sugarcane_STRG.40378	laccase-25 isoform X1	Sugarcane_STRG.84485	NAC domain-containing protein 77, SbNAC65 (ligthgreen node in figure 7)	0.113387
Sugarcane_STRG.60217	peroxidase 4	Sugarcane_STRG.87164	NAC domain-containing protein 104, ScNAC51 (ligthgreen node in figure 7)	0.113325
Sugarcane_STRG.60510	myb-like DNA-binding domain, SHAQKYF class family protein	Sugarcane_STRG.69276	NAC domain-containing protein 18, SbNAC28 (ligthgreen node in figure 7)	0.113235
Sugarcane_STRG.14086	Transcription factor TGA4	Sugarcane_STRG.15169	NAC domain-containing protein 68, ScNAC69	0.11323
Sugarcane_STRG.103419	Myosin-12	Sugarcane_STRG.87164	NAC domain-containing protein 104, ScNAC51 (ligthgreen node in figure 7)	0.1132
Sugarcane_STRG.130290	caffeoyl-CoA 3-O-methyltransferase 1	Sugarcane_STRG.86562	NAC domain-containing protein 18, SbNAC28 (ligthgreen node in figure 7)	0.113012
Sugarcane_STRG.28854	probable 4-coumarate--CoA ligase 3	Sugarcane_STRG.44358	SbNAC47 (ligthgreen node in figure 7)	0.112973
Sugarcane_STRG.84485	NAC domain-containing protein 77, SbNAC65 (ligthgreen node in figure 7)	Sugarcane_STRG.7017	cytochrome P450 93G1	0.112783
Sugarcane_STRG.109828	cinnamoyl-CoA reductase	Sugarcane_STRG.84485	NAC domain-containing protein 77, SbNAC65 (ligthgreen node in figure 7)	0.112698
Sugarcane_STRG.80194	NAC domain-containing protein 104, ScNAC51 (ligthgreen node in figure 7)	Sugarcane_STRG.7373	UDP-glucuronate:xylan alpha-glucuronosyltransferase 1	0.112672
Sugarcane_STRG.41827	dehydration responsive element binding protein 2 isoform b	Sugarcane_STRG.80194	NAC domain-containing protein 104, ScNAC51 (ligthgreen node in figure 7)	0.112596
Sugarcane_STRG.17320	peroxidase 2-like	Sugarcane_STRG.95454	NAC domain-containing protein 68, ScNAC69 (ligthgreen node in figure 7)	0.11253
Sugarcane_STRG.95454	NAC domain-containing protein 68, ScNAC69 (ligthgreen node in figure 7)	Sugarcane_STRG.87164	NAC domain-containing protein 104, ScNAC51 (ligthgreen node in figure 7)	0.112459
Sugarcane_STRG.15169	NAC domain-containing protein 68, ScNAC69	Sugarcane_STRG.96630	BEL1-like homeodomain protein 7	0.112223
Sugarcane_STRG.32439	cyclic dof factor 1	Sugarcane_STRG.46524	NAC domain-containing protein 77, SbNAC65 (ligthgreen node in figure 7)	0.1121
Sugarcane_STRG.46524	NAC domain-containing protein 77, SbNAC65 (ligthgreen node in figure 7)	Sugarcane_STRG.7017	cytochrome P450 93G1	0.112057
Sugarcane_STRG.7255	peroxidase 4	Sugarcane_STRG.87164	NAC domain-containing protein 104, ScNAC51 (ligthgreen node in figure 7)	0.112038
Sugarcane_STRG.108339	SbNAC65	Sugarcane_STRG.56908	probable transcription factor KAN4	0.111995
Sugarcane_STRG.122127	NAC domain-containing protein 18, SbNAC28	Sugarcane_STRG.49580	UDP-glucuronate:xylan alpha-glucuronosyltransferase 1	0.111975
Sugarcane_STRG.95454	NAC domain-containing protein 68, ScNAC69 (ligthgreen node in figure 7)	Sugarcane_STRG.42472	caffeic acid 3-O-Methyltransferase	0.111972
Sugarcane_STRG.138488	transcription factor MYB2, ScMYB14 (ligthgreen node in figure 7)	Sugarcane_STRG.86562	NAC domain-containing protein 18, SbNAC28 (ligthgreen node in figure 7)	0.111912
Sugarcane_STRG.44519	cinnamoyl-CoA reductase	Sugarcane_STRG.86562	NAC domain-containing protein 18, SbNAC28 (ligthgreen node in figure 7)	0.111846
Sugarcane_STRG.95454	NAC domain-containing protein 68, ScNAC69 (ligthgreen node in figure 7)	Sugarcane_STRG.97614	AP2-EREBP transcription factor	0.111839
Sugarcane_STRG.86279	laccase-19-like isoform X2	Sugarcane_STRG.129826	NAC domain-containing protein 18, SbNAC28 (ligthgreen node in figure 7)	0.11178
Sugarcane_STRG.35026	transcription factor MYB2, SbMYB10 (ligthgreen node in figure 7)	Sugarcane_STRG.46524	NAC domain-containing protein 77, SbNAC65 (ligthgreen node in figure 7)	0.111778
Sugarcane_STRG.80559	WUSCHEL-related homeobox 11	Sugarcane_STRG.87164	NAC domain-containing protein 104, ScNAC51 (ligthgreen node in figure 7)	0.111757
Sugarcane_STRG.23858	caffeic acid 3-O-methyltransferase	Sugarcane_STRG.44358	SbNAC47 (ligthgreen node in figure 7)	0.111725
Sugarcane_STRG.23858	caffeic acid 3-O-methyltransferase	Sugarcane_STRG.122127	NAC domain-containing protein 18, SbNAC28	0.111627
Sugarcane_STRG.95454	NAC domain-containing protein 68, ScNAC69 (ligthgreen node in figure 7)	Sugarcane_STRG.87166	caffeic acid 3-O-methyltransferase	0.111492
Sugarcane_STRG.87164	NAC domain-containing protein 104, ScNAC51 (ligthgreen node in figure 7)	Sugarcane_STRG.122862	NAC domain-containing protein 18, ScNAC62 (ligthgreen node in figure 7)	0.111474
Sugarcane_STRG.118152	scarecrow-like protein 9	Sugarcane_STRG.86562	NAC domain-containing protein 18, SbNAC28 (ligthgreen node in figure 7)	0.111467
Sugarcane_STRG.138488	transcription factor MYB2, ScMYB14 (ligthgreen node in figure 7)	Sugarcane_STRG.30243	SbNAC55 (ligthgreen node in figure 7)	0.111446
Sugarcane_STRG.38388	myb-related protein Myb4-like, SbMYB57	Sugarcane_STRG.122127	NAC domain-containing protein 18, SbNAC28	0.11131
Sugarcane_STRG.95454	NAC domain-containing protein 68, ScNAC69 (ligthgreen node in figure 7)	Sugarcane_STRG.135698	transcriptional activator hap3-like	0.111295
Sugarcane_STRG.15169	NAC domain-containing protein 68, ScNAC69	Sugarcane_STRG.32950	transcription factor MYB2, ScMYB14	0.111279
Sugarcane_STRG.16962	WUSCHEL-related homeobox 11	Sugarcane_STRG.87164	NAC domain-containing protein 104, ScNAC51 (ligthgreen node in figure 7)	0.111255
Sugarcane_STRG.31207	WUSCHEL-related homeobox 6	Sugarcane_STRG.69276	NAC domain-containing protein 18, SbNAC28 (ligthgreen node in figure 7)	0.111224
Sugarcane_STRG.26886	chalcone-flavanone isomerase	Sugarcane_STRG.30243	SbNAC55 (ligthgreen node in figure 7)	0.111141
Sugarcane_STRG.116127	0	Sugarcane_STRG.84485	NAC domain-containing protein 77, SbNAC65 (ligthgreen node in figure 7)	0.110923
Sugarcane_STRG.138244	transcription factor MYB2, ScMYB14 (ligthgreen node in figure 7)	Sugarcane_STRG.129826	NAC domain-containing protein 18, SbNAC28 (ligthgreen node in figure 7)	0.110853
Sugarcane_STRG.138244	transcription factor MYB2, ScMYB14 (ligthgreen node in figure 7)	Sugarcane_STRG.71953	NAC domain-containing protein 18, SbNAC28 (ligthgreen node in figure 7)	0.110836
Sugarcane_STRG.32439	cyclic dof factor 1	Sugarcane_STRG.95454	NAC domain-containing protein 68, ScNAC69 (ligthgreen node in figure 7)	0.110825
Sugarcane_STRG.72476	probable 4-coumarate--CoA ligase 3	Sugarcane_STRG.84485	NAC domain-containing protein 77, SbNAC65 (ligthgreen node in figure 7)	0.110771
Sugarcane_STRG.109298	peroxidase 4	Sugarcane_STRG.129826	NAC domain-containing protein 18, SbNAC28 (ligthgreen node in figure 7)	0.110645
Sugarcane_STRG.32950	transcription factor MYB2, ScMYB14	Sugarcane_STRG.86562	NAC domain-containing protein 18, SbNAC28 (ligthgreen node in figure 7)	0.110609
Sugarcane_STRG.15169	NAC domain-containing protein 68, ScNAC69	Sugarcane_STRG.26886	chalcone-flavanone isomerase	0.11026
Sugarcane_STRG.109298	peroxidase 4	Sugarcane_STRG.69276	NAC domain-containing protein 18, SbNAC28 (ligthgreen node in figure 7)	0.110239
Sugarcane_STRG.7017	cytochrome P450 93G1	Sugarcane_STRG.124596	transcription factor JUNGBRUNNEN 1, SbNAC19	0.110142
Sugarcane_STRG.30829	4-coumarate--CoA ligase-like 4	Sugarcane_STRG.124596	transcription factor JUNGBRUNNEN 1, SbNAC19	0.110091
Sugarcane_STRG.109298	peroxidase 4	Sugarcane_STRG.129729	NAC domain-containing protein 8, ScNAC39	0.110019
Sugarcane_STRG.116873	cinnamoyl-CoA reductase	Sugarcane_STRG.32640	NAC domain-containing protein 77, SbNAC65 (ligthgreen node in figure 7)	0.11
Sugarcane_STRG.32950	transcription factor MYB2, ScMYB14	Sugarcane_STRG.122127	NAC domain-containing protein 18, SbNAC28	0.109948
Sugarcane_STRG.15169	NAC domain-containing protein 68, ScNAC69	Sugarcane_STRG.120651	UDP-glucuronate:xylan alpha-glucuronosyltransferase 1-like	0.109927
Sugarcane_STRG.135316	SbWRKY33	Sugarcane_STRG.48322	NAC domain-containing protein 86, SbNAC10	0.109896
Sugarcane_STRG.15169	NAC domain-containing protein 68, ScNAC69	Sugarcane_STRG.31207	WUSCHEL-related homeobox 6	0.109862
Sugarcane_STRG.69276	NAC domain-containing protein 18, SbNAC28 (ligthgreen node in figure 7)	Sugarcane_STRG.7373	UDP-glucuronate:xylan alpha-glucuronosyltransferase 1	0.109804
Sugarcane_STRG.80181	transcription factor LAF1, SbMYB73	Sugarcane_STRG.80194	NAC domain-containing protein 104, ScNAC51 (ligthgreen node in figure 7)	0.10978
Sugarcane_STRG.15169	NAC domain-containing protein 68, ScNAC69	Sugarcane_STRG.7373	UDP-glucuronate:xylan alpha-glucuronosyltransferase 1	0.109499
Sugarcane_STRG.29684	caffeic acid 3-O-methyltransferase	Sugarcane_STRG.86562	NAC domain-containing protein 18, SbNAC28 (ligthgreen node in figure 7)	0.109432
Sugarcane_STRG.30829	4-coumarate--CoA ligase-like 4	Sugarcane_STRG.122862	NAC domain-containing protein 18, ScNAC62 (ligthgreen node in figure 7)	0.109408
Sugarcane_STRG.15169	NAC domain-containing protein 68, ScNAC69	Sugarcane_STRG.3268	peroxidase 4	0.109403
Sugarcane_STRG.15169	NAC domain-containing protein 68, ScNAC69	Sugarcane_STRG.19282	SbbHLH71	0.109336
Sugarcane_STRG.10777	peroxidase 4	Sugarcane_STRG.30243	SbNAC55 (ligthgreen node in figure 7)	0.109257
Sugarcane_STRG.132819	flavonoid 3',5'-hydroxylase 1	Sugarcane_STRG.86562	NAC domain-containing protein 18, SbNAC28 (ligthgreen node in figure 7)	0.109255
Sugarcane_STRG.138244	transcription factor MYB2, ScMYB14 (ligthgreen node in figure 7)	Sugarcane_STRG.86562	NAC domain-containing protein 18, SbNAC28 (ligthgreen node in figure 7)	0.109167
Sugarcane_STRG.108339	SbNAC65	Sugarcane_STRG.87166	caffeic acid 3-O-methyltransferase	0.109148
Sugarcane_STRG.94658	peroxidase 4	Sugarcane_STRG.86562	NAC domain-containing protein 18, SbNAC28 (ligthgreen node in figure 7)	0.109015
Sugarcane_STRG.31207	WUSCHEL-related homeobox 6	Sugarcane_STRG.30243	SbNAC55 (ligthgreen node in figure 7)	0.10898
Sugarcane_STRG.32104	cinnamoyl-CoA reductase	Sugarcane_STRG.69276	NAC domain-containing protein 18, SbNAC28 (ligthgreen node in figure 7)	0.108905
Sugarcane_STRG.15169	NAC domain-containing protein 68, ScNAC69	Sugarcane_STRG.122862	NAC domain-containing protein 18, ScNAC62 (ligthgreen node in figure 7)	0.108863
Sugarcane_STRG.10377	SbWRKY67	Sugarcane_STRG.15169	NAC domain-containing protein 68, ScNAC69	0.108808
Sugarcane_STRG.135298	transcription factor MYB2, SbMYB29 (ligthgreen node in figure 7)	Sugarcane_STRG.95454	NAC domain-containing protein 68, ScNAC69 (ligthgreen node in figure 7)	0.108767
Sugarcane_STRG.77806	NAC domain-containing protein 77, SbNAC65 (ligthgreen node in figure 7)	Sugarcane_STRG.84485	NAC domain-containing protein 77, SbNAC65 (ligthgreen node in figure 7)	0.108723
Sugarcane_STRG.74659	SbbHLH71	Sugarcane_STRG.84485	NAC domain-containing protein 77, SbNAC65 (ligthgreen node in figure 7)	0.108567
Sugarcane_STRG.132819	flavonoid 3',5'-hydroxylase 1	Sugarcane_STRG.69276	NAC domain-containing protein 18, SbNAC28 (ligthgreen node in figure 7)	0.108533
Sugarcane_STRG.135811	laccase-25	Sugarcane_STRG.86562	NAC domain-containing protein 18, SbNAC28 (ligthgreen node in figure 7)	0.108365
Sugarcane_STRG.95454	NAC domain-containing protein 68, ScNAC69 (ligthgreen node in figure 7)	Sugarcane_STRG.24874	transcription factor RAX3, SbMYB2	0.108322
Sugarcane_STRG.50289	Protein IRX15-LIKE	Sugarcane_STRG.86562	NAC domain-containing protein 18, SbNAC28 (ligthgreen node in figure 7)	0.108292
Sugarcane_STRG.35026	transcription factor MYB2, SbMYB10 (ligthgreen node in figure 7)	Sugarcane_STRG.84485	NAC domain-containing protein 77, SbNAC65 (ligthgreen node in figure 7)	0.108108
Sugarcane_STRG.69138	peroxidase 4	Sugarcane_STRG.69276	NAC domain-containing protein 18, SbNAC28 (ligthgreen node in figure 7)	0.108028
Sugarcane_STRG.112978	SbbHLH31 (olive node in figure 7)	Sugarcane_STRG.69276	NAC domain-containing protein 18, SbNAC28 (ligthgreen node in figure 7)	0.107907
Sugarcane_STRG.32640	NAC domain-containing protein 77, SbNAC65 (ligthgreen node in figure 7)	Sugarcane_STRG.7017	cytochrome P450 93G1	0.107748
Sugarcane_STRG.58865	ScWRKY13	Sugarcane_STRG.69276	NAC domain-containing protein 18, SbNAC28 (ligthgreen node in figure 7)	0.107716
Sugarcane_STRG.15169	NAC domain-containing protein 68, ScNAC69	Sugarcane_STRG.24874	transcription factor RAX3, SbMYB2	0.107699
Sugarcane_STRG.12430	protein TIFY 10a	Sugarcane_STRG.15169	NAC domain-containing protein 68, ScNAC69	0.107636
Sugarcane_STRG.118651	transcription factor MYB2, ScMYB14 (ligthgreen node in figure 7)	Sugarcane_STRG.122862	NAC domain-containing protein 18, ScNAC62 (ligthgreen node in figure 7)	0.107628
Sugarcane_STRG.116873	cinnamoyl-CoA reductase	Sugarcane_STRG.15169	NAC domain-containing protein 68, ScNAC69	0.107527
Sugarcane_STRG.108339	SbNAC65	Sugarcane_STRG.19282	SbbHLH71	0.107511
Sugarcane_STRG.48322	NAC domain-containing protein 86, SbNAC10	Sugarcane_STRG.88610	probable LRR receptor-like serine/threonine-protein kinase At1g06840 isoform X1	0.107481
Sugarcane_STRG.34647	chalcone isomerase	Sugarcane_STRG.11104	NAC domain-containing protein 104, ScNAC51 (ligthgreen node in figure 7)	0.107374
Sugarcane_STRG.71953	NAC domain-containing protein 18, SbNAC28 (ligthgreen node in figure 7)	Sugarcane_STRG.98781	myb-related protein Zm38, ScMYB54	0.107344
Sugarcane_STRG.122127	NAC domain-containing protein 18, SbNAC28	Sugarcane_STRG.24874	transcription factor RAX3, SbMYB2	0.107336
Sugarcane_STRG.66182	peroxidase 4	Sugarcane_STRG.69276	NAC domain-containing protein 18, SbNAC28 (ligthgreen node in figure 7)	0.107336
Sugarcane_STRG.95454	NAC domain-containing protein 68, ScNAC69 (ligthgreen node in figure 7)	Sugarcane_STRG.52911	UDP-glucuronate:xylan alpha-glucuronosyltransferase 1	0.107316
Sugarcane_STRG.31207	WUSCHEL-related homeobox 6	Sugarcane_STRG.32640	NAC domain-containing protein 77, SbNAC65 (ligthgreen node in figure 7)	0.107303
Sugarcane_STRG.46524	NAC domain-containing protein 77, SbNAC65 (ligthgreen node in figure 7)	Sugarcane_STRG.77822	caffeoylshikimate esterase-like	0.10726
Sugarcane_STRG.77822	caffeoylshikimate esterase-like	Sugarcane_STRG.84485	NAC domain-containing protein 77, SbNAC65 (ligthgreen node in figure 7)	0.107252
Sugarcane_STRG.23858	caffeic acid 3-O-methyltransferase	Sugarcane_STRG.129826	NAC domain-containing protein 18, SbNAC28 (ligthgreen node in figure 7)	0.107246
Sugarcane_STRG.108339	SbNAC65	Sugarcane_STRG.28247	chalcone synthase	0.107174
Sugarcane_STRG.19282	SbbHLH71	Sugarcane_STRG.32640	NAC domain-containing protein 77, SbNAC65 (ligthgreen node in figure 7)	0.107123
Sugarcane_STRG.109828	cinnamoyl-CoA reductase	Sugarcane_STRG.46524	NAC domain-containing protein 77, SbNAC65 (ligthgreen node in figure 7)	0.107002
Sugarcane_STRG.73351	protein TIFY 10c	Sugarcane_STRG.122127	NAC domain-containing protein 18, SbNAC28	0.106965
Sugarcane_STRG.70370	peroxidase 4	Sugarcane_STRG.122127	NAC domain-containing protein 18, SbNAC28	0.106962
Sugarcane_STRG.137018	putative Myb family transcription factor At1g14600	Sugarcane_STRG.129826	NAC domain-containing protein 18, SbNAC28 (ligthgreen node in figure 7)	0.106959
Sugarcane_STRG.5692	caffeic acid 3-O-methyltransferase	Sugarcane_STRG.122127	NAC domain-containing protein 18, SbNAC28	0.106958
Sugarcane_STRG.32838	peroxidase 1	Sugarcane_STRG.87164	NAC domain-containing protein 104, ScNAC51 (ligthgreen node in figure 7)	0.106883
Sugarcane_STRG.101438	SbbHLH71	Sugarcane_STRG.15169	NAC domain-containing protein 68, ScNAC69	0.106779
Sugarcane_STRG.14086	Transcription factor TGA4	Sugarcane_STRG.95454	NAC domain-containing protein 68, ScNAC69 (ligthgreen node in figure 7)	0.106713
Sugarcane_STRG.95454	NAC domain-containing protein 68, ScNAC69 (ligthgreen node in figure 7)	Sugarcane_STRG.108082	transcription factor TGAL8 isoform X1	0.106711
Sugarcane_STRG.19282	SbbHLH71	Sugarcane_STRG.77806	NAC domain-containing protein 77, SbNAC65 (ligthgreen node in figure 7)	0.106597
Sugarcane_STRG.116127	0	Sugarcane_STRG.15169	NAC domain-containing protein 68, ScNAC69	0.106549
Sugarcane_STRG.15169	NAC domain-containing protein 68, ScNAC69	Sugarcane_STRG.72476	probable 4-coumarate--CoA ligase 3	0.106509
Sugarcane_STRG.86279	laccase-19-like isoform X2	Sugarcane_STRG.69276	NAC domain-containing protein 18, SbNAC28 (ligthgreen node in figure 7)	0.106327
Sugarcane_STRG.122127	NAC domain-containing protein 18, SbNAC28	Sugarcane_STRG.98184	transcription factor JAMYB, SbMYB96 (ligthgreen node in figure 7)	0.106174
Sugarcane_STRG.16962	WUSCHEL-related homeobox 11	Sugarcane_STRG.69276	NAC domain-containing protein 18, SbNAC28 (ligthgreen node in figure 7)	0.106139
Sugarcane_STRG.122127	NAC domain-containing protein 18, SbNAC28	Sugarcane_STRG.122862	NAC domain-containing protein 18, ScNAC62 (ligthgreen node in figure 7)	0.106081
Sugarcane_STRG.112240	peroxidase 4	Sugarcane_STRG.69276	NAC domain-containing protein 18, SbNAC28 (ligthgreen node in figure 7)	0.10601
Sugarcane_STRG.132819	flavonoid 3',5'-hydroxylase 1	Sugarcane_STRG.32640	NAC domain-containing protein 77, SbNAC65 (ligthgreen node in figure 7)	0.105778
Sugarcane_STRG.14650	SbWRKY69	Sugarcane_STRG.122127	NAC domain-containing protein 18, SbNAC28	0.105713
Sugarcane_STRG.22698	Laccase-25	Sugarcane_STRG.86562	NAC domain-containing protein 18, SbNAC28 (ligthgreen node in figure 7)	0.105711
Sugarcane_STRG.80559	WUSCHEL-related homeobox 11	Sugarcane_STRG.86562	NAC domain-containing protein 18, SbNAC28 (ligthgreen node in figure 7)	0.105632
Sugarcane_STRG.32640	NAC domain-containing protein 77, SbNAC65 (ligthgreen node in figure 7)	Sugarcane_STRG.95454	NAC domain-containing protein 68, ScNAC69 (ligthgreen node in figure 7)	0.105613
Sugarcane_STRG.130290	caffeoyl-CoA 3-O-methyltransferase 1	Sugarcane_STRG.80194	NAC domain-containing protein 104, ScNAC51 (ligthgreen node in figure 7)	0.10552
Sugarcane_STRG.101438	SbbHLH71	Sugarcane_STRG.44358	SbNAC47 (ligthgreen node in figure 7)	0.105492
Sugarcane_STRG.103501	protein TRANSPARENT TESTA 1	Sugarcane_STRG.86562	NAC domain-containing protein 18, SbNAC28 (ligthgreen node in figure 7)	0.105468
Sugarcane_STRG.60510	myb-like DNA-binding domain, SHAQKYF class family protein	Sugarcane_STRG.30243	SbNAC55 (ligthgreen node in figure 7)	0.105448
Sugarcane_STRG.32950	transcription factor MYB2, ScMYB14	Sugarcane_STRG.69276	NAC domain-containing protein 18, SbNAC28 (ligthgreen node in figure 7)	0.10543
Sugarcane_STRG.122127	NAC domain-containing protein 18, SbNAC28	Sugarcane_STRG.86562	NAC domain-containing protein 18, SbNAC28 (ligthgreen node in figure 7)	0.105428
Sugarcane_STRG.95454	NAC domain-containing protein 68, ScNAC69 (ligthgreen node in figure 7)	Sugarcane_STRG.94658	peroxidase 4	0.105329
Sugarcane_STRG.108339	SbNAC65	Sugarcane_STRG.32439	cyclic dof factor 1	0.105285
Sugarcane_STRG.67927	myb-like DNA-binding domain, SHAQKYF class family protein	Sugarcane_STRG.86562	NAC domain-containing protein 18, SbNAC28 (ligthgreen node in figure 7)	0.105253
Sugarcane_STRG.86562	NAC domain-containing protein 18, SbNAC28 (ligthgreen node in figure 7)	Sugarcane_STRG.52911	UDP-glucuronate:xylan alpha-glucuronosyltransferase 1	0.105211
Sugarcane_STRG.44358	SbNAC47 (ligthgreen node in figure 7)	Sugarcane_STRG.46524	NAC domain-containing protein 77, SbNAC65 (ligthgreen node in figure 7)	0.105196
Sugarcane_STRG.15867	transcription factor MYB2, SbMYB29 (ligthgreen node in figure 7)	Sugarcane_STRG.87164	NAC domain-containing protein 104, ScNAC51 (ligthgreen node in figure 7)	0.105192
Sugarcane_STRG.112240	peroxidase 4	Sugarcane_STRG.87164	NAC domain-containing protein 104, ScNAC51 (ligthgreen node in figure 7)	0.105132
Sugarcane_STRG.22698	Laccase-25	Sugarcane_STRG.129826	NAC domain-containing protein 18, SbNAC28 (ligthgreen node in figure 7)	0.105125
Sugarcane_STRG.34647	chalcone isomerase	Sugarcane_STRG.30243	SbNAC55 (ligthgreen node in figure 7)	0.10501
Sugarcane_STRG.84485	NAC domain-containing protein 77, SbNAC65 (ligthgreen node in figure 7)	Sugarcane_STRG.28247	chalcone synthase	0.10496
Sugarcane_STRG.25534	ScWRKY13 (black node in figure 7)	Sugarcane_STRG.87164	NAC domain-containing protein 104, ScNAC51 (ligthgreen node in figure 7)	0.104926
Sugarcane_STRG.77521	BEL1-like homeodomain protein 7	Sugarcane_STRG.87164	NAC domain-containing protein 104, ScNAC51 (ligthgreen node in figure 7)	0.10483
Sugarcane_STRG.43745	peroxidase 4	Sugarcane_STRG.80194	NAC domain-containing protein 104, ScNAC51 (ligthgreen node in figure 7)	0.104723
Sugarcane_STRG.122127	NAC domain-containing protein 18, SbNAC28	Sugarcane_STRG.30243	SbNAC55 (ligthgreen node in figure 7)	0.10467
Sugarcane_STRG.108339	SbNAC65	Sugarcane_STRG.28854	probable 4-coumarate--CoA ligase 3	0.104516
Sugarcane_STRG.132819	flavonoid 3',5'-hydroxylase 1	Sugarcane_STRG.44358	SbNAC47 (ligthgreen node in figure 7)	0.104423
Sugarcane_STRG.48322	NAC domain-containing protein 86, SbNAC10	Sugarcane_STRG.94164	probable LRR receptor-like serine/threonine-protein kinase At1g06840	0.104373
Sugarcane_STRG.30901	SbbHLH71	Sugarcane_STRG.46524	NAC domain-containing protein 77, SbNAC65 (ligthgreen node in figure 7)	0.104354
Sugarcane_STRG.108339	SbNAC65	Sugarcane_STRG.44358	SbNAC47 (ligthgreen node in figure 7)	0.104228
Sugarcane_STRG.86562	NAC domain-containing protein 18, SbNAC28 (ligthgreen node in figure 7)	Sugarcane_STRG.120651	UDP-glucuronate:xylan alpha-glucuronosyltransferase 1-like	0.104211
Sugarcane_STRG.129729	NAC domain-containing protein 8, ScNAC39	Sugarcane_STRG.68453	peroxidase 4	0.104192
Sugarcane_STRG.70370	peroxidase 4	Sugarcane_STRG.87164	NAC domain-containing protein 104, ScNAC51 (ligthgreen node in figure 7)	0.104069
Sugarcane_STRG.109828	cinnamoyl-CoA reductase	Sugarcane_STRG.32640	NAC domain-containing protein 77, SbNAC65 (ligthgreen node in figure 7)	0.103961
Sugarcane_STRG.95454	NAC domain-containing protein 68, ScNAC69 (ligthgreen node in figure 7)	Sugarcane_STRG.98781	myb-related protein Zm38, ScMYB54	0.103934
Sugarcane_STRG.58865	ScWRKY13	Sugarcane_STRG.129826	NAC domain-containing protein 18, SbNAC28 (ligthgreen node in figure 7)	0.103866
Sugarcane_STRG.26476	transcription factor MYB36, SbMYB21 (ligthgreen node in figure 7)	Sugarcane_STRG.69276	NAC domain-containing protein 18, SbNAC28 (ligthgreen node in figure 7)	0.103621
Sugarcane_STRG.32950	transcription factor MYB2, ScMYB14	Sugarcane_STRG.11104	NAC domain-containing protein 104, ScNAC51 (ligthgreen node in figure 7)	0.103538
Sugarcane_STRG.122700	mini zinc finger protein 1	Sugarcane_STRG.122127	NAC domain-containing protein 18, SbNAC28	0.103505
Sugarcane_STRG.87164	NAC domain-containing protein 104, ScNAC51 (ligthgreen node in figure 7)	Sugarcane_STRG.129826	NAC domain-containing protein 18, SbNAC28 (ligthgreen node in figure 7)	0.103403
Sugarcane_STRG.131566	Transcription factor TGA4	Sugarcane_STRG.46524	NAC domain-containing protein 77, SbNAC65 (ligthgreen node in figure 7)	0.103325
Sugarcane_STRG.58865	ScWRKY13	Sugarcane_STRG.11104	NAC domain-containing protein 104, ScNAC51 (ligthgreen node in figure 7)	0.103283
Sugarcane_STRG.26476	transcription factor MYB36, SbMYB21 (ligthgreen node in figure 7)	Sugarcane_STRG.129826	NAC domain-containing protein 18, SbNAC28 (ligthgreen node in figure 7)	0.103273
Sugarcane_STRG.108339	SbNAC65	Sugarcane_STRG.66568	caffeic acid 3-O-methyltransferase	0.103211
Sugarcane_STRG.31207	WUSCHEL-related homeobox 6	Sugarcane_STRG.86562	NAC domain-containing protein 18, SbNAC28 (ligthgreen node in figure 7)	0.103196
Sugarcane_STRG.22698	Laccase-25	Sugarcane_STRG.11104	NAC domain-containing protein 104, ScNAC51 (ligthgreen node in figure 7)	0.103087
Sugarcane_STRG.131620	myb-related protein Myb4-like, SbMYB57	Sugarcane_STRG.122127	NAC domain-containing protein 18, SbNAC28	0.103023
Sugarcane_STRG.112240	peroxidase 4	Sugarcane_STRG.30243	SbNAC55 (ligthgreen node in figure 7)	0.10299
Sugarcane_STRG.138244	transcription factor MYB2, ScMYB14 (ligthgreen node in figure 7)	Sugarcane_STRG.87164	NAC domain-containing protein 104, ScNAC51 (ligthgreen node in figure 7)	0.102873
Sugarcane_STRG.15169	NAC domain-containing protein 68, ScNAC69	Sugarcane_STRG.135811	laccase-25	0.102828
Sugarcane_STRG.87164	NAC domain-containing protein 104, ScNAC51 (ligthgreen node in figure 7)	Sugarcane_STRG.7373	UDP-glucuronate:xylan alpha-glucuronosyltransferase 1	0.102576
Sugarcane_STRG.15169	NAC domain-containing protein 68, ScNAC69	Sugarcane_STRG.122127	NAC domain-containing protein 18, SbNAC28	0.102413
Sugarcane_STRG.52993	myb-like DNA-binding domain, SHAQKYF class family protein	Sugarcane_STRG.69276	NAC domain-containing protein 18, SbNAC28 (ligthgreen node in figure 7)	0.102371
Sugarcane_STRG.100963	transcription factor MYB36, SbMYB21 (ligthgreen node in figure 7)	Sugarcane_STRG.129826	NAC domain-containing protein 18, SbNAC28 (ligthgreen node in figure 7)	0.102359
Sugarcane_STRG.25534	ScWRKY13 (black node in figure 7)	Sugarcane_STRG.30243	SbNAC55 (ligthgreen node in figure 7)	0.10234
Sugarcane_STRG.132819	flavonoid 3',5'-hydroxylase 1	Sugarcane_STRG.11104	NAC domain-containing protein 104, ScNAC51 (ligthgreen node in figure 7)	0.102206
Sugarcane_STRG.138488	transcription factor MYB2, ScMYB14 (ligthgreen node in figure 7)	Sugarcane_STRG.129826	NAC domain-containing protein 18, SbNAC28 (ligthgreen node in figure 7)	0.102133
Sugarcane_STRG.32439	cyclic dof factor 1	Sugarcane_STRG.86562	NAC domain-containing protein 18, SbNAC28 (ligthgreen node in figure 7)	0.102091
Sugarcane_STRG.70370	peroxidase 4	Sugarcane_STRG.71953	NAC domain-containing protein 18, SbNAC28 (ligthgreen node in figure 7)	0.102088
Sugarcane_STRG.129826	NAC domain-containing protein 18, SbNAC28 (ligthgreen node in figure 7)	Sugarcane_STRG.91311	laccase-15	0.101928
Sugarcane_STRG.95454	NAC domain-containing protein 68, ScNAC69 (ligthgreen node in figure 7)	Sugarcane_STRG.80559	WUSCHEL-related homeobox 11	0.101916
Sugarcane_STRG.10777	peroxidase 4	Sugarcane_STRG.122127	NAC domain-containing protein 18, SbNAC28	0.10184
Sugarcane_STRG.46524	NAC domain-containing protein 77, SbNAC65 (ligthgreen node in figure 7)	Sugarcane_STRG.56908	probable transcription factor KAN4	0.101777
Sugarcane_STRG.99349	peroxidase 4	Sugarcane_STRG.80194	NAC domain-containing protein 104, ScNAC51 (ligthgreen node in figure 7)	0.101721
Sugarcane_STRG.72476	probable 4-coumarate--CoA ligase 3	Sugarcane_STRG.95454	NAC domain-containing protein 68, ScNAC69 (ligthgreen node in figure 7)	0.101684
Sugarcane_STRG.138488	transcription factor MYB2, ScMYB14 (ligthgreen node in figure 7)	Sugarcane_STRG.71953	NAC domain-containing protein 18, SbNAC28 (ligthgreen node in figure 7)	0.101583
Sugarcane_STRG.29499	Auxin response factor 8	Sugarcane_STRG.122127	NAC domain-containing protein 18, SbNAC28	0.101568
Sugarcane_STRG.138488	transcription factor MYB2, ScMYB14 (ligthgreen node in figure 7)	Sugarcane_STRG.80194	NAC domain-containing protein 104, ScNAC51 (ligthgreen node in figure 7)	0.10156
Sugarcane_STRG.32640	NAC domain-containing protein 77, SbNAC65 (ligthgreen node in figure 7)	Sugarcane_STRG.86279	laccase-19-like isoform X2	0.101398
Sugarcane_STRG.30829	4-coumarate--CoA ligase-like 4	Sugarcane_STRG.129826	NAC domain-containing protein 18, SbNAC28 (ligthgreen node in figure 7)	0.101345
Sugarcane_STRG.32950	transcription factor MYB2, ScMYB14	Sugarcane_STRG.80194	NAC domain-containing protein 104, ScNAC51 (ligthgreen node in figure 7)	0.101323
Sugarcane_STRG.108339	SbNAC65	Sugarcane_STRG.131566	Transcription factor TGA4	0.101285
Sugarcane_STRG.137729	peroxidase 4	Sugarcane_STRG.87164	NAC domain-containing protein 104, ScNAC51 (ligthgreen node in figure 7)	0.101243
Sugarcane_STRG.132232	SbbHLH65	Sugarcane_STRG.15169	NAC domain-containing protein 68, ScNAC69	0.10124
Sugarcane_STRG.51679	caffeic acid 3-O-methyltransferase	Sugarcane_STRG.122127	NAC domain-containing protein 18, SbNAC28	0.101079
Sugarcane_STRG.51679	caffeic acid 3-O-methyltransferase	Sugarcane_STRG.124596	transcription factor JUNGBRUNNEN 1, SbNAC19	0.101045
Sugarcane_STRG.60217	peroxidase 4	Sugarcane_STRG.129826	NAC domain-containing protein 18, SbNAC28 (ligthgreen node in figure 7)	0.100897
Sugarcane_STRG.55655	myb-related protein 308, ScMYB54 (darkgreen node in figure 7)	Sugarcane_STRG.129826	NAC domain-containing protein 18, SbNAC28 (ligthgreen node in figure 7)	0.100879
Sugarcane_STRG.60510	myb-like DNA-binding domain, SHAQKYF class family protein	Sugarcane_STRG.86562	NAC domain-containing protein 18, SbNAC28 (ligthgreen node in figure 7)	0.100879
Sugarcane_STRG.80408	peroxidase 4	Sugarcane_STRG.30243	SbNAC55 (ligthgreen node in figure 7)	0.10082
Sugarcane_STRG.32950	transcription factor MYB2, ScMYB14	Sugarcane_STRG.30243	SbNAC55 (ligthgreen node in figure 7)	0.100804
Sugarcane_STRG.14650	SbWRKY69	Sugarcane_STRG.95454	NAC domain-containing protein 68, ScNAC69 (ligthgreen node in figure 7)	0.100624
Sugarcane_STRG.108339	SbNAC65	Sugarcane_STRG.116873	cinnamoyl-CoA reductase	0.100422
Sugarcane_STRG.77521	BEL1-like homeodomain protein 7	Sugarcane_STRG.122127	NAC domain-containing protein 18, SbNAC28	0.100388
Sugarcane_STRG.113007	SbbHLH71	Sugarcane_STRG.84485	NAC domain-containing protein 77, SbNAC65 (ligthgreen node in figure 7)	0.100328
Sugarcane_STRG.95454	NAC domain-containing protein 68, ScNAC69 (ligthgreen node in figure 7)	Sugarcane_STRG.124596	transcription factor JUNGBRUNNEN 1, SbNAC19	0.100319
Sugarcane_STRG.87164	NAC domain-containing protein 104, ScNAC51 (ligthgreen node in figure 7)	Sugarcane_STRG.123734	heading date 5	0.100186
Sugarcane_STRG.100963	transcription factor MYB36, SbMYB21 (ligthgreen node in figure 7)	Sugarcane_STRG.69276	NAC domain-containing protein 18, SbNAC28 (ligthgreen node in figure 7)	0.100114
Sugarcane_STRG.16222	peroxidase 4	Sugarcane_STRG.87164	NAC domain-containing protein 104, ScNAC51 (ligthgreen node in figure 7)	0.100058
Sugarcane_STRG.138244	transcription factor MYB2, ScMYB14 (ligthgreen node in figure 7)	Sugarcane_STRG.69276	NAC domain-containing protein 18, SbNAC28 (ligthgreen node in figure 7)	0.100052

## Sheet: MYB subnetwork
Table S10. Edge weights for each subnetwork (NAC, MYB and CYP) depicted in Fig. 7. Each sheet shows a specific subnetwork.
fromNode	fromNode annotation	toNode	toNode annotation	weight
Sugarcane_STRG.99349	peroxidase 4	Sugarcane_STRG.26476	transcription factor MYB36, SbMYB21 (ligthgreen node in figure 7)	0.270262
Sugarcane_STRG.99349	peroxidase 4	Sugarcane_STRG.129931	transcription factor MYB36, SbMYB21 (ligthgreen node in figure 7)	0.269131
Sugarcane_STRG.25534	ScWRKY13 (black node in figure 7)	Sugarcane_STRG.129931	transcription factor MYB36, SbMYB21 (ligthgreen node in figure 7)	0.261424
Sugarcane_STRG.25534	ScWRKY13 (black node in figure 7)	Sugarcane_STRG.26476	transcription factor MYB36, SbMYB21 (ligthgreen node in figure 7)	0.258154
Sugarcane_STRG.87203	peroxidase 4	Sugarcane_STRG.129931	transcription factor MYB36, SbMYB21 (ligthgreen node in figure 7)	0.256638
Sugarcane_STRG.95724	peroxidase 4	Sugarcane_STRG.129931	transcription factor MYB36, SbMYB21 (ligthgreen node in figure 7)	0.253822
Sugarcane_STRG.95724	peroxidase 4	Sugarcane_STRG.26476	transcription factor MYB36, SbMYB21 (ligthgreen node in figure 7)	0.247657
Sugarcane_STRG.99349	peroxidase 4	Sugarcane_STRG.100963	transcription factor MYB36, SbMYB21 (ligthgreen node in figure 7)	0.246776
Sugarcane_STRG.87203	peroxidase 4	Sugarcane_STRG.26476	transcription factor MYB36, SbMYB21 (ligthgreen node in figure 7)	0.245234
Sugarcane_STRG.55655	myb-related protein 308, ScMYB54 (darkgreen node in figure 7)	Sugarcane_STRG.87203	peroxidase 4	0.242418
Sugarcane_STRG.43745	peroxidase 4	Sugarcane_STRG.129931	transcription factor MYB36, SbMYB21 (ligthgreen node in figure 7)	0.23683
Sugarcane_STRG.43745	peroxidase 4	Sugarcane_STRG.55655	myb-related protein 308, ScMYB54 (darkgreen node in figure 7)	0.232654
Sugarcane_STRG.80408	peroxidase 4	Sugarcane_STRG.129931	transcription factor MYB36, SbMYB21 (ligthgreen node in figure 7)	0.232447
Sugarcane_STRG.68453	peroxidase 4	Sugarcane_STRG.26476	transcription factor MYB36, SbMYB21 (ligthgreen node in figure 7)	0.232203
Sugarcane_STRG.55655	myb-related protein 308, ScMYB54 (darkgreen node in figure 7)	Sugarcane_STRG.99349	peroxidase 4	0.232146
Sugarcane_STRG.43745	peroxidase 4	Sugarcane_STRG.26476	transcription factor MYB36, SbMYB21 (ligthgreen node in figure 7)	0.231413
Sugarcane_STRG.63378	peroxidase 4	Sugarcane_STRG.129931	transcription factor MYB36, SbMYB21 (ligthgreen node in figure 7)	0.230861
Sugarcane_STRG.129931	transcription factor MYB36, SbMYB21 (ligthgreen node in figure 7)	Sugarcane_STRG.71953	NAC domain-containing protein 18, SbNAC28 (ligthgreen node in figure 7)	0.229378
Sugarcane_STRG.25534	ScWRKY13 (black node in figure 7)	Sugarcane_STRG.55655	myb-related protein 308, ScMYB54 (darkgreen node in figure 7)	0.227611
Sugarcane_STRG.63378	peroxidase 4	Sugarcane_STRG.26476	transcription factor MYB36, SbMYB21 (ligthgreen node in figure 7)	0.2275
Sugarcane_STRG.65473	peroxidase 4	Sugarcane_STRG.129931	transcription factor MYB36, SbMYB21 (ligthgreen node in figure 7)	0.226917
Sugarcane_STRG.25534	ScWRKY13 (black node in figure 7)	Sugarcane_STRG.100963	transcription factor MYB36, SbMYB21 (ligthgreen node in figure 7)	0.226827
Sugarcane_STRG.68453	peroxidase 4	Sugarcane_STRG.129931	transcription factor MYB36, SbMYB21 (ligthgreen node in figure 7)	0.226555
Sugarcane_STRG.25534	ScWRKY13 (black node in figure 7)	Sugarcane_STRG.44383	transcription factor MYB39-like, SbMYB89	0.226385
Sugarcane_STRG.137729	peroxidase 4	Sugarcane_STRG.129931	transcription factor MYB36, SbMYB21 (ligthgreen node in figure 7)	0.225811
Sugarcane_STRG.55655	myb-related protein 308, ScMYB54 (darkgreen node in figure 7)	Sugarcane_STRG.95724	peroxidase 4	0.224824
Sugarcane_STRG.80408	peroxidase 4	Sugarcane_STRG.26476	transcription factor MYB36, SbMYB21 (ligthgreen node in figure 7)	0.223937
Sugarcane_STRG.3268	peroxidase 4	Sugarcane_STRG.55655	myb-related protein 308, ScMYB54 (darkgreen node in figure 7)	0.223721
Sugarcane_STRG.137729	peroxidase 4	Sugarcane_STRG.26476	transcription factor MYB36, SbMYB21 (ligthgreen node in figure 7)	0.223066
Sugarcane_STRG.55655	myb-related protein 308, ScMYB54 (darkgreen node in figure 7)	Sugarcane_STRG.80408	peroxidase 4	0.222988
Sugarcane_STRG.99349	peroxidase 4	Sugarcane_STRG.44383	transcription factor MYB39-like, SbMYB89	0.221627
Sugarcane_STRG.87203	peroxidase 4	Sugarcane_STRG.44383	transcription factor MYB39-like, SbMYB89	0.221449
Sugarcane_STRG.68453	peroxidase 4	Sugarcane_STRG.100963	transcription factor MYB36, SbMYB21 (ligthgreen node in figure 7)	0.219966
Sugarcane_STRG.63378	peroxidase 4	Sugarcane_STRG.100963	transcription factor MYB36, SbMYB21 (ligthgreen node in figure 7)	0.219697
Sugarcane_STRG.55655	myb-related protein 308, ScMYB54 (darkgreen node in figure 7)	Sugarcane_STRG.66182	peroxidase 4	0.219568
Sugarcane_STRG.26476	transcription factor MYB36, SbMYB21 (ligthgreen node in figure 7)	Sugarcane_STRG.71953	NAC domain-containing protein 18, SbNAC28 (ligthgreen node in figure 7)	0.219499
Sugarcane_STRG.65473	peroxidase 4	Sugarcane_STRG.26476	transcription factor MYB36, SbMYB21 (ligthgreen node in figure 7)	0.21939
Sugarcane_STRG.69138	peroxidase 4	Sugarcane_STRG.129931	transcription factor MYB36, SbMYB21 (ligthgreen node in figure 7)	0.218288
Sugarcane_STRG.129931	transcription factor MYB36, SbMYB21 (ligthgreen node in figure 7)	Sugarcane_STRG.26476	transcription factor MYB36, SbMYB21 (ligthgreen node in figure 7)	0.217345
Sugarcane_STRG.69138	peroxidase 4	Sugarcane_STRG.26476	transcription factor MYB36, SbMYB21 (ligthgreen node in figure 7)	0.214066
Sugarcane_STRG.95724	peroxidase 4	Sugarcane_STRG.100963	transcription factor MYB36, SbMYB21 (ligthgreen node in figure 7)	0.213772
Sugarcane_STRG.66182	peroxidase 4	Sugarcane_STRG.129931	transcription factor MYB36, SbMYB21 (ligthgreen node in figure 7)	0.212773
Sugarcane_STRG.95724	peroxidase 4	Sugarcane_STRG.44383	transcription factor MYB39-like, SbMYB89	0.212338
Sugarcane_STRG.55655	myb-related protein 308, ScMYB54 (darkgreen node in figure 7)	Sugarcane_STRG.69138	peroxidase 4	0.212019
Sugarcane_STRG.87203	peroxidase 4	Sugarcane_STRG.100963	transcription factor MYB36, SbMYB21 (ligthgreen node in figure 7)	0.210794
Sugarcane_STRG.99349	peroxidase 4	Sugarcane_STRG.37085	transcription factor MYB36, SbMYB21 (ligthgreen node in figure 7)	0.208744
Sugarcane_STRG.66182	peroxidase 4	Sugarcane_STRG.26476	transcription factor MYB36, SbMYB21 (ligthgreen node in figure 7)	0.208715
Sugarcane_STRG.87203	peroxidase 4	Sugarcane_STRG.27596	transcription factor RAX3, SbMYB2 (ligthgreen node in figure 7)	0.208541
Sugarcane_STRG.3268	peroxidase 4	Sugarcane_STRG.27596	transcription factor RAX3, SbMYB2 (ligthgreen node in figure 7)	0.207717
Sugarcane_STRG.43745	peroxidase 4	Sugarcane_STRG.44383	transcription factor MYB39-like, SbMYB89	0.207403
Sugarcane_STRG.43745	peroxidase 4	Sugarcane_STRG.27596	transcription factor RAX3, SbMYB2 (ligthgreen node in figure 7)	0.207028
Sugarcane_STRG.15867	transcription factor MYB2, SbMYB29 (ligthgreen node in figure 7)	Sugarcane_STRG.95454	NAC domain-containing protein 68, ScNAC69 (ligthgreen node in figure 7)	0.206691
Sugarcane_STRG.3268	peroxidase 4	Sugarcane_STRG.129931	transcription factor MYB36, SbMYB21 (ligthgreen node in figure 7)	0.205582
Sugarcane_STRG.80408	peroxidase 4	Sugarcane_STRG.100963	transcription factor MYB36, SbMYB21 (ligthgreen node in figure 7)	0.205172
Sugarcane_STRG.66182	peroxidase 4	Sugarcane_STRG.44383	transcription factor MYB39-like, SbMYB89	0.202467
Sugarcane_STRG.55655	myb-related protein 308, ScMYB54 (darkgreen node in figure 7)	Sugarcane_STRG.71953	NAC domain-containing protein 18, SbNAC28 (ligthgreen node in figure 7)	0.201432
Sugarcane_STRG.55655	myb-related protein 308, ScMYB54 (darkgreen node in figure 7)	Sugarcane_STRG.63378	peroxidase 4	0.200112
Sugarcane_STRG.55655	myb-related protein 308, ScMYB54 (darkgreen node in figure 7)	Sugarcane_STRG.129931	transcription factor MYB36, SbMYB21 (ligthgreen node in figure 7)	0.199407
Sugarcane_STRG.3268	peroxidase 4	Sugarcane_STRG.26476	transcription factor MYB36, SbMYB21 (ligthgreen node in figure 7)	0.198592
Sugarcane_STRG.68453	peroxidase 4	Sugarcane_STRG.68346	Transcription factor RAX3, SbMYB80 (ligthgreen node in figure 7)	0.196483
Sugarcane_STRG.129931	transcription factor MYB36, SbMYB21 (ligthgreen node in figure 7)	Sugarcane_STRG.32104	cinnamoyl-CoA reductase	0.196451
Sugarcane_STRG.137729	peroxidase 4	Sugarcane_STRG.100963	transcription factor MYB36, SbMYB21 (ligthgreen node in figure 7)	0.196299
Sugarcane_STRG.69138	peroxidase 4	Sugarcane_STRG.44383	transcription factor MYB39-like, SbMYB89	0.19615
Sugarcane_STRG.87203	peroxidase 4	Sugarcane_STRG.59769	Transcription factor RAX3, SbMYB80 (ligthgreen node in figure 7)	0.195911
Sugarcane_STRG.100963	transcription factor MYB36, SbMYB21 (ligthgreen node in figure 7)	Sugarcane_STRG.129931	transcription factor MYB36, SbMYB21 (ligthgreen node in figure 7)	0.195598
Sugarcane_STRG.3268	peroxidase 4	Sugarcane_STRG.24874	transcription factor RAX3, SbMYB2	0.195491
Sugarcane_STRG.3268	peroxidase 4	Sugarcane_STRG.59769	Transcription factor RAX3, SbMYB80 (ligthgreen node in figure 7)	0.195336
Sugarcane_STRG.43745	peroxidase 4	Sugarcane_STRG.100963	transcription factor MYB36, SbMYB21 (ligthgreen node in figure 7)	0.194883
Sugarcane_STRG.99349	peroxidase 4	Sugarcane_STRG.68346	Transcription factor RAX3, SbMYB80 (ligthgreen node in figure 7)	0.194598
Sugarcane_STRG.55655	myb-related protein 308, ScMYB54 (darkgreen node in figure 7)	Sugarcane_STRG.68453	peroxidase 4	0.194195
Sugarcane_STRG.44383	transcription factor MYB39-like, SbMYB89	Sugarcane_STRG.71953	NAC domain-containing protein 18, SbNAC28 (ligthgreen node in figure 7)	0.193736
Sugarcane_STRG.80408	peroxidase 4	Sugarcane_STRG.27596	transcription factor RAX3, SbMYB2 (ligthgreen node in figure 7)	0.193531
Sugarcane_STRG.80408	peroxidase 4	Sugarcane_STRG.44383	transcription factor MYB39-like, SbMYB89	0.19343
Sugarcane_STRG.100963	transcription factor MYB36, SbMYB21 (ligthgreen node in figure 7)	Sugarcane_STRG.71953	NAC domain-containing protein 18, SbNAC28 (ligthgreen node in figure 7)	0.193345
Sugarcane_STRG.66182	peroxidase 4	Sugarcane_STRG.27596	transcription factor RAX3, SbMYB2 (ligthgreen node in figure 7)	0.192973
Sugarcane_STRG.63378	peroxidase 4	Sugarcane_STRG.68346	Transcription factor RAX3, SbMYB80 (ligthgreen node in figure 7)	0.192704
Sugarcane_STRG.106062	peroxidase 4	Sugarcane_STRG.26476	transcription factor MYB36, SbMYB21 (ligthgreen node in figure 7)	0.191983
Sugarcane_STRG.26476	transcription factor MYB36, SbMYB21 (ligthgreen node in figure 7)	Sugarcane_STRG.32104	cinnamoyl-CoA reductase	0.191877
Sugarcane_STRG.65473	peroxidase 4	Sugarcane_STRG.100963	transcription factor MYB36, SbMYB21 (ligthgreen node in figure 7)	0.191695
Sugarcane_STRG.55655	myb-related protein 308, ScMYB54 (darkgreen node in figure 7)	Sugarcane_STRG.26476	transcription factor MYB36, SbMYB21 (ligthgreen node in figure 7)	0.190979
Sugarcane_STRG.68453	peroxidase 4	Sugarcane_STRG.37085	transcription factor MYB36, SbMYB21 (ligthgreen node in figure 7)	0.190571
Sugarcane_STRG.43745	peroxidase 4	Sugarcane_STRG.59769	Transcription factor RAX3, SbMYB80 (ligthgreen node in figure 7)	0.188945
Sugarcane_STRG.100963	transcription factor MYB36, SbMYB21 (ligthgreen node in figure 7)	Sugarcane_STRG.106062	peroxidase 4	0.18847
Sugarcane_STRG.55655	myb-related protein 308, ScMYB54 (darkgreen node in figure 7)	Sugarcane_STRG.137729	peroxidase 4	0.18721
Sugarcane_STRG.99349	peroxidase 4	Sugarcane_STRG.59769	Transcription factor RAX3, SbMYB80 (ligthgreen node in figure 7)	0.186547
Sugarcane_STRG.15867	transcription factor MYB2, SbMYB29 (ligthgreen node in figure 7)	Sugarcane_STRG.77521	BEL1-like homeodomain protein 7	0.185743
Sugarcane_STRG.53034	peroxidase 4	Sugarcane_STRG.26476	transcription factor MYB36, SbMYB21 (ligthgreen node in figure 7)	0.1855
Sugarcane_STRG.3268	peroxidase 4	Sugarcane_STRG.44383	transcription factor MYB39-like, SbMYB89	0.185181
Sugarcane_STRG.65473	peroxidase 4	Sugarcane_STRG.44383	transcription factor MYB39-like, SbMYB89	0.185062
Sugarcane_STRG.137729	peroxidase 4	Sugarcane_STRG.44383	transcription factor MYB39-like, SbMYB89	0.184186
Sugarcane_STRG.15169	NAC domain-containing protein 68, ScNAC69	Sugarcane_STRG.80181	transcription factor LAF1, SbMYB73	0.183515
Sugarcane_STRG.129931	transcription factor MYB36, SbMYB21 (ligthgreen node in figure 7)	Sugarcane_STRG.137018	putative Myb family transcription factor At1g14600	0.183409
Sugarcane_STRG.68453	peroxidase 4	Sugarcane_STRG.44383	transcription factor MYB39-like, SbMYB89	0.183401
Sugarcane_STRG.80408	peroxidase 4	Sugarcane_STRG.59769	Transcription factor RAX3, SbMYB80 (ligthgreen node in figure 7)	0.183387
Sugarcane_STRG.55655	myb-related protein 308, ScMYB54 (darkgreen node in figure 7)	Sugarcane_STRG.32104	cinnamoyl-CoA reductase	0.182846
Sugarcane_STRG.43745	peroxidase 4	Sugarcane_STRG.24874	transcription factor RAX3, SbMYB2	0.182356
Sugarcane_STRG.106062	peroxidase 4	Sugarcane_STRG.129931	transcription factor MYB36, SbMYB21 (ligthgreen node in figure 7)	0.182323
Sugarcane_STRG.25534	ScWRKY13 (black node in figure 7)	Sugarcane_STRG.59769	Transcription factor RAX3, SbMYB80 (ligthgreen node in figure 7)	0.182071
Sugarcane_STRG.122700	mini zinc finger protein 1	Sugarcane_STRG.15867	transcription factor MYB2, SbMYB29 (ligthgreen node in figure 7)	0.181753
Sugarcane_STRG.15867	transcription factor MYB2, SbMYB29 (ligthgreen node in figure 7)	Sugarcane_STRG.86562	NAC domain-containing protein 18, SbNAC28 (ligthgreen node in figure 7)	0.181732
Sugarcane_STRG.3268	peroxidase 4	Sugarcane_STRG.105523	transcription factor MYB36, SbMYB80 (ligthgreen node in figure 7)	0.181442
Sugarcane_STRG.26476	transcription factor MYB36, SbMYB21 (ligthgreen node in figure 7)	Sugarcane_STRG.7255	peroxidase 4	0.181028
Sugarcane_STRG.25534	ScWRKY13 (black node in figure 7)	Sugarcane_STRG.27596	transcription factor RAX3, SbMYB2 (ligthgreen node in figure 7)	0.180857
Sugarcane_STRG.63378	peroxidase 4	Sugarcane_STRG.37085	transcription factor MYB36, SbMYB21 (ligthgreen node in figure 7)	0.180777
Sugarcane_STRG.25534	ScWRKY13 (black node in figure 7)	Sugarcane_STRG.37085	transcription factor MYB36, SbMYB21 (ligthgreen node in figure 7)	0.180514
Sugarcane_STRG.132819	flavonoid 3',5'-hydroxylase 1	Sugarcane_STRG.80181	transcription factor LAF1, SbMYB73	0.18045
Sugarcane_STRG.132819	flavonoid 3',5'-hydroxylase 1	Sugarcane_STRG.24874	transcription factor RAX3, SbMYB2	0.180138
Sugarcane_STRG.16883	Dof zinc finger protein DOF2.5	Sugarcane_STRG.129931	transcription factor MYB36, SbMYB21 (ligthgreen node in figure 7)	0.179786
Sugarcane_STRG.46830	peroxidase 4	Sugarcane_STRG.55655	myb-related protein 308, ScMYB54 (darkgreen node in figure 7)	0.17961
Sugarcane_STRG.25534	ScWRKY13 (black node in figure 7)	Sugarcane_STRG.68346	Transcription factor RAX3, SbMYB80 (ligthgreen node in figure 7)	0.179152
Sugarcane_STRG.46830	peroxidase 4	Sugarcane_STRG.129931	transcription factor MYB36, SbMYB21 (ligthgreen node in figure 7)	0.17897
Sugarcane_STRG.3268	peroxidase 4	Sugarcane_STRG.100963	transcription factor MYB36, SbMYB21 (ligthgreen node in figure 7)	0.178576
Sugarcane_STRG.53034	peroxidase 4	Sugarcane_STRG.55655	myb-related protein 308, ScMYB54 (darkgreen node in figure 7)	0.178327
Sugarcane_STRG.100963	transcription factor MYB36, SbMYB21 (ligthgreen node in figure 7)	Sugarcane_STRG.26476	transcription factor MYB36, SbMYB21 (ligthgreen node in figure 7)	0.178132
Sugarcane_STRG.69138	peroxidase 4	Sugarcane_STRG.100963	transcription factor MYB36, SbMYB21 (ligthgreen node in figure 7)	0.17773
Sugarcane_STRG.99349	peroxidase 4	Sugarcane_STRG.27596	transcription factor RAX3, SbMYB2 (ligthgreen node in figure 7)	0.177105
Sugarcane_STRG.55655	myb-related protein 308, ScMYB54 (darkgreen node in figure 7)	Sugarcane_STRG.65473	peroxidase 4	0.176861
Sugarcane_STRG.132819	flavonoid 3',5'-hydroxylase 1	Sugarcane_STRG.55655	myb-related protein 308, ScMYB54 (darkgreen node in figure 7)	0.176751
Sugarcane_STRG.106062	peroxidase 4	Sugarcane_STRG.37085	transcription factor MYB36, SbMYB21 (ligthgreen node in figure 7)	0.176205
Sugarcane_STRG.122127	NAC domain-containing protein 18, SbNAC28	Sugarcane_STRG.26476	transcription factor MYB36, SbMYB21 (ligthgreen node in figure 7)	0.175602
Sugarcane_STRG.69138	peroxidase 4	Sugarcane_STRG.27596	transcription factor RAX3, SbMYB2 (ligthgreen node in figure 7)	0.175421
Sugarcane_STRG.129931	transcription factor MYB36, SbMYB21 (ligthgreen node in figure 7)	Sugarcane_STRG.7255	peroxidase 4	0.175355
Sugarcane_STRG.63378	peroxidase 4	Sugarcane_STRG.44383	transcription factor MYB39-like, SbMYB89	0.175016
Sugarcane_STRG.137018	putative Myb family transcription factor At1g14600	Sugarcane_STRG.26476	transcription factor MYB36, SbMYB21 (ligthgreen node in figure 7)	0.1749
Sugarcane_STRG.44383	transcription factor MYB39-like, SbMYB89	Sugarcane_STRG.32104	cinnamoyl-CoA reductase	0.174198
Sugarcane_STRG.100963	transcription factor MYB36, SbMYB21 (ligthgreen node in figure 7)	Sugarcane_STRG.32104	cinnamoyl-CoA reductase	0.174171
Sugarcane_STRG.132819	flavonoid 3',5'-hydroxylase 1	Sugarcane_STRG.27596	transcription factor RAX3, SbMYB2 (ligthgreen node in figure 7)	0.173855
Sugarcane_STRG.95724	peroxidase 4	Sugarcane_STRG.59769	Transcription factor RAX3, SbMYB80 (ligthgreen node in figure 7)	0.173414
Sugarcane_STRG.87203	peroxidase 4	Sugarcane_STRG.24874	transcription factor RAX3, SbMYB2	0.17328
Sugarcane_STRG.65473	peroxidase 4	Sugarcane_STRG.68346	Transcription factor RAX3, SbMYB80 (ligthgreen node in figure 7)	0.173187
Sugarcane_STRG.55655	myb-related protein 308, ScMYB54 (darkgreen node in figure 7)	Sugarcane_STRG.44383	transcription factor MYB39-like, SbMYB89	0.173117
Sugarcane_STRG.66182	peroxidase 4	Sugarcane_STRG.59769	Transcription factor RAX3, SbMYB80 (ligthgreen node in figure 7)	0.172609
Sugarcane_STRG.95724	peroxidase 4	Sugarcane_STRG.27596	transcription factor RAX3, SbMYB2 (ligthgreen node in figure 7)	0.171124
Sugarcane_STRG.15169	NAC domain-containing protein 68, ScNAC69	Sugarcane_STRG.15867	transcription factor MYB2, SbMYB29 (ligthgreen node in figure 7)	0.171024
Sugarcane_STRG.66182	peroxidase 4	Sugarcane_STRG.24874	transcription factor RAX3, SbMYB2	0.170726
Sugarcane_STRG.66182	peroxidase 4	Sugarcane_STRG.100963	transcription factor MYB36, SbMYB21 (ligthgreen node in figure 7)	0.168737
Sugarcane_STRG.44383	transcription factor MYB39-like, SbMYB89	Sugarcane_STRG.26476	transcription factor MYB36, SbMYB21 (ligthgreen node in figure 7)	0.168727
Sugarcane_STRG.63378	peroxidase 4	Sugarcane_STRG.59769	Transcription factor RAX3, SbMYB80 (ligthgreen node in figure 7)	0.168436
Sugarcane_STRG.95724	peroxidase 4	Sugarcane_STRG.37085	transcription factor MYB36, SbMYB21 (ligthgreen node in figure 7)	0.1679
Sugarcane_STRG.99349	peroxidase 4	Sugarcane_STRG.105523	transcription factor MYB36, SbMYB80 (ligthgreen node in figure 7)	0.167005
Sugarcane_STRG.101438	SbbHLH71	Sugarcane_STRG.35026	transcription factor MYB2, SbMYB10 (ligthgreen node in figure 7)	0.16653
Sugarcane_STRG.16883	Dof zinc finger protein DOF2.5	Sugarcane_STRG.26476	transcription factor MYB36, SbMYB21 (ligthgreen node in figure 7)	0.166486
Sugarcane_STRG.55655	myb-related protein 308, ScMYB54 (darkgreen node in figure 7)	Sugarcane_STRG.137018	putative Myb family transcription factor At1g14600	0.166351
Sugarcane_STRG.44383	transcription factor MYB39-like, SbMYB89	Sugarcane_STRG.122127	NAC domain-containing protein 18, SbNAC28	0.166237
Sugarcane_STRG.130290	caffeoyl-CoA 3-O-methyltransferase 1	Sugarcane_STRG.80181	transcription factor LAF1, SbMYB73	0.165677
Sugarcane_STRG.44383	transcription factor MYB39-like, SbMYB89	Sugarcane_STRG.106062	peroxidase 4	0.165313
Sugarcane_STRG.80181	transcription factor LAF1, SbMYB73	Sugarcane_STRG.95454	NAC domain-containing protein 68, ScNAC69 (ligthgreen node in figure 7)	0.164978
Sugarcane_STRG.137729	peroxidase 4	Sugarcane_STRG.37085	transcription factor MYB36, SbMYB21 (ligthgreen node in figure 7)	0.164728
Sugarcane_STRG.15867	transcription factor MYB2, SbMYB29 (ligthgreen node in figure 7)	Sugarcane_STRG.86279	laccase-19-like isoform X2	0.164668
Sugarcane_STRG.118152	scarecrow-like protein 9	Sugarcane_STRG.80181	transcription factor LAF1, SbMYB73	0.164566
Sugarcane_STRG.46830	peroxidase 4	Sugarcane_STRG.26476	transcription factor MYB36, SbMYB21 (ligthgreen node in figure 7)	0.163954
Sugarcane_STRG.55655	myb-related protein 308, ScMYB54 (darkgreen node in figure 7)	Sugarcane_STRG.91834	SbbHLH31 (olive node in figure 7)	0.163479
Sugarcane_STRG.55655	myb-related protein 308, ScMYB54 (darkgreen node in figure 7)	Sugarcane_STRG.100963	transcription factor MYB36, SbMYB21 (ligthgreen node in figure 7)	0.163456
Sugarcane_STRG.95724	peroxidase 4	Sugarcane_STRG.68346	Transcription factor RAX3, SbMYB80 (ligthgreen node in figure 7)	0.16316
Sugarcane_STRG.135298	transcription factor MYB2, SbMYB29 (ligthgreen node in figure 7)	Sugarcane_STRG.68453	peroxidase 4	0.163105
Sugarcane_STRG.103419	Myosin-12	Sugarcane_STRG.26476	transcription factor MYB36, SbMYB21 (ligthgreen node in figure 7)	0.163009
Sugarcane_STRG.68453	peroxidase 4	Sugarcane_STRG.59769	Transcription factor RAX3, SbMYB80 (ligthgreen node in figure 7)	0.162874
Sugarcane_STRG.100963	transcription factor MYB36, SbMYB21 (ligthgreen node in figure 7)	Sugarcane_STRG.7255	peroxidase 4	0.162873
Sugarcane_STRG.69138	peroxidase 4	Sugarcane_STRG.59769	Transcription factor RAX3, SbMYB80 (ligthgreen node in figure 7)	0.162633
Sugarcane_STRG.80408	peroxidase 4	Sugarcane_STRG.105523	transcription factor MYB36, SbMYB80 (ligthgreen node in figure 7)	0.162428
Sugarcane_STRG.36379	peroxidase 4	Sugarcane_STRG.129931	transcription factor MYB36, SbMYB21 (ligthgreen node in figure 7)	0.162422
Sugarcane_STRG.41827	dehydration responsive element binding protein 2 isoform b	Sugarcane_STRG.80181	transcription factor LAF1, SbMYB73	0.162305
Sugarcane_STRG.91834	SbbHLH31 (olive node in figure 7)	Sugarcane_STRG.129931	transcription factor MYB36, SbMYB21 (ligthgreen node in figure 7)	0.161856
Sugarcane_STRG.80408	peroxidase 4	Sugarcane_STRG.24874	transcription factor RAX3, SbMYB2	0.161762
Sugarcane_STRG.71359	caffeic acid 3-O-Methyltransferase	Sugarcane_STRG.83619	SbMYB76 (dark red node in figure 7)	0.161109
Sugarcane_STRG.135298	transcription factor MYB2, SbMYB29 (ligthgreen node in figure 7)	Sugarcane_STRG.63378	peroxidase 4	0.161088
Sugarcane_STRG.118651	transcription factor MYB2, ScMYB14 (ligthgreen node in figure 7)	Sugarcane_STRG.86279	laccase-19-like isoform X2	0.160842
Sugarcane_STRG.55655	myb-related protein 308, ScMYB54 (darkgreen node in figure 7)	Sugarcane_STRG.106062	peroxidase 4	0.160698
Sugarcane_STRG.55655	myb-related protein 308, ScMYB54 (darkgreen node in figure 7)	Sugarcane_STRG.122127	NAC domain-containing protein 18, SbNAC28	0.160569
Sugarcane_STRG.91190	caffeic acid 3-O-Methyltransferase	Sugarcane_STRG.83619	SbMYB76 (dark red node in figure 7)	0.160123
Sugarcane_STRG.132819	flavonoid 3',5'-hydroxylase 1	Sugarcane_STRG.105523	transcription factor MYB36, SbMYB80 (ligthgreen node in figure 7)	0.160049
Sugarcane_STRG.16883	Dof zinc finger protein DOF2.5	Sugarcane_STRG.100963	transcription factor MYB36, SbMYB21 (ligthgreen node in figure 7)	0.160033
Sugarcane_STRG.135298	transcription factor MYB2, SbMYB29 (ligthgreen node in figure 7)	Sugarcane_STRG.99349	peroxidase 4	0.159806
Sugarcane_STRG.36379	peroxidase 4	Sugarcane_STRG.55655	myb-related protein 308, ScMYB54 (darkgreen node in figure 7)	0.159689
Sugarcane_STRG.68453	peroxidase 4	Sugarcane_STRG.105523	transcription factor MYB36, SbMYB80 (ligthgreen node in figure 7)	0.159597
Sugarcane_STRG.106062	peroxidase 4	Sugarcane_STRG.68346	Transcription factor RAX3, SbMYB80 (ligthgreen node in figure 7)	0.159406
Sugarcane_STRG.135298	transcription factor MYB2, SbMYB29 (ligthgreen node in figure 7)	Sugarcane_STRG.94658	peroxidase 4	0.159085
Sugarcane_STRG.63378	peroxidase 4	Sugarcane_STRG.27596	transcription factor RAX3, SbMYB2 (ligthgreen node in figure 7)	0.158829
Sugarcane_STRG.71359	caffeic acid 3-O-Methyltransferase	Sugarcane_STRG.80181	transcription factor LAF1, SbMYB73	0.158791
Sugarcane_STRG.112240	peroxidase 4	Sugarcane_STRG.129931	transcription factor MYB36, SbMYB21 (ligthgreen node in figure 7)	0.158277
Sugarcane_STRG.87203	peroxidase 4	Sugarcane_STRG.68346	Transcription factor RAX3, SbMYB80 (ligthgreen node in figure 7)	0.15819
Sugarcane_STRG.15867	transcription factor MYB2, SbMYB29 (ligthgreen node in figure 7)	Sugarcane_STRG.70933	BEL1-like homeodomain protein 7	0.158179
Sugarcane_STRG.112240	peroxidase 4	Sugarcane_STRG.26476	transcription factor MYB36, SbMYB21 (ligthgreen node in figure 7)	0.158073
Sugarcane_STRG.138488	transcription factor MYB2, ScMYB14 (ligthgreen node in figure 7)	Sugarcane_STRG.94658	peroxidase 4	0.157864
Sugarcane_STRG.132819	flavonoid 3',5'-hydroxylase 1	Sugarcane_STRG.83619	SbMYB76 (dark red node in figure 7)	0.157499
Sugarcane_STRG.91834	SbbHLH31 (olive node in figure 7)	Sugarcane_STRG.59769	Transcription factor RAX3, SbMYB80 (ligthgreen node in figure 7)	0.157468
Sugarcane_STRG.65473	peroxidase 4	Sugarcane_STRG.59769	Transcription factor RAX3, SbMYB80 (ligthgreen node in figure 7)	0.15745
Sugarcane_STRG.100963	transcription factor MYB36, SbMYB21 (ligthgreen node in figure 7)	Sugarcane_STRG.37085	transcription factor MYB36, SbMYB21 (ligthgreen node in figure 7)	0.157397
Sugarcane_STRG.59769	Transcription factor RAX3, SbMYB80 (ligthgreen node in figure 7)	Sugarcane_STRG.71953	NAC domain-containing protein 18, SbNAC28 (ligthgreen node in figure 7)	0.156735
Sugarcane_STRG.80408	peroxidase 4	Sugarcane_STRG.68346	Transcription factor RAX3, SbMYB80 (ligthgreen node in figure 7)	0.156681
Sugarcane_STRG.65473	peroxidase 4	Sugarcane_STRG.37085	transcription factor MYB36, SbMYB21 (ligthgreen node in figure 7)	0.156633
Sugarcane_STRG.53034	peroxidase 4	Sugarcane_STRG.100963	transcription factor MYB36, SbMYB21 (ligthgreen node in figure 7)	0.156518
Sugarcane_STRG.100963	transcription factor MYB36, SbMYB21 (ligthgreen node in figure 7)	Sugarcane_STRG.15819	cytochrome P450 93A3-like	0.156398
Sugarcane_STRG.138244	transcription factor MYB2, ScMYB14 (ligthgreen node in figure 7)	Sugarcane_STRG.68453	peroxidase 4	0.156364
Sugarcane_STRG.129931	transcription factor MYB36, SbMYB21 (ligthgreen node in figure 7)	Sugarcane_STRG.91311	laccase-15	0.156007
Sugarcane_STRG.138244	transcription factor MYB2, ScMYB14 (ligthgreen node in figure 7)	Sugarcane_STRG.34647	chalcone isomerase	0.155955
Sugarcane_STRG.63378	peroxidase 4	Sugarcane_STRG.105523	transcription factor MYB36, SbMYB80 (ligthgreen node in figure 7)	0.155815
Sugarcane_STRG.32950	transcription factor MYB2, ScMYB14	Sugarcane_STRG.70370	peroxidase 4	0.155494
Sugarcane_STRG.16883	Dof zinc finger protein DOF2.5	Sugarcane_STRG.44383	transcription factor MYB39-like, SbMYB89	0.155345
Sugarcane_STRG.87203	peroxidase 4	Sugarcane_STRG.105523	transcription factor MYB36, SbMYB80 (ligthgreen node in figure 7)	0.155274
Sugarcane_STRG.26476	transcription factor MYB36, SbMYB21 (ligthgreen node in figure 7)	Sugarcane_STRG.60217	peroxidase 4	0.154813
Sugarcane_STRG.80408	peroxidase 4	Sugarcane_STRG.37085	transcription factor MYB36, SbMYB21 (ligthgreen node in figure 7)	0.154762
Sugarcane_STRG.138488	transcription factor MYB2, ScMYB14 (ligthgreen node in figure 7)	Sugarcane_STRG.34647	chalcone isomerase	0.154663
Sugarcane_STRG.16883	Dof zinc finger protein DOF2.5	Sugarcane_STRG.55655	myb-related protein 308, ScMYB54 (darkgreen node in figure 7)	0.154539
Sugarcane_STRG.25534	ScWRKY13 (black node in figure 7)	Sugarcane_STRG.105523	transcription factor MYB36, SbMYB80 (ligthgreen node in figure 7)	0.154169
Sugarcane_STRG.43745	peroxidase 4	Sugarcane_STRG.105523	transcription factor MYB36, SbMYB80 (ligthgreen node in figure 7)	0.153839
Sugarcane_STRG.78423	dehydration responsive element binding protein 2 isoform b	Sugarcane_STRG.80181	transcription factor LAF1, SbMYB73	0.153772
Sugarcane_STRG.100963	transcription factor MYB36, SbMYB21 (ligthgreen node in figure 7)	Sugarcane_STRG.137018	putative Myb family transcription factor At1g14600	0.153545
Sugarcane_STRG.100963	transcription factor MYB36, SbMYB21 (ligthgreen node in figure 7)	Sugarcane_STRG.122127	NAC domain-containing protein 18, SbNAC28	0.153405
Sugarcane_STRG.91834	SbbHLH31 (olive node in figure 7)	Sugarcane_STRG.100963	transcription factor MYB36, SbMYB21 (ligthgreen node in figure 7)	0.153378
Sugarcane_STRG.55655	myb-related protein 308, ScMYB54 (darkgreen node in figure 7)	Sugarcane_STRG.91311	laccase-15	0.153333
Sugarcane_STRG.112240	peroxidase 4	Sugarcane_STRG.100963	transcription factor MYB36, SbMYB21 (ligthgreen node in figure 7)	0.153307
Sugarcane_STRG.122127	NAC domain-containing protein 18, SbNAC28	Sugarcane_STRG.129931	transcription factor MYB36, SbMYB21 (ligthgreen node in figure 7)	0.152989
Sugarcane_STRG.112978	SbbHLH31 (olive node in figure 7)	Sugarcane_STRG.100963	transcription factor MYB36, SbMYB21 (ligthgreen node in figure 7)	0.152974
Sugarcane_STRG.68453	peroxidase 4	Sugarcane_STRG.138488	transcription factor MYB2, ScMYB14 (ligthgreen node in figure 7)	0.152934
Sugarcane_STRG.91834	SbbHLH31 (olive node in figure 7)	Sugarcane_STRG.26476	transcription factor MYB36, SbMYB21 (ligthgreen node in figure 7)	0.152833
Sugarcane_STRG.27596	transcription factor RAX3, SbMYB2 (ligthgreen node in figure 7)	Sugarcane_STRG.71953	NAC domain-containing protein 18, SbNAC28 (ligthgreen node in figure 7)	0.152709
Sugarcane_STRG.103419	Myosin-12	Sugarcane_STRG.100963	transcription factor MYB36, SbMYB21 (ligthgreen node in figure 7)	0.152438
Sugarcane_STRG.118651	transcription factor MYB2, ScMYB14 (ligthgreen node in figure 7)	Sugarcane_STRG.95454	NAC domain-containing protein 68, ScNAC69 (ligthgreen node in figure 7)	0.152119
Sugarcane_STRG.103419	Myosin-12	Sugarcane_STRG.129931	transcription factor MYB36, SbMYB21 (ligthgreen node in figure 7)	0.152089
Sugarcane_STRG.3268	peroxidase 4	Sugarcane_STRG.98781	myb-related protein Zm38, ScMYB54	0.151851
Sugarcane_STRG.44383	transcription factor MYB39-like, SbMYB89	Sugarcane_STRG.7255	peroxidase 4	0.151811
Sugarcane_STRG.36379	peroxidase 4	Sugarcane_STRG.44383	transcription factor MYB39-like, SbMYB89	0.151768
Sugarcane_STRG.138244	transcription factor MYB2, ScMYB14 (ligthgreen node in figure 7)	Sugarcane_STRG.63378	peroxidase 4	0.151741
Sugarcane_STRG.55655	myb-related protein 308, ScMYB54 (darkgreen node in figure 7)	Sugarcane_STRG.122866	predicted protein	0.151697
Sugarcane_STRG.132819	flavonoid 3',5'-hydroxylase 1	Sugarcane_STRG.59769	Transcription factor RAX3, SbMYB80 (ligthgreen node in figure 7)	0.151686
Sugarcane_STRG.87203	peroxidase 4	Sugarcane_STRG.37085	transcription factor MYB36, SbMYB21 (ligthgreen node in figure 7)	0.151676
Sugarcane_STRG.137729	peroxidase 4	Sugarcane_STRG.68346	Transcription factor RAX3, SbMYB80 (ligthgreen node in figure 7)	0.151289
Sugarcane_STRG.36379	peroxidase 4	Sugarcane_STRG.26476	transcription factor MYB36, SbMYB21 (ligthgreen node in figure 7)	0.15107
Sugarcane_STRG.10777	peroxidase 4	Sugarcane_STRG.118651	transcription factor MYB2, ScMYB14 (ligthgreen node in figure 7)	0.150974
Sugarcane_STRG.31207	WUSCHEL-related homeobox 6	Sugarcane_STRG.98184	transcription factor JAMYB, SbMYB96 (ligthgreen node in figure 7)	0.150765
Sugarcane_STRG.138244	transcription factor MYB2, ScMYB14 (ligthgreen node in figure 7)	Sugarcane_STRG.99349	peroxidase 4	0.150634
Sugarcane_STRG.3268	peroxidase 4	Sugarcane_STRG.68346	Transcription factor RAX3, SbMYB80 (ligthgreen node in figure 7)	0.15029
Sugarcane_STRG.101438	SbbHLH71	Sugarcane_STRG.62296	myb-related protein Myb4-like, ScMYB28	0.150082
Sugarcane_STRG.112978	SbbHLH31 (olive node in figure 7)	Sugarcane_STRG.129931	transcription factor MYB36, SbMYB21 (ligthgreen node in figure 7)	0.149976
Sugarcane_STRG.46830	peroxidase 4	Sugarcane_STRG.100963	transcription factor MYB36, SbMYB21 (ligthgreen node in figure 7)	0.149632
Sugarcane_STRG.71953	NAC domain-containing protein 18, SbNAC28 (ligthgreen node in figure 7)	Sugarcane_STRG.37085	transcription factor MYB36, SbMYB21 (ligthgreen node in figure 7)	0.149613
Sugarcane_STRG.32950	transcription factor MYB2, ScMYB14	Sugarcane_STRG.63378	peroxidase 4	0.149575
Sugarcane_STRG.44383	transcription factor MYB39-like, SbMYB89	Sugarcane_STRG.137018	putative Myb family transcription factor At1g14600	0.149536
Sugarcane_STRG.7255	peroxidase 4	Sugarcane_STRG.37085	transcription factor MYB36, SbMYB21 (ligthgreen node in figure 7)	0.14952
Sugarcane_STRG.43745	peroxidase 4	Sugarcane_STRG.68346	Transcription factor RAX3, SbMYB80 (ligthgreen node in figure 7)	0.149479
Sugarcane_STRG.68453	peroxidase 4	Sugarcane_STRG.98781	myb-related protein Zm38, ScMYB54	0.149402
Sugarcane_STRG.138244	transcription factor MYB2, ScMYB14 (ligthgreen node in figure 7)	Sugarcane_STRG.26886	chalcone-flavanone isomerase	0.149373
Sugarcane_STRG.55655	myb-related protein 308, ScMYB54 (darkgreen node in figure 7)	Sugarcane_STRG.34647	chalcone isomerase	0.149201
Sugarcane_STRG.15867	transcription factor MYB2, SbMYB29 (ligthgreen node in figure 7)	Sugarcane_STRG.5692	caffeic acid 3-O-methyltransferase	0.149162
Sugarcane_STRG.138244	transcription factor MYB2, ScMYB14 (ligthgreen node in figure 7)	Sugarcane_STRG.94658	peroxidase 4	0.14898
Sugarcane_STRG.31207	WUSCHEL-related homeobox 6	Sugarcane_STRG.55655	myb-related protein 308, ScMYB54 (darkgreen node in figure 7)	0.148862
Sugarcane_STRG.112978	SbbHLH31 (olive node in figure 7)	Sugarcane_STRG.26476	transcription factor MYB36, SbMYB21 (ligthgreen node in figure 7)	0.148653
Sugarcane_STRG.91834	SbbHLH31 (olive node in figure 7)	Sugarcane_STRG.27596	transcription factor RAX3, SbMYB2 (ligthgreen node in figure 7)	0.148338
Sugarcane_STRG.99349	peroxidase 4	Sugarcane_STRG.98781	myb-related protein Zm38, ScMYB54	0.14827
Sugarcane_STRG.80181	transcription factor LAF1, SbMYB73	Sugarcane_STRG.58865	ScWRKY13	0.148233
Sugarcane_STRG.30901	SbbHLH71	Sugarcane_STRG.35026	transcription factor MYB2, SbMYB10 (ligthgreen node in figure 7)	0.148099
Sugarcane_STRG.55655	myb-related protein 308, ScMYB54 (darkgreen node in figure 7)	Sugarcane_STRG.59769	Transcription factor RAX3, SbMYB80 (ligthgreen node in figure 7)	0.148074
Sugarcane_STRG.55655	myb-related protein 308, ScMYB54 (darkgreen node in figure 7)	Sugarcane_STRG.7255	peroxidase 4	0.14798
Sugarcane_STRG.16222	peroxidase 4	Sugarcane_STRG.26476	transcription factor MYB36, SbMYB21 (ligthgreen node in figure 7)	0.147972
Sugarcane_STRG.71953	NAC domain-containing protein 18, SbNAC28 (ligthgreen node in figure 7)	Sugarcane_STRG.68346	Transcription factor RAX3, SbMYB80 (ligthgreen node in figure 7)	0.147919
Sugarcane_STRG.69138	peroxidase 4	Sugarcane_STRG.24874	transcription factor RAX3, SbMYB2	0.147546
Sugarcane_STRG.26886	chalcone-flavanone isomerase	Sugarcane_STRG.138488	transcription factor MYB2, ScMYB14 (ligthgreen node in figure 7)	0.147351
Sugarcane_STRG.129931	transcription factor MYB36, SbMYB21 (ligthgreen node in figure 7)	Sugarcane_STRG.27596	transcription factor RAX3, SbMYB2 (ligthgreen node in figure 7)	0.1472
Sugarcane_STRG.100963	transcription factor MYB36, SbMYB21 (ligthgreen node in figure 7)	Sugarcane_STRG.91311	laccase-15	0.147066
Sugarcane_STRG.32104	cinnamoyl-CoA reductase	Sugarcane_STRG.59769	Transcription factor RAX3, SbMYB80 (ligthgreen node in figure 7)	0.146923
Sugarcane_STRG.26476	transcription factor MYB36, SbMYB21 (ligthgreen node in figure 7)	Sugarcane_STRG.37085	transcription factor MYB36, SbMYB21 (ligthgreen node in figure 7)	0.146714
Sugarcane_STRG.26476	transcription factor MYB36, SbMYB21 (ligthgreen node in figure 7)	Sugarcane_STRG.91311	laccase-15	0.146691
Sugarcane_STRG.10777	peroxidase 4	Sugarcane_STRG.32950	transcription factor MYB2, ScMYB14	0.14668
Sugarcane_STRG.16962	WUSCHEL-related homeobox 11	Sugarcane_STRG.26476	transcription factor MYB36, SbMYB21 (ligthgreen node in figure 7)	0.146339
Sugarcane_STRG.94658	peroxidase 4	Sugarcane_STRG.26476	transcription factor MYB36, SbMYB21 (ligthgreen node in figure 7)	0.146302
Sugarcane_STRG.55655	myb-related protein 308, ScMYB54 (darkgreen node in figure 7)	Sugarcane_STRG.27596	transcription factor RAX3, SbMYB2 (ligthgreen node in figure 7)	0.145944
Sugarcane_STRG.135298	transcription factor MYB2, SbMYB29 (ligthgreen node in figure 7)	Sugarcane_STRG.32950	transcription factor MYB2, ScMYB14	0.145931
Sugarcane_STRG.138488	transcription factor MYB2, ScMYB14 (ligthgreen node in figure 7)	Sugarcane_STRG.86279	laccase-19-like isoform X2	0.145882
Sugarcane_STRG.15867	transcription factor MYB2, SbMYB29 (ligthgreen node in figure 7)	Sugarcane_STRG.108082	transcription factor TGAL8 isoform X1	0.145687
Sugarcane_STRG.99349	peroxidase 4	Sugarcane_STRG.138488	transcription factor MYB2, ScMYB14 (ligthgreen node in figure 7)	0.145684
Sugarcane_STRG.31207	WUSCHEL-related homeobox 6	Sugarcane_STRG.32950	transcription factor MYB2, ScMYB14	0.145501
Sugarcane_STRG.132819	flavonoid 3',5'-hydroxylase 1	Sugarcane_STRG.98184	transcription factor JAMYB, SbMYB96 (ligthgreen node in figure 7)	0.145425
Sugarcane_STRG.32950	transcription factor MYB2, ScMYB14	Sugarcane_STRG.112978	SbbHLH31 (olive node in figure 7)	0.145371
Sugarcane_STRG.5692	caffeic acid 3-O-methyltransferase	Sugarcane_STRG.83619	SbMYB76 (dark red node in figure 7)	0.145302
Sugarcane_STRG.26886	chalcone-flavanone isomerase	Sugarcane_STRG.38388	myb-related protein Myb4-like, SbMYB57	0.14516
Sugarcane_STRG.3268	peroxidase 4	Sugarcane_STRG.32950	transcription factor MYB2, ScMYB14	0.145115
Sugarcane_STRG.137729	peroxidase 4	Sugarcane_STRG.59769	Transcription factor RAX3, SbMYB80 (ligthgreen node in figure 7)	0.145045
Sugarcane_STRG.58865	ScWRKY13	Sugarcane_STRG.24874	transcription factor RAX3, SbMYB2	0.14499
Sugarcane_STRG.103419	Myosin-12	Sugarcane_STRG.44383	transcription factor MYB39-like, SbMYB89	0.144915
Sugarcane_STRG.63378	peroxidase 4	Sugarcane_STRG.138488	transcription factor MYB2, ScMYB14 (ligthgreen node in figure 7)	0.144537
Sugarcane_STRG.112240	peroxidase 4	Sugarcane_STRG.32950	transcription factor MYB2, ScMYB14	0.14428
Sugarcane_STRG.135298	transcription factor MYB2, SbMYB29 (ligthgreen node in figure 7)	Sugarcane_STRG.26886	chalcone-flavanone isomerase	0.144262
Sugarcane_STRG.3268	peroxidase 4	Sugarcane_STRG.98184	transcription factor JAMYB, SbMYB96 (ligthgreen node in figure 7)	0.144233
Sugarcane_STRG.112240	peroxidase 4	Sugarcane_STRG.55655	myb-related protein 308, ScMYB54 (darkgreen node in figure 7)	0.14419
Sugarcane_STRG.129931	transcription factor MYB36, SbMYB21 (ligthgreen node in figure 7)	Sugarcane_STRG.43973	SbWRKY15	0.143964
Sugarcane_STRG.135298	transcription factor MYB2, SbMYB29 (ligthgreen node in figure 7)	Sugarcane_STRG.34647	chalcone isomerase	0.14388
Sugarcane_STRG.68453	peroxidase 4	Sugarcane_STRG.27596	transcription factor RAX3, SbMYB2 (ligthgreen node in figure 7)	0.143806
Sugarcane_STRG.132819	flavonoid 3',5'-hydroxylase 1	Sugarcane_STRG.44383	transcription factor MYB39-like, SbMYB89	0.143681
Sugarcane_STRG.103419	Myosin-12	Sugarcane_STRG.55655	myb-related protein 308, ScMYB54 (darkgreen node in figure 7)	0.143633
Sugarcane_STRG.138244	transcription factor MYB2, ScMYB14 (ligthgreen node in figure 7)	Sugarcane_STRG.31207	WUSCHEL-related homeobox 6	0.143617
Sugarcane_STRG.46830	peroxidase 4	Sugarcane_STRG.27596	transcription factor RAX3, SbMYB2 (ligthgreen node in figure 7)	0.143448
Sugarcane_STRG.16883	Dof zinc finger protein DOF2.5	Sugarcane_STRG.37085	transcription factor MYB36, SbMYB21 (ligthgreen node in figure 7)	0.143296
Sugarcane_STRG.80181	transcription factor LAF1, SbMYB73	Sugarcane_STRG.91190	caffeic acid 3-O-Methyltransferase	0.143265
Sugarcane_STRG.129931	transcription factor MYB36, SbMYB21 (ligthgreen node in figure 7)	Sugarcane_STRG.16222	peroxidase 4	0.143186
Sugarcane_STRG.95724	peroxidase 4	Sugarcane_STRG.105523	transcription factor MYB36, SbMYB80 (ligthgreen node in figure 7)	0.143011
Sugarcane_STRG.34647	chalcone isomerase	Sugarcane_STRG.98781	myb-related protein Zm38, ScMYB54	0.142893
Sugarcane_STRG.23858	caffeic acid 3-O-methyltransferase	Sugarcane_STRG.83619	SbMYB76 (dark red node in figure 7)	0.14286
Sugarcane_STRG.99349	peroxidase 4	Sugarcane_STRG.91023	transcription factor MYB36, SbMYB21 (ligthgreen node in figure 7)	0.142813
Sugarcane_STRG.100963	transcription factor MYB36, SbMYB21 (ligthgreen node in figure 7)	Sugarcane_STRG.60217	peroxidase 4	0.142652
Sugarcane_STRG.129931	transcription factor MYB36, SbMYB21 (ligthgreen node in figure 7)	Sugarcane_STRG.15819	cytochrome P450 93A3-like	0.142582
Sugarcane_STRG.94658	peroxidase 4	Sugarcane_STRG.37085	transcription factor MYB36, SbMYB21 (ligthgreen node in figure 7)	0.142546
Sugarcane_STRG.31207	WUSCHEL-related homeobox 6	Sugarcane_STRG.105523	transcription factor MYB36, SbMYB80 (ligthgreen node in figure 7)	0.142443
Sugarcane_STRG.138244	transcription factor MYB2, ScMYB14 (ligthgreen node in figure 7)	Sugarcane_STRG.3268	peroxidase 4	0.142099
Sugarcane_STRG.25534	ScWRKY13 (black node in figure 7)	Sugarcane_STRG.24874	transcription factor RAX3, SbMYB2	0.142016
Sugarcane_STRG.32950	transcription factor MYB2, ScMYB14	Sugarcane_STRG.91311	laccase-15	0.142008
Sugarcane_STRG.100963	transcription factor MYB36, SbMYB21 (ligthgreen node in figure 7)	Sugarcane_STRG.16222	peroxidase 4	0.141788
Sugarcane_STRG.137018	putative Myb family transcription factor At1g14600	Sugarcane_STRG.59769	Transcription factor RAX3, SbMYB80 (ligthgreen node in figure 7)	0.141603
Sugarcane_STRG.103419	Myosin-12	Sugarcane_STRG.37085	transcription factor MYB36, SbMYB21 (ligthgreen node in figure 7)	0.141523
Sugarcane_STRG.63378	peroxidase 4	Sugarcane_STRG.91023	transcription factor MYB36, SbMYB21 (ligthgreen node in figure 7)	0.141388
Sugarcane_STRG.53034	peroxidase 4	Sugarcane_STRG.129931	transcription factor MYB36, SbMYB21 (ligthgreen node in figure 7)	0.141352
Sugarcane_STRG.63378	peroxidase 4	Sugarcane_STRG.98781	myb-related protein Zm38, ScMYB54	0.141319
Sugarcane_STRG.34647	chalcone isomerase	Sugarcane_STRG.44383	transcription factor MYB39-like, SbMYB89	0.141216
Sugarcane_STRG.118651	transcription factor MYB2, ScMYB14 (ligthgreen node in figure 7)	Sugarcane_STRG.128455	Laccase-25	0.141193
Sugarcane_STRG.27596	transcription factor RAX3, SbMYB2 (ligthgreen node in figure 7)	Sugarcane_STRG.32104	cinnamoyl-CoA reductase	0.141106
Sugarcane_STRG.100963	transcription factor MYB36, SbMYB21 (ligthgreen node in figure 7)	Sugarcane_STRG.43973	SbWRKY15	0.141091
Sugarcane_STRG.132819	flavonoid 3',5'-hydroxylase 1	Sugarcane_STRG.98781	myb-related protein Zm38, ScMYB54	0.141065
Sugarcane_STRG.94658	peroxidase 4	Sugarcane_STRG.100963	transcription factor MYB36, SbMYB21 (ligthgreen node in figure 7)	0.140786
Sugarcane_STRG.138244	transcription factor MYB2, ScMYB14 (ligthgreen node in figure 7)	Sugarcane_STRG.86279	laccase-19-like isoform X2	0.140719
Sugarcane_STRG.15819	cytochrome P450 93A3-like	Sugarcane_STRG.26476	transcription factor MYB36, SbMYB21 (ligthgreen node in figure 7)	0.140472
Sugarcane_STRG.118651	transcription factor MYB2, ScMYB14 (ligthgreen node in figure 7)	Sugarcane_STRG.135298	transcription factor MYB2, SbMYB29 (ligthgreen node in figure 7)	0.140417
Sugarcane_STRG.122127	NAC domain-containing protein 18, SbNAC28	Sugarcane_STRG.37085	transcription factor MYB36, SbMYB21 (ligthgreen node in figure 7)	0.140093
Sugarcane_STRG.16962	WUSCHEL-related homeobox 11	Sugarcane_STRG.129931	transcription factor MYB36, SbMYB21 (ligthgreen node in figure 7)	0.140048
Sugarcane_STRG.66182	peroxidase 4	Sugarcane_STRG.105523	transcription factor MYB36, SbMYB80 (ligthgreen node in figure 7)	0.139892
Sugarcane_STRG.26476	transcription factor MYB36, SbMYB21 (ligthgreen node in figure 7)	Sugarcane_STRG.27596	transcription factor RAX3, SbMYB2 (ligthgreen node in figure 7)	0.139771
Sugarcane_STRG.26476	transcription factor MYB36, SbMYB21 (ligthgreen node in figure 7)	Sugarcane_STRG.59769	Transcription factor RAX3, SbMYB80 (ligthgreen node in figure 7)	0.139641
Sugarcane_STRG.32950	transcription factor MYB2, ScMYB14	Sugarcane_STRG.68453	peroxidase 4	0.139567
Sugarcane_STRG.31207	WUSCHEL-related homeobox 6	Sugarcane_STRG.27596	transcription factor RAX3, SbMYB2 (ligthgreen node in figure 7)	0.139496
Sugarcane_STRG.122127	NAC domain-containing protein 18, SbNAC28	Sugarcane_STRG.98781	myb-related protein Zm38, ScMYB54	0.139466
Sugarcane_STRG.7255	peroxidase 4	Sugarcane_STRG.68346	Transcription factor RAX3, SbMYB80 (ligthgreen node in figure 7)	0.139448
Sugarcane_STRG.138488	transcription factor MYB2, ScMYB14 (ligthgreen node in figure 7)	Sugarcane_STRG.122127	NAC domain-containing protein 18, SbNAC28	0.139363
Sugarcane_STRG.135298	transcription factor MYB2, SbMYB29 (ligthgreen node in figure 7)	Sugarcane_STRG.112978	SbbHLH31 (olive node in figure 7)	0.13925
Sugarcane_STRG.80408	peroxidase 4	Sugarcane_STRG.98781	myb-related protein Zm38, ScMYB54	0.139198
Sugarcane_STRG.34647	chalcone isomerase	Sugarcane_STRG.98184	transcription factor JAMYB, SbMYB96 (ligthgreen node in figure 7)	0.139117
Sugarcane_STRG.105523	transcription factor MYB36, SbMYB80 (ligthgreen node in figure 7)	Sugarcane_STRG.106062	peroxidase 4	0.138983
Sugarcane_STRG.40798	Protein TIFY 3B	Sugarcane_STRG.80181	transcription factor LAF1, SbMYB73	0.138833
Sugarcane_STRG.68453	peroxidase 4	Sugarcane_STRG.91023	transcription factor MYB36, SbMYB21 (ligthgreen node in figure 7)	0.138829
Sugarcane_STRG.105523	transcription factor MYB36, SbMYB80 (ligthgreen node in figure 7)	Sugarcane_STRG.122127	NAC domain-containing protein 18, SbNAC28	0.138803
Sugarcane_STRG.43745	peroxidase 4	Sugarcane_STRG.37085	transcription factor MYB36, SbMYB21 (ligthgreen node in figure 7)	0.138787
Sugarcane_STRG.55655	myb-related protein 308, ScMYB54 (darkgreen node in figure 7)	Sugarcane_STRG.112978	SbbHLH31 (olive node in figure 7)	0.138767
Sugarcane_STRG.86279	laccase-19-like isoform X2	Sugarcane_STRG.98184	transcription factor JAMYB, SbMYB96 (ligthgreen node in figure 7)	0.138764
Sugarcane_STRG.15867	transcription factor MYB2, SbMYB29 (ligthgreen node in figure 7)	Sugarcane_STRG.130549	0	0.138732
Sugarcane_STRG.44383	transcription factor MYB39-like, SbMYB89	Sugarcane_STRG.100963	transcription factor MYB36, SbMYB21 (ligthgreen node in figure 7)	0.138669
Sugarcane_STRG.137018	putative Myb family transcription factor At1g14600	Sugarcane_STRG.27596	transcription factor RAX3, SbMYB2 (ligthgreen node in figure 7)	0.138513
Sugarcane_STRG.118651	transcription factor MYB2, ScMYB14 (ligthgreen node in figure 7)	Sugarcane_STRG.40209	laccase-25 isoform X2	0.138417
Sugarcane_STRG.106062	peroxidase 4	Sugarcane_STRG.59769	Transcription factor RAX3, SbMYB80 (ligthgreen node in figure 7)	0.138415
Sugarcane_STRG.23858	caffeic acid 3-O-methyltransferase	Sugarcane_STRG.98184	transcription factor JAMYB, SbMYB96 (ligthgreen node in figure 7)	0.138205
Sugarcane_STRG.135298	transcription factor MYB2, SbMYB29 (ligthgreen node in figure 7)	Sugarcane_STRG.86279	laccase-19-like isoform X2	0.138036
Sugarcane_STRG.32950	transcription factor MYB2, ScMYB14	Sugarcane_STRG.86279	laccase-19-like isoform X2	0.138007
Sugarcane_STRG.32950	transcription factor MYB2, ScMYB14	Sugarcane_STRG.40209	laccase-25 isoform X2	0.137974
Sugarcane_STRG.23858	caffeic acid 3-O-methyltransferase	Sugarcane_STRG.105523	transcription factor MYB36, SbMYB80 (ligthgreen node in figure 7)	0.13787
Sugarcane_STRG.118651	transcription factor MYB2, ScMYB14 (ligthgreen node in figure 7)	Sugarcane_STRG.19619	laccase-25 isoform X2	0.137825
Sugarcane_STRG.58865	ScWRKY13	Sugarcane_STRG.27596	transcription factor RAX3, SbMYB2 (ligthgreen node in figure 7)	0.137807
Sugarcane_STRG.138244	transcription factor MYB2, ScMYB14 (ligthgreen node in figure 7)	Sugarcane_STRG.122127	NAC domain-containing protein 18, SbNAC28	0.137746
Sugarcane_STRG.26476	transcription factor MYB36, SbMYB21 (ligthgreen node in figure 7)	Sugarcane_STRG.68346	Transcription factor RAX3, SbMYB80 (ligthgreen node in figure 7)	0.137727
Sugarcane_STRG.55655	myb-related protein 308, ScMYB54 (darkgreen node in figure 7)	Sugarcane_STRG.95152	cinnamoyl-CoA reductase	0.137617
Sugarcane_STRG.46830	peroxidase 4	Sugarcane_STRG.44383	transcription factor MYB39-like, SbMYB89	0.137599
Sugarcane_STRG.138244	transcription factor MYB2, ScMYB14 (ligthgreen node in figure 7)	Sugarcane_STRG.32950	transcription factor MYB2, ScMYB14	0.137584
Sugarcane_STRG.32950	transcription factor MYB2, ScMYB14	Sugarcane_STRG.99349	peroxidase 4	0.136885
Sugarcane_STRG.16962	WUSCHEL-related homeobox 11	Sugarcane_STRG.100963	transcription factor MYB36, SbMYB21 (ligthgreen node in figure 7)	0.136881
Sugarcane_STRG.118651	transcription factor MYB2, ScMYB14 (ligthgreen node in figure 7)	Sugarcane_STRG.86562	NAC domain-containing protein 18, SbNAC28 (ligthgreen node in figure 7)	0.136801
Sugarcane_STRG.34647	chalcone isomerase	Sugarcane_STRG.105523	transcription factor MYB36, SbMYB80 (ligthgreen node in figure 7)	0.136787
Sugarcane_STRG.43745	peroxidase 4	Sugarcane_STRG.98781	myb-related protein Zm38, ScMYB54	0.136767
Sugarcane_STRG.46830	peroxidase 4	Sugarcane_STRG.24874	transcription factor RAX3, SbMYB2	0.136622
Sugarcane_STRG.32838	peroxidase 1	Sugarcane_STRG.129931	transcription factor MYB36, SbMYB21 (ligthgreen node in figure 7)	0.136542
Sugarcane_STRG.135298	transcription factor MYB2, SbMYB29 (ligthgreen node in figure 7)	Sugarcane_STRG.31207	WUSCHEL-related homeobox 6	0.136343
Sugarcane_STRG.99349	peroxidase 4	Sugarcane_STRG.24874	transcription factor RAX3, SbMYB2	0.136308
Sugarcane_STRG.72476	probable 4-coumarate--CoA ligase 3	Sugarcane_STRG.83619	SbMYB76 (dark red node in figure 7)	0.136067
Sugarcane_STRG.32950	transcription factor MYB2, ScMYB14	Sugarcane_STRG.43973	SbWRKY15	0.136013
Sugarcane_STRG.15867	transcription factor MYB2, SbMYB29 (ligthgreen node in figure 7)	Sugarcane_STRG.51679	caffeic acid 3-O-methyltransferase	0.135938
Sugarcane_STRG.122127	NAC domain-containing protein 18, SbNAC28	Sugarcane_STRG.59769	Transcription factor RAX3, SbMYB80 (ligthgreen node in figure 7)	0.135878
Sugarcane_STRG.26476	transcription factor MYB36, SbMYB21 (ligthgreen node in figure 7)	Sugarcane_STRG.43973	SbWRKY15	0.135831
Sugarcane_STRG.5692	caffeic acid 3-O-methyltransferase	Sugarcane_STRG.98184	transcription factor JAMYB, SbMYB96 (ligthgreen node in figure 7)	0.135735
Sugarcane_STRG.132819	flavonoid 3',5'-hydroxylase 1	Sugarcane_STRG.138244	transcription factor MYB2, ScMYB14 (ligthgreen node in figure 7)	0.135719
Sugarcane_STRG.109298	peroxidase 4	Sugarcane_STRG.135298	transcription factor MYB2, SbMYB29 (ligthgreen node in figure 7)	0.135635
Sugarcane_STRG.91834	SbbHLH31 (olive node in figure 7)	Sugarcane_STRG.105523	transcription factor MYB36, SbMYB80 (ligthgreen node in figure 7)	0.135519
Sugarcane_STRG.112240	peroxidase 4	Sugarcane_STRG.68346	Transcription factor RAX3, SbMYB80 (ligthgreen node in figure 7)	0.135415
Sugarcane_STRG.32104	cinnamoyl-CoA reductase	Sugarcane_STRG.68346	Transcription factor RAX3, SbMYB80 (ligthgreen node in figure 7)	0.135329
Sugarcane_STRG.32104	cinnamoyl-CoA reductase	Sugarcane_STRG.37085	transcription factor MYB36, SbMYB21 (ligthgreen node in figure 7)	0.13528
Sugarcane_STRG.118651	transcription factor MYB2, ScMYB14 (ligthgreen node in figure 7)	Sugarcane_STRG.15867	transcription factor MYB2, SbMYB29 (ligthgreen node in figure 7)	0.135234
Sugarcane_STRG.118651	transcription factor MYB2, ScMYB14 (ligthgreen node in figure 7)	Sugarcane_STRG.5692	caffeic acid 3-O-methyltransferase	0.135104
Sugarcane_STRG.135298	transcription factor MYB2, SbMYB29 (ligthgreen node in figure 7)	Sugarcane_STRG.122127	NAC domain-containing protein 18, SbNAC28	0.135016
Sugarcane_STRG.32950	transcription factor MYB2, ScMYB14	Sugarcane_STRG.95454	NAC domain-containing protein 68, ScNAC69 (ligthgreen node in figure 7)	0.134909
Sugarcane_STRG.31207	WUSCHEL-related homeobox 6	Sugarcane_STRG.59769	Transcription factor RAX3, SbMYB80 (ligthgreen node in figure 7)	0.13482
Sugarcane_STRG.118651	transcription factor MYB2, ScMYB14 (ligthgreen node in figure 7)	Sugarcane_STRG.122700	mini zinc finger protein 1	0.134744
Sugarcane_STRG.26886	chalcone-flavanone isomerase	Sugarcane_STRG.44383	transcription factor MYB39-like, SbMYB89	0.134738
Sugarcane_STRG.31207	WUSCHEL-related homeobox 6	Sugarcane_STRG.138488	transcription factor MYB2, ScMYB14 (ligthgreen node in figure 7)	0.134484
Sugarcane_STRG.26886	chalcone-flavanone isomerase	Sugarcane_STRG.98781	myb-related protein Zm38, ScMYB54	0.134394
Sugarcane_STRG.26886	chalcone-flavanone isomerase	Sugarcane_STRG.55655	myb-related protein 308, ScMYB54 (darkgreen node in figure 7)	0.134346
Sugarcane_STRG.31207	WUSCHEL-related homeobox 6	Sugarcane_STRG.100963	transcription factor MYB36, SbMYB21 (ligthgreen node in figure 7)	0.134306
Sugarcane_STRG.32838	peroxidase 1	Sugarcane_STRG.26476	transcription factor MYB36, SbMYB21 (ligthgreen node in figure 7)	0.134213
Sugarcane_STRG.32838	peroxidase 1	Sugarcane_STRG.32950	transcription factor MYB2, ScMYB14	0.134178
Sugarcane_STRG.25534	ScWRKY13 (black node in figure 7)	Sugarcane_STRG.98781	myb-related protein Zm38, ScMYB54	0.134118
Sugarcane_STRG.87203	peroxidase 4	Sugarcane_STRG.98781	myb-related protein Zm38, ScMYB54	0.133917
Sugarcane_STRG.132819	flavonoid 3',5'-hydroxylase 1	Sugarcane_STRG.32950	transcription factor MYB2, ScMYB14	0.133794
Sugarcane_STRG.94658	peroxidase 4	Sugarcane_STRG.98781	myb-related protein Zm38, ScMYB54	0.133793
Sugarcane_STRG.19282	SbbHLH71	Sugarcane_STRG.35026	transcription factor MYB2, SbMYB10 (ligthgreen node in figure 7)	0.133787
Sugarcane_STRG.55655	myb-related protein 308, ScMYB54 (darkgreen node in figure 7)	Sugarcane_STRG.7373	UDP-glucuronate:xylan alpha-glucuronosyltransferase 1	0.133771
Sugarcane_STRG.22698	Laccase-25	Sugarcane_STRG.32950	transcription factor MYB2, ScMYB14	0.133752
Sugarcane_STRG.44383	transcription factor MYB39-like, SbMYB89	Sugarcane_STRG.94658	peroxidase 4	0.133746
Sugarcane_STRG.38388	myb-related protein Myb4-like, SbMYB57	Sugarcane_STRG.34647	chalcone isomerase	0.133669
Sugarcane_STRG.113007	SbbHLH71	Sugarcane_STRG.35026	transcription factor MYB2, SbMYB10 (ligthgreen node in figure 7)	0.133443
Sugarcane_STRG.36379	peroxidase 4	Sugarcane_STRG.100963	transcription factor MYB36, SbMYB21 (ligthgreen node in figure 7)	0.133377
Sugarcane_STRG.44383	transcription factor MYB39-like, SbMYB89	Sugarcane_STRG.16222	peroxidase 4	0.133357
Sugarcane_STRG.32950	transcription factor MYB2, ScMYB14	Sugarcane_STRG.80559	WUSCHEL-related homeobox 11	0.13335
Sugarcane_STRG.95724	peroxidase 4	Sugarcane_STRG.24874	transcription factor RAX3, SbMYB2	0.133228
Sugarcane_STRG.53034	peroxidase 4	Sugarcane_STRG.27596	transcription factor RAX3, SbMYB2 (ligthgreen node in figure 7)	0.133213
Sugarcane_STRG.32950	transcription factor MYB2, ScMYB14	Sugarcane_STRG.98184	transcription factor JAMYB, SbMYB96 (ligthgreen node in figure 7)	0.133154
Sugarcane_STRG.15867	transcription factor MYB2, SbMYB29 (ligthgreen node in figure 7)	Sugarcane_STRG.96630	BEL1-like homeodomain protein 7	0.132997
Sugarcane_STRG.137729	peroxidase 4	Sugarcane_STRG.27596	transcription factor RAX3, SbMYB2 (ligthgreen node in figure 7)	0.132994
Sugarcane_STRG.36379	peroxidase 4	Sugarcane_STRG.27596	transcription factor RAX3, SbMYB2 (ligthgreen node in figure 7)	0.132939
Sugarcane_STRG.105523	transcription factor MYB36, SbMYB80 (ligthgreen node in figure 7)	Sugarcane_STRG.7373	UDP-glucuronate:xylan alpha-glucuronosyltransferase 1	0.13283
Sugarcane_STRG.118651	transcription factor MYB2, ScMYB14 (ligthgreen node in figure 7)	Sugarcane_STRG.40378	laccase-25 isoform X1	0.13279
Sugarcane_STRG.138244	transcription factor MYB2, ScMYB14 (ligthgreen node in figure 7)	Sugarcane_STRG.7373	UDP-glucuronate:xylan alpha-glucuronosyltransferase 1	0.132758
Sugarcane_STRG.32950	transcription factor MYB2, ScMYB14	Sugarcane_STRG.5692	caffeic acid 3-O-methyltransferase	0.132596
Sugarcane_STRG.122866	predicted protein	Sugarcane_STRG.26476	transcription factor MYB36, SbMYB21 (ligthgreen node in figure 7)	0.13247
Sugarcane_STRG.44383	transcription factor MYB39-like, SbMYB89	Sugarcane_STRG.91834	SbbHLH31 (olive node in figure 7)	0.132391
Sugarcane_STRG.15867	transcription factor MYB2, SbMYB29 (ligthgreen node in figure 7)	Sugarcane_STRG.135698	transcriptional activator hap3-like	0.13237
Sugarcane_STRG.135298	transcription factor MYB2, SbMYB29 (ligthgreen node in figure 7)	Sugarcane_STRG.87164	NAC domain-containing protein 104, ScNAC51 (ligthgreen node in figure 7)	0.132334
Sugarcane_STRG.51679	caffeic acid 3-O-methyltransferase	Sugarcane_STRG.98184	transcription factor JAMYB, SbMYB96 (ligthgreen node in figure 7)	0.132327
Sugarcane_STRG.31207	WUSCHEL-related homeobox 6	Sugarcane_STRG.129931	transcription factor MYB36, SbMYB21 (ligthgreen node in figure 7)	0.132257
Sugarcane_STRG.25534	ScWRKY13 (black node in figure 7)	Sugarcane_STRG.32950	transcription factor MYB2, ScMYB14	0.132013
Sugarcane_STRG.32950	transcription factor MYB2, ScMYB14	Sugarcane_STRG.80408	peroxidase 4	0.131886
Sugarcane_STRG.131620	myb-related protein Myb4-like, SbMYB57	Sugarcane_STRG.26886	chalcone-flavanone isomerase	0.131751
Sugarcane_STRG.91834	SbbHLH31 (olive node in figure 7)	Sugarcane_STRG.68346	Transcription factor RAX3, SbMYB80 (ligthgreen node in figure 7)	0.13171
Sugarcane_STRG.118651	transcription factor MYB2, ScMYB14 (ligthgreen node in figure 7)	Sugarcane_STRG.99445	SbWRKY13	0.131701
Sugarcane_STRG.118651	transcription factor MYB2, ScMYB14 (ligthgreen node in figure 7)	Sugarcane_STRG.51679	caffeic acid 3-O-methyltransferase	0.131678
Sugarcane_STRG.31207	WUSCHEL-related homeobox 6	Sugarcane_STRG.26476	transcription factor MYB36, SbMYB21 (ligthgreen node in figure 7)	0.131649
Sugarcane_STRG.35026	transcription factor MYB2, SbMYB10 (ligthgreen node in figure 7)	Sugarcane_STRG.72476	probable 4-coumarate--CoA ligase 3	0.131526
Sugarcane_STRG.31207	WUSCHEL-related homeobox 6	Sugarcane_STRG.98781	myb-related protein Zm38, ScMYB54	0.131505
Sugarcane_STRG.15867	transcription factor MYB2, SbMYB29 (ligthgreen node in figure 7)	Sugarcane_STRG.78874	BEL1-like homeodomain protein 7	0.131471
Sugarcane_STRG.35026	transcription factor MYB2, SbMYB10 (ligthgreen node in figure 7)	Sugarcane_STRG.74659	SbbHLH71	0.131435
Sugarcane_STRG.118651	transcription factor MYB2, ScMYB14 (ligthgreen node in figure 7)	Sugarcane_STRG.77521	BEL1-like homeodomain protein 7	0.131274
Sugarcane_STRG.15867	transcription factor MYB2, SbMYB29 (ligthgreen node in figure 7)	Sugarcane_STRG.19619	laccase-25 isoform X2	0.1312
Sugarcane_STRG.15867	transcription factor MYB2, SbMYB29 (ligthgreen node in figure 7)	Sugarcane_STRG.11104	NAC domain-containing protein 104, ScNAC51 (ligthgreen node in figure 7)	0.131199
Sugarcane_STRG.15867	transcription factor MYB2, SbMYB29 (ligthgreen node in figure 7)	Sugarcane_STRG.65321	peroxidase	0.131133
Sugarcane_STRG.112978	SbbHLH31 (olive node in figure 7)	Sugarcane_STRG.37085	transcription factor MYB36, SbMYB21 (ligthgreen node in figure 7)	0.131066
Sugarcane_STRG.138244	transcription factor MYB2, ScMYB14 (ligthgreen node in figure 7)	Sugarcane_STRG.23858	caffeic acid 3-O-methyltransferase	0.131024
Sugarcane_STRG.138244	transcription factor MYB2, ScMYB14 (ligthgreen node in figure 7)	Sugarcane_STRG.80408	peroxidase 4	0.130806
Sugarcane_STRG.112240	peroxidase 4	Sugarcane_STRG.37085	transcription factor MYB36, SbMYB21 (ligthgreen node in figure 7)	0.130718
Sugarcane_STRG.55655	myb-related protein 308, ScMYB54 (darkgreen node in figure 7)	Sugarcane_STRG.15819	cytochrome P450 93A3-like	0.130685
Sugarcane_STRG.26886	chalcone-flavanone isomerase	Sugarcane_STRG.26476	transcription factor MYB36, SbMYB21 (ligthgreen node in figure 7)	0.130651
Sugarcane_STRG.65473	peroxidase 4	Sugarcane_STRG.27596	transcription factor RAX3, SbMYB2 (ligthgreen node in figure 7)	0.130391
Sugarcane_STRG.100963	transcription factor MYB36, SbMYB21 (ligthgreen node in figure 7)	Sugarcane_STRG.68346	Transcription factor RAX3, SbMYB80 (ligthgreen node in figure 7)	0.130386
Sugarcane_STRG.5692	caffeic acid 3-O-methyltransferase	Sugarcane_STRG.80181	transcription factor LAF1, SbMYB73	0.130337
Sugarcane_STRG.36379	peroxidase 4	Sugarcane_STRG.59769	Transcription factor RAX3, SbMYB80 (ligthgreen node in figure 7)	0.130201
Sugarcane_STRG.118651	transcription factor MYB2, ScMYB14 (ligthgreen node in figure 7)	Sugarcane_STRG.70370	peroxidase 4	0.13018
Sugarcane_STRG.63378	peroxidase 4	Sugarcane_STRG.98184	transcription factor JAMYB, SbMYB96 (ligthgreen node in figure 7)	0.130167
Sugarcane_STRG.38388	myb-related protein Myb4-like, SbMYB57	Sugarcane_STRG.94658	peroxidase 4	0.129929
Sugarcane_STRG.116873	cinnamoyl-CoA reductase	Sugarcane_STRG.105523	transcription factor MYB36, SbMYB80 (ligthgreen node in figure 7)	0.12989
Sugarcane_STRG.15819	cytochrome P450 93A3-like	Sugarcane_STRG.37085	transcription factor MYB36, SbMYB21 (ligthgreen node in figure 7)	0.129865
Sugarcane_STRG.44383	transcription factor MYB39-like, SbMYB89	Sugarcane_STRG.27596	transcription factor RAX3, SbMYB2 (ligthgreen node in figure 7)	0.129816
Sugarcane_STRG.31207	WUSCHEL-related homeobox 6	Sugarcane_STRG.24874	transcription factor RAX3, SbMYB2	0.129806
Sugarcane_STRG.32950	transcription factor MYB2, ScMYB14	Sugarcane_STRG.138488	transcription factor MYB2, ScMYB14 (ligthgreen node in figure 7)	0.12975
Sugarcane_STRG.27596	transcription factor RAX3, SbMYB2 (ligthgreen node in figure 7)	Sugarcane_STRG.24874	transcription factor RAX3, SbMYB2	0.12969
Sugarcane_STRG.118651	transcription factor MYB2, ScMYB14 (ligthgreen node in figure 7)	Sugarcane_STRG.138244	transcription factor MYB2, ScMYB14 (ligthgreen node in figure 7)	0.129687
Sugarcane_STRG.32950	transcription factor MYB2, ScMYB14	Sugarcane_STRG.74957	SbbHLH31 (olive node in figure 7)	0.12959
Sugarcane_STRG.135298	transcription factor MYB2, SbMYB29 (ligthgreen node in figure 7)	Sugarcane_STRG.106062	peroxidase 4	0.129588
Sugarcane_STRG.98184	transcription factor JAMYB, SbMYB96 (ligthgreen node in figure 7)	Sugarcane_STRG.7373	UDP-glucuronate:xylan alpha-glucuronosyltransferase 1	0.129544
Sugarcane_STRG.16962	WUSCHEL-related homeobox 11	Sugarcane_STRG.68346	Transcription factor RAX3, SbMYB80 (ligthgreen node in figure 7)	0.129462
Sugarcane_STRG.69138	peroxidase 4	Sugarcane_STRG.105523	transcription factor MYB36, SbMYB80 (ligthgreen node in figure 7)	0.129294
Sugarcane_STRG.71953	NAC domain-containing protein 18, SbNAC28 (ligthgreen node in figure 7)	Sugarcane_STRG.24874	transcription factor RAX3, SbMYB2	0.12928
Sugarcane_STRG.32950	transcription factor MYB2, ScMYB14	Sugarcane_STRG.37770	SbbHLH31 (olive node in figure 7)	0.129249
Sugarcane_STRG.69138	peroxidase 4	Sugarcane_STRG.68346	Transcription factor RAX3, SbMYB80 (ligthgreen node in figure 7)	0.129223
Sugarcane_STRG.32950	transcription factor MYB2, ScMYB14	Sugarcane_STRG.95724	peroxidase 4	0.129217
Sugarcane_STRG.59769	Transcription factor RAX3, SbMYB80 (ligthgreen node in figure 7)	Sugarcane_STRG.91311	laccase-15	0.12916
Sugarcane_STRG.118651	transcription factor MYB2, ScMYB14 (ligthgreen node in figure 7)	Sugarcane_STRG.80559	WUSCHEL-related homeobox 11	0.129135
Sugarcane_STRG.55655	myb-related protein 308, ScMYB54 (darkgreen node in figure 7)	Sugarcane_STRG.43973	SbWRKY15	0.129087
Sugarcane_STRG.122127	NAC domain-containing protein 18, SbNAC28	Sugarcane_STRG.68346	Transcription factor RAX3, SbMYB80 (ligthgreen node in figure 7)	0.128964
Sugarcane_STRG.16222	peroxidase 4	Sugarcane_STRG.68346	Transcription factor RAX3, SbMYB80 (ligthgreen node in figure 7)	0.128907
Sugarcane_STRG.135298	transcription factor MYB2, SbMYB29 (ligthgreen node in figure 7)	Sugarcane_STRG.25534	ScWRKY13 (black node in figure 7)	0.128898
Sugarcane_STRG.91834	SbbHLH31 (olive node in figure 7)	Sugarcane_STRG.24874	transcription factor RAX3, SbMYB2	0.128895
Sugarcane_STRG.32950	transcription factor MYB2, ScMYB14	Sugarcane_STRG.137018	putative Myb family transcription factor At1g14600	0.128868
Sugarcane_STRG.135298	transcription factor MYB2, SbMYB29 (ligthgreen node in figure 7)	Sugarcane_STRG.80408	peroxidase 4	0.128799
Sugarcane_STRG.118651	transcription factor MYB2, ScMYB14 (ligthgreen node in figure 7)	Sugarcane_STRG.87164	NAC domain-containing protein 104, ScNAC51 (ligthgreen node in figure 7)	0.128754
Sugarcane_STRG.91190	caffeic acid 3-O-Methyltransferase	Sugarcane_STRG.98184	transcription factor JAMYB, SbMYB96 (ligthgreen node in figure 7)	0.128742
Sugarcane_STRG.138244	transcription factor MYB2, ScMYB14 (ligthgreen node in figure 7)	Sugarcane_STRG.106062	peroxidase 4	0.128711
Sugarcane_STRG.32950	transcription factor MYB2, ScMYB14	Sugarcane_STRG.74064	SbbHLH31 (olive node in figure 7)	0.128631
Sugarcane_STRG.105523	transcription factor MYB36, SbMYB80 (ligthgreen node in figure 7)	Sugarcane_STRG.71953	NAC domain-containing protein 18, SbNAC28 (ligthgreen node in figure 7)	0.128629
Sugarcane_STRG.34647	chalcone isomerase	Sugarcane_STRG.26476	transcription factor MYB36, SbMYB21 (ligthgreen node in figure 7)	0.128444
Sugarcane_STRG.69138	peroxidase 4	Sugarcane_STRG.37085	transcription factor MYB36, SbMYB21 (ligthgreen node in figure 7)	0.128424
Sugarcane_STRG.80181	transcription factor LAF1, SbMYB73	Sugarcane_STRG.95152	cinnamoyl-CoA reductase	0.128354
Sugarcane_STRG.112978	SbbHLH31 (olive node in figure 7)	Sugarcane_STRG.68346	Transcription factor RAX3, SbMYB80 (ligthgreen node in figure 7)	0.128349
Sugarcane_STRG.65473	peroxidase 4	Sugarcane_STRG.105523	transcription factor MYB36, SbMYB80 (ligthgreen node in figure 7)	0.128207
Sugarcane_STRG.3268	peroxidase 4	Sugarcane_STRG.138488	transcription factor MYB2, ScMYB14 (ligthgreen node in figure 7)	0.128151
Sugarcane_STRG.66182	peroxidase 4	Sugarcane_STRG.68346	Transcription factor RAX3, SbMYB80 (ligthgreen node in figure 7)	0.128106
Sugarcane_STRG.137018	putative Myb family transcription factor At1g14600	Sugarcane_STRG.68346	Transcription factor RAX3, SbMYB80 (ligthgreen node in figure 7)	0.128104
Sugarcane_STRG.55655	myb-related protein 308, ScMYB54 (darkgreen node in figure 7)	Sugarcane_STRG.125196	peroxidase 4	0.128083
Sugarcane_STRG.100963	transcription factor MYB36, SbMYB21 (ligthgreen node in figure 7)	Sugarcane_STRG.59769	Transcription factor RAX3, SbMYB80 (ligthgreen node in figure 7)	0.127953
Sugarcane_STRG.32950	transcription factor MYB2, ScMYB14	Sugarcane_STRG.91834	SbbHLH31 (olive node in figure 7)	0.127944
Sugarcane_STRG.55655	myb-related protein 308, ScMYB54 (darkgreen node in figure 7)	Sugarcane_STRG.60217	peroxidase 4	0.127923
Sugarcane_STRG.55655	myb-related protein 308, ScMYB54 (darkgreen node in figure 7)	Sugarcane_STRG.16222	peroxidase 4	0.12788
Sugarcane_STRG.55655	myb-related protein 308, ScMYB54 (darkgreen node in figure 7)	Sugarcane_STRG.58865	ScWRKY13	0.127718
Sugarcane_STRG.46830	peroxidase 4	Sugarcane_STRG.59769	Transcription factor RAX3, SbMYB80 (ligthgreen node in figure 7)	0.1277
Sugarcane_STRG.118651	transcription factor MYB2, ScMYB14 (ligthgreen node in figure 7)	Sugarcane_STRG.138488	transcription factor MYB2, ScMYB14 (ligthgreen node in figure 7)	0.127659
Sugarcane_STRG.80181	transcription factor LAF1, SbMYB73	Sugarcane_STRG.34647	chalcone isomerase	0.127565
Sugarcane_STRG.138244	transcription factor MYB2, ScMYB14 (ligthgreen node in figure 7)	Sugarcane_STRG.80559	WUSCHEL-related homeobox 11	0.12749
Sugarcane_STRG.32950	transcription factor MYB2, ScMYB14	Sugarcane_STRG.137729	peroxidase 4	0.127482
Sugarcane_STRG.26886	chalcone-flavanone isomerase	Sugarcane_STRG.105523	transcription factor MYB36, SbMYB80 (ligthgreen node in figure 7)	0.127428
Sugarcane_STRG.27596	transcription factor RAX3, SbMYB2 (ligthgreen node in figure 7)	Sugarcane_STRG.59769	Transcription factor RAX3, SbMYB80 (ligthgreen node in figure 7)	0.127267
Sugarcane_STRG.55655	myb-related protein 308, ScMYB54 (darkgreen node in figure 7)	Sugarcane_STRG.68346	Transcription factor RAX3, SbMYB80 (ligthgreen node in figure 7)	0.127043
Sugarcane_STRG.32950	transcription factor MYB2, ScMYB14	Sugarcane_STRG.40378	laccase-25 isoform X1	0.127037
Sugarcane_STRG.14650	SbWRKY69	Sugarcane_STRG.32950	transcription factor MYB2, ScMYB14	0.127029
Sugarcane_STRG.55655	myb-related protein 308, ScMYB54 (darkgreen node in figure 7)	Sugarcane_STRG.94658	peroxidase 4	0.126958
Sugarcane_STRG.108173	WUSCHEL-related homeobox 6	Sugarcane_STRG.32950	transcription factor MYB2, ScMYB14	0.126925
Sugarcane_STRG.3713	homeodomain leucine zipper protein CPHB-5	Sugarcane_STRG.80181	transcription factor LAF1, SbMYB73	0.1269
Sugarcane_STRG.32838	peroxidase 1	Sugarcane_STRG.55655	myb-related protein 308, ScMYB54 (darkgreen node in figure 7)	0.126769
Sugarcane_STRG.34647	chalcone isomerase	Sugarcane_STRG.27596	transcription factor RAX3, SbMYB2 (ligthgreen node in figure 7)	0.12674
Sugarcane_STRG.44383	transcription factor MYB39-like, SbMYB89	Sugarcane_STRG.16962	WUSCHEL-related homeobox 11	0.126652
Sugarcane_STRG.109298	peroxidase 4	Sugarcane_STRG.76756	transcription factor JAMYB, SbMYB96	0.126614
Sugarcane_STRG.122127	NAC domain-containing protein 18, SbNAC28	Sugarcane_STRG.27596	transcription factor RAX3, SbMYB2 (ligthgreen node in figure 7)	0.126608
Sugarcane_STRG.29997	probable glucuronosyltransferase Os01g0926700 (GT47/OsIRX10)	Sugarcane_STRG.129931	transcription factor MYB36, SbMYB21 (ligthgreen node in figure 7)	0.126526
Sugarcane_STRG.32950	transcription factor MYB2, ScMYB14	Sugarcane_STRG.135811	laccase-25	0.126501
Sugarcane_STRG.112240	peroxidase 4	Sugarcane_STRG.138244	transcription factor MYB2, ScMYB14 (ligthgreen node in figure 7)	0.126452
Sugarcane_STRG.134453	Protein TIFY 10B	Sugarcane_STRG.80181	transcription factor LAF1, SbMYB73	0.126394
Sugarcane_STRG.50108	peroxidase 2-like	Sugarcane_STRG.80181	transcription factor LAF1, SbMYB73	0.126326
Sugarcane_STRG.32950	transcription factor MYB2, ScMYB14	Sugarcane_STRG.99445	SbWRKY13	0.1263
Sugarcane_STRG.44383	transcription factor MYB39-like, SbMYB89	Sugarcane_STRG.129931	transcription factor MYB36, SbMYB21 (ligthgreen node in figure 7)	0.126296
Sugarcane_STRG.32950	transcription factor MYB2, ScMYB14	Sugarcane_STRG.71953	NAC domain-containing protein 18, SbNAC28 (ligthgreen node in figure 7)	0.126262
Sugarcane_STRG.51679	caffeic acid 3-O-methyltransferase	Sugarcane_STRG.83619	SbMYB76 (dark red node in figure 7)	0.126225
Sugarcane_STRG.16222	peroxidase 4	Sugarcane_STRG.37085	transcription factor MYB36, SbMYB21 (ligthgreen node in figure 7)	0.126195
Sugarcane_STRG.29997	probable glucuronosyltransferase Os01g0926700 (GT47/OsIRX10)	Sugarcane_STRG.26476	transcription factor MYB36, SbMYB21 (ligthgreen node in figure 7)	0.126154
Sugarcane_STRG.59769	Transcription factor RAX3, SbMYB80 (ligthgreen node in figure 7)	Sugarcane_STRG.7373	UDP-glucuronate:xylan alpha-glucuronosyltransferase 1	0.126111
Sugarcane_STRG.138244	transcription factor MYB2, ScMYB14 (ligthgreen node in figure 7)	Sugarcane_STRG.5692	caffeic acid 3-O-methyltransferase	0.125901
Sugarcane_STRG.26886	chalcone-flavanone isomerase	Sugarcane_STRG.100963	transcription factor MYB36, SbMYB21 (ligthgreen node in figure 7)	0.125874
Sugarcane_STRG.32950	transcription factor MYB2, ScMYB14	Sugarcane_STRG.65473	peroxidase 4	0.125819
Sugarcane_STRG.138244	transcription factor MYB2, ScMYB14 (ligthgreen node in figure 7)	Sugarcane_STRG.25534	ScWRKY13 (black node in figure 7)	0.12572
Sugarcane_STRG.63378	peroxidase 4	Sugarcane_STRG.37410	myb-related protein Zm38, SbMYB92 (purple node in figure 7)	0.125691
Sugarcane_STRG.23858	caffeic acid 3-O-methyltransferase	Sugarcane_STRG.32950	transcription factor MYB2, ScMYB14	0.125609
Sugarcane_STRG.71359	caffeic acid 3-O-Methyltransferase	Sugarcane_STRG.24874	transcription factor RAX3, SbMYB2	0.125591
Sugarcane_STRG.138488	transcription factor MYB2, ScMYB14 (ligthgreen node in figure 7)	Sugarcane_STRG.112978	SbbHLH31 (olive node in figure 7)	0.12554
Sugarcane_STRG.27596	transcription factor RAX3, SbMYB2 (ligthgreen node in figure 7)	Sugarcane_STRG.91311	laccase-15	0.125527
Sugarcane_STRG.95454	NAC domain-containing protein 68, ScNAC69 (ligthgreen node in figure 7)	Sugarcane_STRG.98184	transcription factor JAMYB, SbMYB96 (ligthgreen node in figure 7)	0.125526
Sugarcane_STRG.32950	transcription factor MYB2, ScMYB14	Sugarcane_STRG.34647	chalcone isomerase	0.125504
Sugarcane_STRG.32950	transcription factor MYB2, ScMYB14	Sugarcane_STRG.46830	peroxidase 4	0.125466
Sugarcane_STRG.32950	transcription factor MYB2, ScMYB14	Sugarcane_STRG.87203	peroxidase 4	0.125372
Sugarcane_STRG.32950	transcription factor MYB2, ScMYB14	Sugarcane_STRG.51679	caffeic acid 3-O-methyltransferase	0.125319
Sugarcane_STRG.138488	transcription factor MYB2, ScMYB14 (ligthgreen node in figure 7)	Sugarcane_STRG.106062	peroxidase 4	0.125316
Sugarcane_STRG.5692	caffeic acid 3-O-methyltransferase	Sugarcane_STRG.105523	transcription factor MYB36, SbMYB80 (ligthgreen node in figure 7)	0.12522
Sugarcane_STRG.32838	peroxidase 1	Sugarcane_STRG.100963	transcription factor MYB36, SbMYB21 (ligthgreen node in figure 7)	0.125218
Sugarcane_STRG.55655	myb-related protein 308, ScMYB54 (darkgreen node in figure 7)	Sugarcane_STRG.24874	transcription factor RAX3, SbMYB2	0.125115
Sugarcane_STRG.106062	peroxidase 4	Sugarcane_STRG.98781	myb-related protein Zm38, ScMYB54	0.124996
Sugarcane_STRG.15867	transcription factor MYB2, SbMYB29 (ligthgreen node in figure 7)	Sugarcane_STRG.128455	Laccase-25	0.124925
Sugarcane_STRG.91311	laccase-15	Sugarcane_STRG.68346	Transcription factor RAX3, SbMYB80 (ligthgreen node in figure 7)	0.124882
Sugarcane_STRG.138244	transcription factor MYB2, ScMYB14 (ligthgreen node in figure 7)	Sugarcane_STRG.112978	SbbHLH31 (olive node in figure 7)	0.124763
Sugarcane_STRG.32950	transcription factor MYB2, ScMYB14	Sugarcane_STRG.128455	Laccase-25	0.12476
Sugarcane_STRG.132819	flavonoid 3',5'-hydroxylase 1	Sugarcane_STRG.26476	transcription factor MYB36, SbMYB21 (ligthgreen node in figure 7)	0.124745
Sugarcane_STRG.10777	peroxidase 4	Sugarcane_STRG.135298	transcription factor MYB2, SbMYB29 (ligthgreen node in figure 7)	0.124643
Sugarcane_STRG.15867	transcription factor MYB2, SbMYB29 (ligthgreen node in figure 7)	Sugarcane_STRG.71359	caffeic acid 3-O-Methyltransferase	0.124538
Sugarcane_STRG.108173	WUSCHEL-related homeobox 6	Sugarcane_STRG.118651	transcription factor MYB2, ScMYB14 (ligthgreen node in figure 7)	0.124407
Sugarcane_STRG.24101	myb-related protein Myb4-like, SbMYB57	Sugarcane_STRG.26886	chalcone-flavanone isomerase	0.124174
Sugarcane_STRG.118651	transcription factor MYB2, ScMYB14 (ligthgreen node in figure 7)	Sugarcane_STRG.32950	transcription factor MYB2, ScMYB14	0.124088
Sugarcane_STRG.118651	transcription factor MYB2, ScMYB14 (ligthgreen node in figure 7)	Sugarcane_STRG.31207	WUSCHEL-related homeobox 6	0.124027
Sugarcane_STRG.68453	peroxidase 4	Sugarcane_STRG.98184	transcription factor JAMYB, SbMYB96 (ligthgreen node in figure 7)	0.124021
Sugarcane_STRG.7373	UDP-glucuronate:xylan alpha-glucuronosyltransferase 1	Sugarcane_STRG.68346	Transcription factor RAX3, SbMYB80 (ligthgreen node in figure 7)	0.123958
Sugarcane_STRG.26886	chalcone-flavanone isomerase	Sugarcane_STRG.98184	transcription factor JAMYB, SbMYB96 (ligthgreen node in figure 7)	0.123878
Sugarcane_STRG.98781	myb-related protein Zm38, ScMYB54	Sugarcane_STRG.7373	UDP-glucuronate:xylan alpha-glucuronosyltransferase 1	0.123872
Sugarcane_STRG.68453	peroxidase 4	Sugarcane_STRG.37410	myb-related protein Zm38, SbMYB92 (purple node in figure 7)	0.123816
Sugarcane_STRG.31207	WUSCHEL-related homeobox 6	Sugarcane_STRG.68346	Transcription factor RAX3, SbMYB80 (ligthgreen node in figure 7)	0.123669
Sugarcane_STRG.16883	Dof zinc finger protein DOF2.5	Sugarcane_STRG.59769	Transcription factor RAX3, SbMYB80 (ligthgreen node in figure 7)	0.123636
Sugarcane_STRG.116873	cinnamoyl-CoA reductase	Sugarcane_STRG.55655	myb-related protein 308, ScMYB54 (darkgreen node in figure 7)	0.123612
Sugarcane_STRG.55655	myb-related protein 308, ScMYB54 (darkgreen node in figure 7)	Sugarcane_STRG.37085	transcription factor MYB36, SbMYB21 (ligthgreen node in figure 7)	0.123602
Sugarcane_STRG.135298	transcription factor MYB2, SbMYB29 (ligthgreen node in figure 7)	Sugarcane_STRG.3268	peroxidase 4	0.12357
Sugarcane_STRG.112240	peroxidase 4	Sugarcane_STRG.135298	transcription factor MYB2, SbMYB29 (ligthgreen node in figure 7)	0.123538
Sugarcane_STRG.137729	peroxidase 4	Sugarcane_STRG.105523	transcription factor MYB36, SbMYB80 (ligthgreen node in figure 7)	0.123529
Sugarcane_STRG.105523	transcription factor MYB36, SbMYB80 (ligthgreen node in figure 7)	Sugarcane_STRG.32104	cinnamoyl-CoA reductase	0.123523
Sugarcane_STRG.16962	WUSCHEL-related homeobox 11	Sugarcane_STRG.37085	transcription factor MYB36, SbMYB21 (ligthgreen node in figure 7)	0.123442
Sugarcane_STRG.22698	Laccase-25	Sugarcane_STRG.98184	transcription factor JAMYB, SbMYB96 (ligthgreen node in figure 7)	0.123282
Sugarcane_STRG.95724	peroxidase 4	Sugarcane_STRG.98781	myb-related protein Zm38, ScMYB54	0.123121
Sugarcane_STRG.118651	transcription factor MYB2, ScMYB14 (ligthgreen node in figure 7)	Sugarcane_STRG.22698	Laccase-25	0.123093
Sugarcane_STRG.32950	transcription factor MYB2, ScMYB14	Sugarcane_STRG.87164	NAC domain-containing protein 104, ScNAC51 (ligthgreen node in figure 7)	0.123068
Sugarcane_STRG.32950	transcription factor MYB2, ScMYB14	Sugarcane_STRG.53034	peroxidase 4	0.122992
Sugarcane_STRG.3268	peroxidase 4	Sugarcane_STRG.37085	transcription factor MYB36, SbMYB21 (ligthgreen node in figure 7)	0.122976
Sugarcane_STRG.80408	peroxidase 4	Sugarcane_STRG.98184	transcription factor JAMYB, SbMYB96 (ligthgreen node in figure 7)	0.122966
Sugarcane_STRG.94658	peroxidase 4	Sugarcane_STRG.68346	Transcription factor RAX3, SbMYB80 (ligthgreen node in figure 7)	0.122942
Sugarcane_STRG.43973	SbWRKY15	Sugarcane_STRG.68346	Transcription factor RAX3, SbMYB80 (ligthgreen node in figure 7)	0.122929
Sugarcane_STRG.29997	probable glucuronosyltransferase Os01g0926700 (GT47/OsIRX10)	Sugarcane_STRG.55655	myb-related protein 308, ScMYB54 (darkgreen node in figure 7)	0.122898
Sugarcane_STRG.113007	SbbHLH71	Sugarcane_STRG.62296	myb-related protein Myb4-like, ScMYB28	0.122741
Sugarcane_STRG.109298	peroxidase 4	Sugarcane_STRG.138488	transcription factor MYB2, ScMYB14 (ligthgreen node in figure 7)	0.122729
Sugarcane_STRG.66182	peroxidase 4	Sugarcane_STRG.98781	myb-related protein Zm38, ScMYB54	0.122698
Sugarcane_STRG.41827	dehydration responsive element binding protein 2 isoform b	Sugarcane_STRG.24874	transcription factor RAX3, SbMYB2	0.122693
Sugarcane_STRG.100963	transcription factor MYB36, SbMYB21 (ligthgreen node in figure 7)	Sugarcane_STRG.91023	transcription factor MYB36, SbMYB21 (ligthgreen node in figure 7)	0.122653
Sugarcane_STRG.132819	flavonoid 3',5'-hydroxylase 1	Sugarcane_STRG.138488	transcription factor MYB2, ScMYB14 (ligthgreen node in figure 7)	0.122529
Sugarcane_STRG.25534	ScWRKY13 (black node in figure 7)	Sugarcane_STRG.91023	transcription factor MYB36, SbMYB21 (ligthgreen node in figure 7)	0.122483
Sugarcane_STRG.138244	transcription factor MYB2, ScMYB14 (ligthgreen node in figure 7)	Sugarcane_STRG.51679	caffeic acid 3-O-methyltransferase	0.122397
Sugarcane_STRG.32950	transcription factor MYB2, ScMYB14	Sugarcane_STRG.55655	myb-related protein 308, ScMYB54 (darkgreen node in figure 7)	0.12222
Sugarcane_STRG.138488	transcription factor MYB2, ScMYB14 (ligthgreen node in figure 7)	Sugarcane_STRG.87164	NAC domain-containing protein 104, ScNAC51 (ligthgreen node in figure 7)	0.122115
Sugarcane_STRG.116873	cinnamoyl-CoA reductase	Sugarcane_STRG.83619	SbMYB76 (dark red node in figure 7)	0.121967
Sugarcane_STRG.23858	caffeic acid 3-O-methyltransferase	Sugarcane_STRG.98781	myb-related protein Zm38, ScMYB54	0.121899
Sugarcane_STRG.66182	peroxidase 4	Sugarcane_STRG.80181	transcription factor LAF1, SbMYB73	0.12188
Sugarcane_STRG.32950	transcription factor MYB2, ScMYB14	Sugarcane_STRG.26476	transcription factor MYB36, SbMYB21 (ligthgreen node in figure 7)	0.121772
Sugarcane_STRG.24101	myb-related protein Myb4-like, SbMYB57	Sugarcane_STRG.38388	myb-related protein Myb4-like, SbMYB57	0.121729
Sugarcane_STRG.80408	peroxidase 4	Sugarcane_STRG.91023	transcription factor MYB36, SbMYB21 (ligthgreen node in figure 7)	0.121715
Sugarcane_STRG.91190	caffeic acid 3-O-Methyltransferase	Sugarcane_STRG.105523	transcription factor MYB36, SbMYB80 (ligthgreen node in figure 7)	0.121687
Sugarcane_STRG.32950	transcription factor MYB2, ScMYB14	Sugarcane_STRG.43745	peroxidase 4	0.121661
Sugarcane_STRG.94658	peroxidase 4	Sugarcane_STRG.129931	transcription factor MYB36, SbMYB21 (ligthgreen node in figure 7)	0.121654
Sugarcane_STRG.34647	chalcone isomerase	Sugarcane_STRG.24874	transcription factor RAX3, SbMYB2	0.121519
Sugarcane_STRG.122866	predicted protein	Sugarcane_STRG.27596	transcription factor RAX3, SbMYB2 (ligthgreen node in figure 7)	0.121487
Sugarcane_STRG.138244	transcription factor MYB2, ScMYB14 (ligthgreen node in figure 7)	Sugarcane_STRG.22698	Laccase-25	0.12143
Sugarcane_STRG.32950	transcription factor MYB2, ScMYB14	Sugarcane_STRG.64305	cinnamoyl-CoA reductase	0.121397
Sugarcane_STRG.134871	SbWRKY77	Sugarcane_STRG.80181	transcription factor LAF1, SbMYB73	0.121376
Sugarcane_STRG.32950	transcription factor MYB2, ScMYB14	Sugarcane_STRG.16222	peroxidase 4	0.121367
Sugarcane_STRG.100963	transcription factor MYB36, SbMYB21 (ligthgreen node in figure 7)	Sugarcane_STRG.27596	transcription factor RAX3, SbMYB2 (ligthgreen node in figure 7)	0.121264
Sugarcane_STRG.80408	peroxidase 4	Sugarcane_STRG.138488	transcription factor MYB2, ScMYB14 (ligthgreen node in figure 7)	0.121227
Sugarcane_STRG.99349	peroxidase 4	Sugarcane_STRG.98184	transcription factor JAMYB, SbMYB96 (ligthgreen node in figure 7)	0.121182
Sugarcane_STRG.26476	transcription factor MYB36, SbMYB21 (ligthgreen node in figure 7)	Sugarcane_STRG.60510	myb-like DNA-binding domain, SHAQKYF class family protein	0.121169
Sugarcane_STRG.137018	putative Myb family transcription factor At1g14600	Sugarcane_STRG.24874	transcription factor RAX3, SbMYB2	0.121041
Sugarcane_STRG.32950	transcription factor MYB2, ScMYB14	Sugarcane_STRG.68346	Transcription factor RAX3, SbMYB80 (ligthgreen node in figure 7)	0.120926
Sugarcane_STRG.15867	transcription factor MYB2, SbMYB29 (ligthgreen node in figure 7)	Sugarcane_STRG.74063	laccase-25 isoform X1	0.120925
Sugarcane_STRG.118651	transcription factor MYB2, ScMYB14 (ligthgreen node in figure 7)	Sugarcane_STRG.34647	chalcone isomerase	0.120903
Sugarcane_STRG.138244	transcription factor MYB2, ScMYB14 (ligthgreen node in figure 7)	Sugarcane_STRG.43745	peroxidase 4	0.12083
Sugarcane_STRG.63378	peroxidase 4	Sugarcane_STRG.24874	transcription factor RAX3, SbMYB2	0.120779
Sugarcane_STRG.30901	SbbHLH71	Sugarcane_STRG.62296	myb-related protein Myb4-like, ScMYB28	0.120766
Sugarcane_STRG.32950	transcription factor MYB2, ScMYB14	Sugarcane_STRG.60510	myb-like DNA-binding domain, SHAQKYF class family protein	0.120753
Sugarcane_STRG.138488	transcription factor MYB2, ScMYB14 (ligthgreen node in figure 7)	Sugarcane_STRG.7373	UDP-glucuronate:xylan alpha-glucuronosyltransferase 1	0.12072
Sugarcane_STRG.118651	transcription factor MYB2, ScMYB14 (ligthgreen node in figure 7)	Sugarcane_STRG.23858	caffeic acid 3-O-methyltransferase	0.120717
Sugarcane_STRG.16883	Dof zinc finger protein DOF2.5	Sugarcane_STRG.27596	transcription factor RAX3, SbMYB2 (ligthgreen node in figure 7)	0.120666
Sugarcane_STRG.129931	transcription factor MYB36, SbMYB21 (ligthgreen node in figure 7)	Sugarcane_STRG.24874	transcription factor RAX3, SbMYB2	0.120641
Sugarcane_STRG.29997	probable glucuronosyltransferase Os01g0926700 (GT47/OsIRX10)	Sugarcane_STRG.32950	transcription factor MYB2, ScMYB14	0.120356
Sugarcane_STRG.32950	transcription factor MYB2, ScMYB14	Sugarcane_STRG.75156	SbbHLH31 (olive node in figure 7)	0.120252
Sugarcane_STRG.118651	transcription factor MYB2, ScMYB14 (ligthgreen node in figure 7)	Sugarcane_STRG.98184	transcription factor JAMYB, SbMYB96 (ligthgreen node in figure 7)	0.120248
Sugarcane_STRG.35026	transcription factor MYB2, SbMYB10 (ligthgreen node in figure 7)	Sugarcane_STRG.71359	caffeic acid 3-O-Methyltransferase	0.120234
Sugarcane_STRG.112240	peroxidase 4	Sugarcane_STRG.44383	transcription factor MYB39-like, SbMYB89	0.120093
Sugarcane_STRG.135298	transcription factor MYB2, SbMYB29 (ligthgreen node in figure 7)	Sugarcane_STRG.138244	transcription factor MYB2, ScMYB14 (ligthgreen node in figure 7)	0.120013
Sugarcane_STRG.116873	cinnamoyl-CoA reductase	Sugarcane_STRG.24874	transcription factor RAX3, SbMYB2	0.119943
Sugarcane_STRG.71359	caffeic acid 3-O-Methyltransferase	Sugarcane_STRG.98184	transcription factor JAMYB, SbMYB96 (ligthgreen node in figure 7)	0.11988
Sugarcane_STRG.103419	Myosin-12	Sugarcane_STRG.59769	Transcription factor RAX3, SbMYB80 (ligthgreen node in figure 7)	0.119849
Sugarcane_STRG.131620	myb-related protein Myb4-like, SbMYB57	Sugarcane_STRG.94658	peroxidase 4	0.119659
Sugarcane_STRG.138244	transcription factor MYB2, ScMYB14 (ligthgreen node in figure 7)	Sugarcane_STRG.64305	cinnamoyl-CoA reductase	0.11956
Sugarcane_STRG.38388	myb-related protein Myb4-like, SbMYB57	Sugarcane_STRG.106062	peroxidase 4	0.119502
Sugarcane_STRG.112978	SbbHLH31 (olive node in figure 7)	Sugarcane_STRG.27596	transcription factor RAX3, SbMYB2 (ligthgreen node in figure 7)	0.11946
Sugarcane_STRG.51679	caffeic acid 3-O-methyltransferase	Sugarcane_STRG.105523	transcription factor MYB36, SbMYB80 (ligthgreen node in figure 7)	0.11944
Sugarcane_STRG.32950	transcription factor MYB2, ScMYB14	Sugarcane_STRG.71359	caffeic acid 3-O-Methyltransferase	0.119432
Sugarcane_STRG.55655	myb-related protein 308, ScMYB54 (darkgreen node in figure 7)	Sugarcane_STRG.105523	transcription factor MYB36, SbMYB80 (ligthgreen node in figure 7)	0.119411
Sugarcane_STRG.44383	transcription factor MYB39-like, SbMYB89	Sugarcane_STRG.91311	laccase-15	0.11939
Sugarcane_STRG.13880	peroxidase 4	Sugarcane_STRG.55655	myb-related protein 308, ScMYB54 (darkgreen node in figure 7)	0.119346
Sugarcane_STRG.112978	SbbHLH31 (olive node in figure 7)	Sugarcane_STRG.98184	transcription factor JAMYB, SbMYB96 (ligthgreen node in figure 7)	0.119285
Sugarcane_STRG.29997	probable glucuronosyltransferase Os01g0926700 (GT47/OsIRX10)	Sugarcane_STRG.100963	transcription factor MYB36, SbMYB21 (ligthgreen node in figure 7)	0.119282
Sugarcane_STRG.32950	transcription factor MYB2, ScMYB14	Sugarcane_STRG.91190	caffeic acid 3-O-Methyltransferase	0.119203
Sugarcane_STRG.125196	peroxidase 4	Sugarcane_STRG.26476	transcription factor MYB36, SbMYB21 (ligthgreen node in figure 7)	0.119115
Sugarcane_STRG.32950	transcription factor MYB2, ScMYB14	Sugarcane_STRG.105523	transcription factor MYB36, SbMYB80 (ligthgreen node in figure 7)	0.11903
Sugarcane_STRG.33830	probable glucuronosyltransferase Os01g0926700 (GT47/OsIRX10)	Sugarcane_STRG.80181	transcription factor LAF1, SbMYB73	0.119021
Sugarcane_STRG.118651	transcription factor MYB2, ScMYB14 (ligthgreen node in figure 7)	Sugarcane_STRG.52911	UDP-glucuronate:xylan alpha-glucuronosyltransferase 1	0.119009
Sugarcane_STRG.25534	ScWRKY13 (black node in figure 7)	Sugarcane_STRG.138488	transcription factor MYB2, ScMYB14 (ligthgreen node in figure 7)	0.118969
Sugarcane_STRG.44383	transcription factor MYB39-like, SbMYB89	Sugarcane_STRG.58865	ScWRKY13	0.118889
Sugarcane_STRG.129931	transcription factor MYB36, SbMYB21 (ligthgreen node in figure 7)	Sugarcane_STRG.95152	cinnamoyl-CoA reductase	0.118866
Sugarcane_STRG.112240	peroxidase 4	Sugarcane_STRG.105523	transcription factor MYB36, SbMYB80 (ligthgreen node in figure 7)	0.118845
Sugarcane_STRG.116873	cinnamoyl-CoA reductase	Sugarcane_STRG.27596	transcription factor RAX3, SbMYB2 (ligthgreen node in figure 7)	0.118761
Sugarcane_STRG.32950	transcription factor MYB2, ScMYB14	Sugarcane_STRG.100963	transcription factor MYB36, SbMYB21 (ligthgreen node in figure 7)	0.118722
Sugarcane_STRG.30829	4-coumarate--CoA ligase-like 4	Sugarcane_STRG.98781	myb-related protein Zm38, ScMYB54	0.118702
Sugarcane_STRG.105523	transcription factor MYB36, SbMYB80 (ligthgreen node in figure 7)	Sugarcane_STRG.91311	laccase-15	0.118662
Sugarcane_STRG.3268	peroxidase 4	Sugarcane_STRG.83619	SbMYB76 (dark red node in figure 7)	0.11864
Sugarcane_STRG.118651	transcription factor MYB2, ScMYB14 (ligthgreen node in figure 7)	Sugarcane_STRG.135811	laccase-25	0.118635
Sugarcane_STRG.29997	probable glucuronosyltransferase Os01g0926700 (GT47/OsIRX10)	Sugarcane_STRG.44383	transcription factor MYB39-like, SbMYB89	0.118546
Sugarcane_STRG.138244	transcription factor MYB2, ScMYB14 (ligthgreen node in figure 7)	Sugarcane_STRG.95454	NAC domain-containing protein 68, ScNAC69 (ligthgreen node in figure 7)	0.118504
Sugarcane_STRG.138488	transcription factor MYB2, ScMYB14 (ligthgreen node in figure 7)	Sugarcane_STRG.60510	myb-like DNA-binding domain, SHAQKYF class family protein	0.118419
Sugarcane_STRG.32950	transcription factor MYB2, ScMYB14	Sugarcane_STRG.129826	NAC domain-containing protein 18, SbNAC28 (ligthgreen node in figure 7)	0.118368
Sugarcane_STRG.55655	myb-related protein 308, ScMYB54 (darkgreen node in figure 7)	Sugarcane_STRG.33562	Homeodomain-like superfamily protein	0.118317
Sugarcane_STRG.135298	transcription factor MYB2, SbMYB29 (ligthgreen node in figure 7)	Sugarcane_STRG.60510	myb-like DNA-binding domain, SHAQKYF class family protein	0.118237
Sugarcane_STRG.32950	transcription factor MYB2, ScMYB14	Sugarcane_STRG.129931	transcription factor MYB36, SbMYB21 (ligthgreen node in figure 7)	0.118115
Sugarcane_STRG.112978	SbbHLH31 (olive node in figure 7)	Sugarcane_STRG.59769	Transcription factor RAX3, SbMYB80 (ligthgreen node in figure 7)	0.118027
Sugarcane_STRG.32950	transcription factor MYB2, ScMYB14	Sugarcane_STRG.69138	peroxidase 4	0.118006
Sugarcane_STRG.138244	transcription factor MYB2, ScMYB14 (ligthgreen node in figure 7)	Sugarcane_STRG.137729	peroxidase 4	0.11796
Sugarcane_STRG.118651	transcription factor MYB2, ScMYB14 (ligthgreen node in figure 7)	Sugarcane_STRG.37770	SbbHLH31 (olive node in figure 7)	0.117946
Sugarcane_STRG.26886	chalcone-flavanone isomerase	Sugarcane_STRG.37085	transcription factor MYB36, SbMYB21 (ligthgreen node in figure 7)	0.11793
Sugarcane_STRG.112240	peroxidase 4	Sugarcane_STRG.59769	Transcription factor RAX3, SbMYB80 (ligthgreen node in figure 7)	0.11783
Sugarcane_STRG.55655	myb-related protein 308, ScMYB54 (darkgreen node in figure 7)	Sugarcane_STRG.16962	WUSCHEL-related homeobox 11	0.117787
Sugarcane_STRG.15867	transcription factor MYB2, SbMYB29 (ligthgreen node in figure 7)	Sugarcane_STRG.91190	caffeic acid 3-O-Methyltransferase	0.117787
Sugarcane_STRG.19282	SbbHLH71	Sugarcane_STRG.62296	myb-related protein Myb4-like, ScMYB28	0.117756
Sugarcane_STRG.118651	transcription factor MYB2, ScMYB14 (ligthgreen node in figure 7)	Sugarcane_STRG.112978	SbbHLH31 (olive node in figure 7)	0.11773
Sugarcane_STRG.34647	chalcone isomerase	Sugarcane_STRG.100963	transcription factor MYB36, SbMYB21 (ligthgreen node in figure 7)	0.117709
Sugarcane_STRG.27596	transcription factor RAX3, SbMYB2 (ligthgreen node in figure 7)	Sugarcane_STRG.7373	UDP-glucuronate:xylan alpha-glucuronosyltransferase 1	0.117651
Sugarcane_STRG.15867	transcription factor MYB2, SbMYB29 (ligthgreen node in figure 7)	Sugarcane_STRG.122862	NAC domain-containing protein 18, ScNAC62 (ligthgreen node in figure 7)	0.117623
Sugarcane_STRG.32950	transcription factor MYB2, ScMYB14	Sugarcane_STRG.32104	cinnamoyl-CoA reductase	0.117572
Sugarcane_STRG.16222	peroxidase 4	Sugarcane_STRG.59769	Transcription factor RAX3, SbMYB80 (ligthgreen node in figure 7)	0.117565
Sugarcane_STRG.135298	transcription factor MYB2, SbMYB29 (ligthgreen node in figure 7)	Sugarcane_STRG.22698	Laccase-25	0.117519
Sugarcane_STRG.94658	peroxidase 4	Sugarcane_STRG.98184	transcription factor JAMYB, SbMYB96 (ligthgreen node in figure 7)	0.117354
Sugarcane_STRG.32950	transcription factor MYB2, ScMYB14	Sugarcane_STRG.7373	UDP-glucuronate:xylan alpha-glucuronosyltransferase 1	0.117225
Sugarcane_STRG.122866	predicted protein	Sugarcane_STRG.24874	transcription factor RAX3, SbMYB2	0.117185
Sugarcane_STRG.32950	transcription factor MYB2, ScMYB14	Sugarcane_STRG.71557	SbWRKY13	0.117172
Sugarcane_STRG.100963	transcription factor MYB36, SbMYB21 (ligthgreen node in figure 7)	Sugarcane_STRG.7373	UDP-glucuronate:xylan alpha-glucuronosyltransferase 1	0.117043
Sugarcane_STRG.135298	transcription factor MYB2, SbMYB29 (ligthgreen node in figure 7)	Sugarcane_STRG.138488	transcription factor MYB2, ScMYB14 (ligthgreen node in figure 7)	0.117039
Sugarcane_STRG.138244	transcription factor MYB2, ScMYB14 (ligthgreen node in figure 7)	Sugarcane_STRG.16962	WUSCHEL-related homeobox 11	0.117004
Sugarcane_STRG.80181	transcription factor LAF1, SbMYB73	Sugarcane_STRG.7017	cytochrome P450 93G1	0.116899
Sugarcane_STRG.91190	caffeic acid 3-O-Methyltransferase	Sugarcane_STRG.24874	transcription factor RAX3, SbMYB2	0.116898
Sugarcane_STRG.91834	SbbHLH31 (olive node in figure 7)	Sugarcane_STRG.98781	myb-related protein Zm38, ScMYB54	0.116868
Sugarcane_STRG.95454	NAC domain-containing protein 68, ScNAC69 (ligthgreen node in figure 7)	Sugarcane_STRG.138488	transcription factor MYB2, ScMYB14 (ligthgreen node in figure 7)	0.116846
Sugarcane_STRG.65473	peroxidase 4	Sugarcane_STRG.91023	transcription factor MYB36, SbMYB21 (ligthgreen node in figure 7)	0.116804
Sugarcane_STRG.34647	chalcone isomerase	Sugarcane_STRG.59769	Transcription factor RAX3, SbMYB80 (ligthgreen node in figure 7)	0.116801
Sugarcane_STRG.118651	transcription factor MYB2, ScMYB14 (ligthgreen node in figure 7)	Sugarcane_STRG.94658	peroxidase 4	0.116768
Sugarcane_STRG.131620	myb-related protein Myb4-like, SbMYB57	Sugarcane_STRG.38388	myb-related protein Myb4-like, SbMYB57	0.116727
Sugarcane_STRG.106062	peroxidase 4	Sugarcane_STRG.91023	transcription factor MYB36, SbMYB21 (ligthgreen node in figure 7)	0.116721
Sugarcane_STRG.44383	transcription factor MYB39-like, SbMYB89	Sugarcane_STRG.7373	UDP-glucuronate:xylan alpha-glucuronosyltransferase 1	0.116682
Sugarcane_STRG.32104	cinnamoyl-CoA reductase	Sugarcane_STRG.24874	transcription factor RAX3, SbMYB2	0.116605
Sugarcane_STRG.26476	transcription factor MYB36, SbMYB21 (ligthgreen node in figure 7)	Sugarcane_STRG.7373	UDP-glucuronate:xylan alpha-glucuronosyltransferase 1	0.11646
Sugarcane_STRG.138244	transcription factor MYB2, ScMYB14 (ligthgreen node in figure 7)	Sugarcane_STRG.65473	peroxidase 4	0.116435
Sugarcane_STRG.116873	cinnamoyl-CoA reductase	Sugarcane_STRG.59769	Transcription factor RAX3, SbMYB80 (ligthgreen node in figure 7)	0.116401
Sugarcane_STRG.23858	caffeic acid 3-O-methyltransferase	Sugarcane_STRG.138488	transcription factor MYB2, ScMYB14 (ligthgreen node in figure 7)	0.116344
Sugarcane_STRG.118651	transcription factor MYB2, ScMYB14 (ligthgreen node in figure 7)	Sugarcane_STRG.11104	NAC domain-containing protein 104, ScNAC51 (ligthgreen node in figure 7)	0.11634
Sugarcane_STRG.44383	transcription factor MYB39-like, SbMYB89	Sugarcane_STRG.95152	cinnamoyl-CoA reductase	0.116329
Sugarcane_STRG.131620	myb-related protein Myb4-like, SbMYB57	Sugarcane_STRG.34647	chalcone isomerase	0.116323
Sugarcane_STRG.95152	cinnamoyl-CoA reductase	Sugarcane_STRG.24874	transcription factor RAX3, SbMYB2	0.1163
Sugarcane_STRG.103419	Myosin-12	Sugarcane_STRG.138488	transcription factor MYB2, ScMYB14 (ligthgreen node in figure 7)	0.116293
Sugarcane_STRG.36379	peroxidase 4	Sugarcane_STRG.24874	transcription factor RAX3, SbMYB2	0.116266
Sugarcane_STRG.5692	caffeic acid 3-O-methyltransferase	Sugarcane_STRG.98781	myb-related protein Zm38, ScMYB54	0.116228
Sugarcane_STRG.58865	ScWRKY13	Sugarcane_STRG.98781	myb-related protein Zm38, ScMYB54	0.116227
Sugarcane_STRG.66182	peroxidase 4	Sugarcane_STRG.37085	transcription factor MYB36, SbMYB21 (ligthgreen node in figure 7)	0.116189
Sugarcane_STRG.118651	transcription factor MYB2, ScMYB14 (ligthgreen node in figure 7)	Sugarcane_STRG.15169	NAC domain-containing protein 68, ScNAC69	0.116172
Sugarcane_STRG.32950	transcription factor MYB2, ScMYB14	Sugarcane_STRG.60217	peroxidase 4	0.116128
Sugarcane_STRG.86562	NAC domain-containing protein 18, SbNAC28 (ligthgreen node in figure 7)	Sugarcane_STRG.98184	transcription factor JAMYB, SbMYB96 (ligthgreen node in figure 7)	0.116112
Sugarcane_STRG.138244	transcription factor MYB2, ScMYB14 (ligthgreen node in figure 7)	Sugarcane_STRG.70370	peroxidase 4	0.116055
Sugarcane_STRG.132232	SbbHLH65	Sugarcane_STRG.80181	transcription factor LAF1, SbMYB73	0.11605
Sugarcane_STRG.26476	transcription factor MYB36, SbMYB21 (ligthgreen node in figure 7)	Sugarcane_STRG.95152	cinnamoyl-CoA reductase	0.116035
Sugarcane_STRG.138244	transcription factor MYB2, ScMYB14 (ligthgreen node in figure 7)	Sugarcane_STRG.30829	4-coumarate--CoA ligase-like 4	0.115934
Sugarcane_STRG.27596	transcription factor RAX3, SbMYB2 (ligthgreen node in figure 7)	Sugarcane_STRG.95152	cinnamoyl-CoA reductase	0.115851
Sugarcane_STRG.135298	transcription factor MYB2, SbMYB29 (ligthgreen node in figure 7)	Sugarcane_STRG.43745	peroxidase 4	0.115686
Sugarcane_STRG.129931	transcription factor MYB36, SbMYB21 (ligthgreen node in figure 7)	Sugarcane_STRG.60217	peroxidase 4	0.115616
Sugarcane_STRG.15867	transcription factor MYB2, SbMYB29 (ligthgreen node in figure 7)	Sugarcane_STRG.32439	cyclic dof factor 1	0.115583
Sugarcane_STRG.32950	transcription factor MYB2, ScMYB14	Sugarcane_STRG.106062	peroxidase 4	0.115562
Sugarcane_STRG.32950	transcription factor MYB2, ScMYB14	Sugarcane_STRG.19619	laccase-25 isoform X2	0.115481
Sugarcane_STRG.15867	transcription factor MYB2, SbMYB29 (ligthgreen node in figure 7)	Sugarcane_STRG.40378	laccase-25 isoform X1	0.115415
Sugarcane_STRG.30829	4-coumarate--CoA ligase-like 4	Sugarcane_STRG.98184	transcription factor JAMYB, SbMYB96 (ligthgreen node in figure 7)	0.115415
Sugarcane_STRG.106062	peroxidase 4	Sugarcane_STRG.27596	transcription factor RAX3, SbMYB2 (ligthgreen node in figure 7)	0.11541
Sugarcane_STRG.13880	peroxidase 4	Sugarcane_STRG.26476	transcription factor MYB36, SbMYB21 (ligthgreen node in figure 7)	0.115341
Sugarcane_STRG.138244	transcription factor MYB2, ScMYB14 (ligthgreen node in figure 7)	Sugarcane_STRG.7255	peroxidase 4	0.115332
Sugarcane_STRG.91834	SbbHLH31 (olive node in figure 7)	Sugarcane_STRG.98184	transcription factor JAMYB, SbMYB96 (ligthgreen node in figure 7)	0.115183
Sugarcane_STRG.138244	transcription factor MYB2, ScMYB14 (ligthgreen node in figure 7)	Sugarcane_STRG.91834	SbbHLH31 (olive node in figure 7)	0.115182
Sugarcane_STRG.80181	transcription factor LAF1, SbMYB73	Sugarcane_STRG.77521	BEL1-like homeodomain protein 7	0.115149
Sugarcane_STRG.112240	peroxidase 4	Sugarcane_STRG.118651	transcription factor MYB2, ScMYB14 (ligthgreen node in figure 7)	0.114972
Sugarcane_STRG.94658	peroxidase 4	Sugarcane_STRG.105523	transcription factor MYB36, SbMYB80 (ligthgreen node in figure 7)	0.114941
Sugarcane_STRG.5692	caffeic acid 3-O-methyltransferase	Sugarcane_STRG.138488	transcription factor MYB2, ScMYB14 (ligthgreen node in figure 7)	0.114927
Sugarcane_STRG.69138	peroxidase 4	Sugarcane_STRG.80181	transcription factor LAF1, SbMYB73	0.114905
Sugarcane_STRG.32950	transcription factor MYB2, ScMYB14	Sugarcane_STRG.16962	WUSCHEL-related homeobox 11	0.114894
Sugarcane_STRG.118651	transcription factor MYB2, ScMYB14 (ligthgreen node in figure 7)	Sugarcane_STRG.71557	SbWRKY13	0.114863
Sugarcane_STRG.80181	transcription factor LAF1, SbMYB73	Sugarcane_STRG.124596	transcription factor JUNGBRUNNEN 1, SbNAC19	0.114809
Sugarcane_STRG.129931	transcription factor MYB36, SbMYB21 (ligthgreen node in figure 7)	Sugarcane_STRG.37085	transcription factor MYB36, SbMYB21 (ligthgreen node in figure 7)	0.114776
Sugarcane_STRG.40378	laccase-25 isoform X1	Sugarcane_STRG.98184	transcription factor JAMYB, SbMYB96 (ligthgreen node in figure 7)	0.114762
Sugarcane_STRG.35026	transcription factor MYB2, SbMYB10 (ligthgreen node in figure 7)	Sugarcane_STRG.91190	caffeic acid 3-O-Methyltransferase	0.11476
Sugarcane_STRG.100963	transcription factor MYB36, SbMYB21 (ligthgreen node in figure 7)	Sugarcane_STRG.60510	myb-like DNA-binding domain, SHAQKYF class family protein	0.114734
Sugarcane_STRG.138244	transcription factor MYB2, ScMYB14 (ligthgreen node in figure 7)	Sugarcane_STRG.87203	peroxidase 4	0.114708
Sugarcane_STRG.137729	peroxidase 4	Sugarcane_STRG.138488	transcription factor MYB2, ScMYB14 (ligthgreen node in figure 7)	0.11461
Sugarcane_STRG.118651	transcription factor MYB2, ScMYB14 (ligthgreen node in figure 7)	Sugarcane_STRG.64305	cinnamoyl-CoA reductase	0.114592
Sugarcane_STRG.118651	transcription factor MYB2, ScMYB14 (ligthgreen node in figure 7)	Sugarcane_STRG.135698	transcriptional activator hap3-like	0.114448
Sugarcane_STRG.26476	transcription factor MYB36, SbMYB21 (ligthgreen node in figure 7)	Sugarcane_STRG.24874	transcription factor RAX3, SbMYB2	0.114424
Sugarcane_STRG.103419	Myosin-12	Sugarcane_STRG.27596	transcription factor RAX3, SbMYB2 (ligthgreen node in figure 7)	0.114391
Sugarcane_STRG.10777	peroxidase 4	Sugarcane_STRG.138244	transcription factor MYB2, ScMYB14 (ligthgreen node in figure 7)	0.114354
Sugarcane_STRG.112240	peroxidase 4	Sugarcane_STRG.138488	transcription factor MYB2, ScMYB14 (ligthgreen node in figure 7)	0.114336
Sugarcane_STRG.43745	peroxidase 4	Sugarcane_STRG.138488	transcription factor MYB2, ScMYB14 (ligthgreen node in figure 7)	0.114298
Sugarcane_STRG.103419	Myosin-12	Sugarcane_STRG.105523	transcription factor MYB36, SbMYB80 (ligthgreen node in figure 7)	0.11426
Sugarcane_STRG.132819	flavonoid 3',5'-hydroxylase 1	Sugarcane_STRG.129931	transcription factor MYB36, SbMYB21 (ligthgreen node in figure 7)	0.114242
Sugarcane_STRG.100963	transcription factor MYB36, SbMYB21 (ligthgreen node in figure 7)	Sugarcane_STRG.122866	predicted protein	0.114229
Sugarcane_STRG.40798	Protein TIFY 3B	Sugarcane_STRG.24874	transcription factor RAX3, SbMYB2	0.114222
Sugarcane_STRG.32838	peroxidase 1	Sugarcane_STRG.68346	Transcription factor RAX3, SbMYB80 (ligthgreen node in figure 7)	0.114206
Sugarcane_STRG.131620	myb-related protein Myb4-like, SbMYB57	Sugarcane_STRG.106062	peroxidase 4	0.114115
Sugarcane_STRG.91834	SbbHLH31 (olive node in figure 7)	Sugarcane_STRG.37085	transcription factor MYB36, SbMYB21 (ligthgreen node in figure 7)	0.114033
Sugarcane_STRG.138244	transcription factor MYB2, ScMYB14 (ligthgreen node in figure 7)	Sugarcane_STRG.91311	laccase-15	0.114019
Sugarcane_STRG.112240	peroxidase 4	Sugarcane_STRG.27596	transcription factor RAX3, SbMYB2 (ligthgreen node in figure 7)	0.113974
Sugarcane_STRG.32950	transcription factor MYB2, ScMYB14	Sugarcane_STRG.15819	cytochrome P450 93A3-like	0.113934
Sugarcane_STRG.138244	transcription factor MYB2, ScMYB14 (ligthgreen node in figure 7)	Sugarcane_STRG.91190	caffeic acid 3-O-Methyltransferase	0.113873
Sugarcane_STRG.80181	transcription factor LAF1, SbMYB73	Sugarcane_STRG.33562	Homeodomain-like superfamily protein	0.113863
Sugarcane_STRG.43745	peroxidase 4	Sugarcane_STRG.98184	transcription factor JAMYB, SbMYB96 (ligthgreen node in figure 7)	0.113834
Sugarcane_STRG.101438	SbbHLH71	Sugarcane_STRG.83619	SbMYB76 (dark red node in figure 7)	0.113754
Sugarcane_STRG.59769	Transcription factor RAX3, SbMYB80 (ligthgreen node in figure 7)	Sugarcane_STRG.7255	peroxidase 4	0.113751
Sugarcane_STRG.116873	cinnamoyl-CoA reductase	Sugarcane_STRG.98184	transcription factor JAMYB, SbMYB96 (ligthgreen node in figure 7)	0.113732
Sugarcane_STRG.32950	transcription factor MYB2, ScMYB14	Sugarcane_STRG.94658	peroxidase 4	0.113616
Sugarcane_STRG.138244	transcription factor MYB2, ScMYB14 (ligthgreen node in figure 7)	Sugarcane_STRG.43973	SbWRKY15	0.113588
Sugarcane_STRG.53034	peroxidase 4	Sugarcane_STRG.44383	transcription factor MYB39-like, SbMYB89	0.113554
Sugarcane_STRG.135298	transcription factor MYB2, SbMYB29 (ligthgreen node in figure 7)	Sugarcane_STRG.7373	UDP-glucuronate:xylan alpha-glucuronosyltransferase 1	0.113512
Sugarcane_STRG.94658	peroxidase 4	Sugarcane_STRG.37410	myb-related protein Zm38, SbMYB92 (purple node in figure 7)	0.113435
Sugarcane_STRG.112978	SbbHLH31 (olive node in figure 7)	Sugarcane_STRG.105523	transcription factor MYB36, SbMYB80 (ligthgreen node in figure 7)	0.113372
Sugarcane_STRG.32950	transcription factor MYB2, ScMYB14	Sugarcane_STRG.98781	myb-related protein Zm38, ScMYB54	0.113297
Sugarcane_STRG.86279	laccase-19-like isoform X2	Sugarcane_STRG.98781	myb-related protein Zm38, ScMYB54	0.113253
Sugarcane_STRG.138244	transcription factor MYB2, ScMYB14 (ligthgreen node in figure 7)	Sugarcane_STRG.60510	myb-like DNA-binding domain, SHAQKYF class family protein	0.11321
Sugarcane_STRG.43973	SbWRKY15	Sugarcane_STRG.37085	transcription factor MYB36, SbMYB21 (ligthgreen node in figure 7)	0.113034
Sugarcane_STRG.69138	peroxidase 4	Sugarcane_STRG.98781	myb-related protein Zm38, ScMYB54	0.113001
Sugarcane_STRG.103419	Myosin-12	Sugarcane_STRG.135298	transcription factor MYB2, SbMYB29 (ligthgreen node in figure 7)	0.112934
Sugarcane_STRG.118651	transcription factor MYB2, ScMYB14 (ligthgreen node in figure 7)	Sugarcane_STRG.60510	myb-like DNA-binding domain, SHAQKYF class family protein	0.112933
Sugarcane_STRG.3713	homeodomain leucine zipper protein CPHB-5	Sugarcane_STRG.24874	transcription factor RAX3, SbMYB2	0.112918
Sugarcane_STRG.137018	putative Myb family transcription factor At1g14600	Sugarcane_STRG.37085	transcription factor MYB36, SbMYB21 (ligthgreen node in figure 7)	0.112914
Sugarcane_STRG.105523	transcription factor MYB36, SbMYB80 (ligthgreen node in figure 7)	Sugarcane_STRG.137018	putative Myb family transcription factor At1g14600	0.112904
Sugarcane_STRG.15867	transcription factor MYB2, SbMYB29 (ligthgreen node in figure 7)	Sugarcane_STRG.56908	probable transcription factor KAN4	0.112864
Sugarcane_STRG.103419	Myosin-12	Sugarcane_STRG.98781	myb-related protein Zm38, ScMYB54	0.112835
Sugarcane_STRG.30829	4-coumarate--CoA ligase-like 4	Sugarcane_STRG.80181	transcription factor LAF1, SbMYB73	0.112827
Sugarcane_STRG.32950	transcription factor MYB2, ScMYB14	Sugarcane_STRG.36379	peroxidase 4	0.112801
Sugarcane_STRG.15819	cytochrome P450 93A3-like	Sugarcane_STRG.91023	transcription factor MYB36, SbMYB21 (ligthgreen node in figure 7)	0.112777
Sugarcane_STRG.32950	transcription factor MYB2, ScMYB14	Sugarcane_STRG.27596	transcription factor RAX3, SbMYB2 (ligthgreen node in figure 7)	0.112504
Sugarcane_STRG.71359	caffeic acid 3-O-Methyltransferase	Sugarcane_STRG.105523	transcription factor MYB36, SbMYB80 (ligthgreen node in figure 7)	0.112493
Sugarcane_STRG.41827	dehydration responsive element binding protein 2 isoform b	Sugarcane_STRG.27596	transcription factor RAX3, SbMYB2 (ligthgreen node in figure 7)	0.112151
Sugarcane_STRG.32950	transcription factor MYB2, ScMYB14	Sugarcane_STRG.52911	UDP-glucuronate:xylan alpha-glucuronosyltransferase 1	0.112134
Sugarcane_STRG.15867	transcription factor MYB2, SbMYB29 (ligthgreen node in figure 7)	Sugarcane_STRG.30829	4-coumarate--CoA ligase-like 4	0.11211
Sugarcane_STRG.138244	transcription factor MYB2, ScMYB14 (ligthgreen node in figure 7)	Sugarcane_STRG.95724	peroxidase 4	0.112109
Sugarcane_STRG.100963	transcription factor MYB36, SbMYB21 (ligthgreen node in figure 7)	Sugarcane_STRG.125196	peroxidase 4	0.111986
Sugarcane_STRG.138244	transcription factor MYB2, ScMYB14 (ligthgreen node in figure 7)	Sugarcane_STRG.138488	transcription factor MYB2, ScMYB14 (ligthgreen node in figure 7)	0.111945
Sugarcane_STRG.32950	transcription factor MYB2, ScMYB14	Sugarcane_STRG.122866	predicted protein	0.111912
Sugarcane_STRG.138488	transcription factor MYB2, ScMYB14 (ligthgreen node in figure 7)	Sugarcane_STRG.86562	NAC domain-containing protein 18, SbNAC28 (ligthgreen node in figure 7)	0.111912
Sugarcane_STRG.60510	myb-like DNA-binding domain, SHAQKYF class family protein	Sugarcane_STRG.98781	myb-related protein Zm38, ScMYB54	0.111907
Sugarcane_STRG.15867	transcription factor MYB2, SbMYB29 (ligthgreen node in figure 7)	Sugarcane_STRG.23858	caffeic acid 3-O-methyltransferase	0.111866
Sugarcane_STRG.31207	WUSCHEL-related homeobox 6	Sugarcane_STRG.44383	transcription factor MYB39-like, SbMYB89	0.111853
Sugarcane_STRG.43973	SbWRKY15	Sugarcane_STRG.91023	transcription factor MYB36, SbMYB21 (ligthgreen node in figure 7)	0.111843
Sugarcane_STRG.103501	protein TRANSPARENT TESTA 1	Sugarcane_STRG.118651	transcription factor MYB2, ScMYB14 (ligthgreen node in figure 7)	0.111828
Sugarcane_STRG.35026	transcription factor MYB2, SbMYB10 (ligthgreen node in figure 7)	Sugarcane_STRG.46524	NAC domain-containing protein 77, SbNAC65 (ligthgreen node in figure 7)	0.111778
Sugarcane_STRG.10777	peroxidase 4	Sugarcane_STRG.138488	transcription factor MYB2, ScMYB14 (ligthgreen node in figure 7)	0.111742
Sugarcane_STRG.118651	transcription factor MYB2, ScMYB14 (ligthgreen node in figure 7)	Sugarcane_STRG.26886	chalcone-flavanone isomerase	0.111716
Sugarcane_STRG.129931	transcription factor MYB36, SbMYB21 (ligthgreen node in figure 7)	Sugarcane_STRG.68346	Transcription factor RAX3, SbMYB80 (ligthgreen node in figure 7)	0.111644
Sugarcane_STRG.135298	transcription factor MYB2, SbMYB29 (ligthgreen node in figure 7)	Sugarcane_STRG.37770	SbbHLH31 (olive node in figure 7)	0.111642
Sugarcane_STRG.95724	peroxidase 4	Sugarcane_STRG.91023	transcription factor MYB36, SbMYB21 (ligthgreen node in figure 7)	0.111615
Sugarcane_STRG.70370	peroxidase 4	Sugarcane_STRG.100963	transcription factor MYB36, SbMYB21 (ligthgreen node in figure 7)	0.11156
Sugarcane_STRG.80181	transcription factor LAF1, SbMYB73	Sugarcane_STRG.135331	BEL1-like homeodomain protein 7	0.111467
Sugarcane_STRG.138488	transcription factor MYB2, ScMYB14 (ligthgreen node in figure 7)	Sugarcane_STRG.30243	SbNAC55 (ligthgreen node in figure 7)	0.111446
Sugarcane_STRG.60510	myb-like DNA-binding domain, SHAQKYF class family protein	Sugarcane_STRG.68346	Transcription factor RAX3, SbMYB80 (ligthgreen node in figure 7)	0.111437
Sugarcane_STRG.26886	chalcone-flavanone isomerase	Sugarcane_STRG.32950	transcription factor MYB2, ScMYB14	0.111389
Sugarcane_STRG.118651	transcription factor MYB2, ScMYB14 (ligthgreen node in figure 7)	Sugarcane_STRG.70933	BEL1-like homeodomain protein 7	0.11133
Sugarcane_STRG.38388	myb-related protein Myb4-like, SbMYB57	Sugarcane_STRG.122127	NAC domain-containing protein 18, SbNAC28	0.11131
Sugarcane_STRG.25867	probable glucuronosyltransferase Os01g0926400 (GT47)	Sugarcane_STRG.80181	transcription factor LAF1, SbMYB73	0.111297
Sugarcane_STRG.87203	peroxidase 4	Sugarcane_STRG.91023	transcription factor MYB36, SbMYB21 (ligthgreen node in figure 7)	0.111294
Sugarcane_STRG.118651	transcription factor MYB2, ScMYB14 (ligthgreen node in figure 7)	Sugarcane_STRG.91190	caffeic acid 3-O-Methyltransferase	0.11129
Sugarcane_STRG.15169	NAC domain-containing protein 68, ScNAC69	Sugarcane_STRG.32950	transcription factor MYB2, ScMYB14	0.111279
Sugarcane_STRG.60510	myb-like DNA-binding domain, SHAQKYF class family protein	Sugarcane_STRG.37410	myb-related protein Zm38, SbMYB92 (purple node in figure 7)	0.111274
Sugarcane_STRG.138488	transcription factor MYB2, ScMYB14 (ligthgreen node in figure 7)	Sugarcane_STRG.7255	peroxidase 4	0.111217
Sugarcane_STRG.30829	4-coumarate--CoA ligase-like 4	Sugarcane_STRG.138488	transcription factor MYB2, ScMYB14 (ligthgreen node in figure 7)	0.111036
Sugarcane_STRG.32950	transcription factor MYB2, ScMYB14	Sugarcane_STRG.7255	peroxidase 4	0.110989
Sugarcane_STRG.138244	transcription factor MYB2, ScMYB14 (ligthgreen node in figure 7)	Sugarcane_STRG.52911	UDP-glucuronate:xylan alpha-glucuronosyltransferase 1	0.110971
Sugarcane_STRG.118651	transcription factor MYB2, ScMYB14 (ligthgreen node in figure 7)	Sugarcane_STRG.74064	SbbHLH31 (olive node in figure 7)	0.110896
Sugarcane_STRG.138244	transcription factor MYB2, ScMYB14 (ligthgreen node in figure 7)	Sugarcane_STRG.129826	NAC domain-containing protein 18, SbNAC28 (ligthgreen node in figure 7)	0.110853
Sugarcane_STRG.138244	transcription factor MYB2, ScMYB14 (ligthgreen node in figure 7)	Sugarcane_STRG.71953	NAC domain-containing protein 18, SbNAC28 (ligthgreen node in figure 7)	0.110836
Sugarcane_STRG.22698	Laccase-25	Sugarcane_STRG.68346	Transcription factor RAX3, SbMYB80 (ligthgreen node in figure 7)	0.110812
Sugarcane_STRG.94658	peroxidase 4	Sugarcane_STRG.76756	transcription factor JAMYB, SbMYB96	0.110764
Sugarcane_STRG.51679	caffeic acid 3-O-methyltransferase	Sugarcane_STRG.98781	myb-related protein Zm38, ScMYB54	0.110729
Sugarcane_STRG.129931	transcription factor MYB36, SbMYB21 (ligthgreen node in figure 7)	Sugarcane_STRG.7373	UDP-glucuronate:xylan alpha-glucuronosyltransferase 1	0.110728
Sugarcane_STRG.138244	transcription factor MYB2, ScMYB14 (ligthgreen node in figure 7)	Sugarcane_STRG.32838	peroxidase 1	0.110719
Sugarcane_STRG.138244	transcription factor MYB2, ScMYB14 (ligthgreen node in figure 7)	Sugarcane_STRG.60217	peroxidase 4	0.110674
Sugarcane_STRG.32950	transcription factor MYB2, ScMYB14	Sugarcane_STRG.86562	NAC domain-containing protein 18, SbNAC28 (ligthgreen node in figure 7)	0.110609
Sugarcane_STRG.55655	myb-related protein 308, ScMYB54 (darkgreen node in figure 7)	Sugarcane_STRG.69062	cinnamoyl-CoA reductase	0.110583
Sugarcane_STRG.5692	caffeic acid 3-O-methyltransferase	Sugarcane_STRG.24874	transcription factor RAX3, SbMYB2	0.110527
Sugarcane_STRG.53034	peroxidase 4	Sugarcane_STRG.24874	transcription factor RAX3, SbMYB2	0.110437
Sugarcane_STRG.44383	transcription factor MYB39-like, SbMYB89	Sugarcane_STRG.112978	SbbHLH31 (olive node in figure 7)	0.110436
Sugarcane_STRG.105523	transcription factor MYB36, SbMYB80 (ligthgreen node in figure 7)	Sugarcane_STRG.16222	peroxidase 4	0.110416
Sugarcane_STRG.112978	SbbHLH31 (olive node in figure 7)	Sugarcane_STRG.98781	myb-related protein Zm38, ScMYB54	0.110297
Sugarcane_STRG.32838	peroxidase 1	Sugarcane_STRG.44383	transcription factor MYB39-like, SbMYB89	0.110158
Sugarcane_STRG.105523	transcription factor MYB36, SbMYB80 (ligthgreen node in figure 7)	Sugarcane_STRG.129931	transcription factor MYB36, SbMYB21 (ligthgreen node in figure 7)	0.110024
Sugarcane_STRG.46830	peroxidase 4	Sugarcane_STRG.37085	transcription factor MYB36, SbMYB21 (ligthgreen node in figure 7)	0.109975
Sugarcane_STRG.32950	transcription factor MYB2, ScMYB14	Sugarcane_STRG.122127	NAC domain-containing protein 18, SbNAC28	0.109948
Sugarcane_STRG.51679	caffeic acid 3-O-methyltransferase	Sugarcane_STRG.138488	transcription factor MYB2, ScMYB14 (ligthgreen node in figure 7)	0.109897
Sugarcane_STRG.32950	transcription factor MYB2, ScMYB14	Sugarcane_STRG.66182	peroxidase 4	0.10988
Sugarcane_STRG.129931	transcription factor MYB36, SbMYB21 (ligthgreen node in figure 7)	Sugarcane_STRG.59769	Transcription factor RAX3, SbMYB80 (ligthgreen node in figure 7)	0.109876
Sugarcane_STRG.80181	transcription factor LAF1, SbMYB73	Sugarcane_STRG.80194	NAC domain-containing protein 104, ScNAC51 (ligthgreen node in figure 7)	0.10978
Sugarcane_STRG.137729	peroxidase 4	Sugarcane_STRG.24874	transcription factor RAX3, SbMYB2	0.109768
Sugarcane_STRG.118651	transcription factor MYB2, ScMYB14 (ligthgreen node in figure 7)	Sugarcane_STRG.63378	peroxidase 4	0.109766
Sugarcane_STRG.138244	transcription factor MYB2, ScMYB14 (ligthgreen node in figure 7)	Sugarcane_STRG.68346	Transcription factor RAX3, SbMYB80 (ligthgreen node in figure 7)	0.109635
Sugarcane_STRG.26476	transcription factor MYB36, SbMYB21 (ligthgreen node in figure 7)	Sugarcane_STRG.91023	transcription factor MYB36, SbMYB21 (ligthgreen node in figure 7)	0.109555
Sugarcane_STRG.70370	peroxidase 4	Sugarcane_STRG.68346	Transcription factor RAX3, SbMYB80 (ligthgreen node in figure 7)	0.109547
Sugarcane_STRG.118651	transcription factor MYB2, ScMYB14 (ligthgreen node in figure 7)	Sugarcane_STRG.30829	4-coumarate--CoA ligase-like 4	0.10938
Sugarcane_STRG.7296	cinnamoyl-CoA reductase 1	Sugarcane_STRG.24874	transcription factor RAX3, SbMYB2	0.10938
Sugarcane_STRG.103419	Myosin-12	Sugarcane_STRG.138244	transcription factor MYB2, ScMYB14 (ligthgreen node in figure 7)	0.109337
Sugarcane_STRG.103419	Myosin-12	Sugarcane_STRG.68346	Transcription factor RAX3, SbMYB80 (ligthgreen node in figure 7)	0.109317
Sugarcane_STRG.132819	flavonoid 3',5'-hydroxylase 1	Sugarcane_STRG.100963	transcription factor MYB36, SbMYB21 (ligthgreen node in figure 7)	0.10929
Sugarcane_STRG.135298	transcription factor MYB2, SbMYB29 (ligthgreen node in figure 7)	Sugarcane_STRG.87203	peroxidase 4	0.109275
Sugarcane_STRG.103419	Myosin-12	Sugarcane_STRG.32950	transcription factor MYB2, ScMYB14	0.109268
Sugarcane_STRG.131620	myb-related protein Myb4-like, SbMYB57	Sugarcane_STRG.24101	myb-related protein Myb4-like, SbMYB57	0.109258
Sugarcane_STRG.16883	Dof zinc finger protein DOF2.5	Sugarcane_STRG.91023	transcription factor MYB36, SbMYB21 (ligthgreen node in figure 7)	0.109246
Sugarcane_STRG.23858	caffeic acid 3-O-methyltransferase	Sugarcane_STRG.24874	transcription factor RAX3, SbMYB2	0.109238
Sugarcane_STRG.22698	Laccase-25	Sugarcane_STRG.138488	transcription factor MYB2, ScMYB14 (ligthgreen node in figure 7)	0.10922
Sugarcane_STRG.138244	transcription factor MYB2, ScMYB14 (ligthgreen node in figure 7)	Sugarcane_STRG.86562	NAC domain-containing protein 18, SbNAC28 (ligthgreen node in figure 7)	0.109167
Sugarcane_STRG.38388	myb-related protein Myb4-like, SbMYB57	Sugarcane_STRG.68453	peroxidase 4	0.109058
Sugarcane_STRG.105523	transcription factor MYB36, SbMYB80 (ligthgreen node in figure 7)	Sugarcane_STRG.26476	transcription factor MYB36, SbMYB21 (ligthgreen node in figure 7)	0.109037
Sugarcane_STRG.68453	peroxidase 4	Sugarcane_STRG.24874	transcription factor RAX3, SbMYB2	0.108921
Sugarcane_STRG.59769	Transcription factor RAX3, SbMYB80 (ligthgreen node in figure 7)	Sugarcane_STRG.95152	cinnamoyl-CoA reductase	0.108917
Sugarcane_STRG.135298	transcription factor MYB2, SbMYB29 (ligthgreen node in figure 7)	Sugarcane_STRG.70370	peroxidase 4	0.108892
Sugarcane_STRG.109298	peroxidase 4	Sugarcane_STRG.118651	transcription factor MYB2, ScMYB14 (ligthgreen node in figure 7)	0.10889
Sugarcane_STRG.80181	transcription factor LAF1, SbMYB73	Sugarcane_STRG.44519	cinnamoyl-CoA reductase	0.108877
Sugarcane_STRG.135298	transcription factor MYB2, SbMYB29 (ligthgreen node in figure 7)	Sugarcane_STRG.95724	peroxidase 4	0.108869
Sugarcane_STRG.118651	transcription factor MYB2, ScMYB14 (ligthgreen node in figure 7)	Sugarcane_STRG.130549	0	0.108843
Sugarcane_STRG.135298	transcription factor MYB2, SbMYB29 (ligthgreen node in figure 7)	Sugarcane_STRG.95454	NAC domain-containing protein 68, ScNAC69 (ligthgreen node in figure 7)	0.108767
Sugarcane_STRG.24874	transcription factor RAX3, SbMYB2	Sugarcane_STRG.91311	laccase-15	0.108633
Sugarcane_STRG.32950	transcription factor MYB2, ScMYB14	Sugarcane_STRG.58865	ScWRKY13	0.108626
Sugarcane_STRG.23858	caffeic acid 3-O-methyltransferase	Sugarcane_STRG.55655	myb-related protein 308, ScMYB54 (darkgreen node in figure 7)	0.108567
Sugarcane_STRG.16222	peroxidase 4	Sugarcane_STRG.98781	myb-related protein Zm38, ScMYB54	0.108545
Sugarcane_STRG.7017	cytochrome P450 93G1	Sugarcane_STRG.83619	SbMYB76 (dark red node in figure 7)	0.108488
Sugarcane_STRG.65473	peroxidase 4	Sugarcane_STRG.98781	myb-related protein Zm38, ScMYB54	0.108465
Sugarcane_STRG.80181	transcription factor LAF1, SbMYB73	Sugarcane_STRG.69808	Putative MYB DNA-binding domain superfamily protein	0.108464
Sugarcane_STRG.59769	Transcription factor RAX3, SbMYB80 (ligthgreen node in figure 7)	Sugarcane_STRG.24874	transcription factor RAX3, SbMYB2	0.10843
Sugarcane_STRG.135298	transcription factor MYB2, SbMYB29 (ligthgreen node in figure 7)	Sugarcane_STRG.91834	SbbHLH31 (olive node in figure 7)	0.10838
Sugarcane_STRG.41827	dehydration responsive element binding protein 2 isoform b	Sugarcane_STRG.55655	myb-related protein 308, ScMYB54 (darkgreen node in figure 7)	0.108341
Sugarcane_STRG.35026	transcription factor MYB2, SbMYB10 (ligthgreen node in figure 7)	Sugarcane_STRG.5692	caffeic acid 3-O-methyltransferase	0.108338
Sugarcane_STRG.138244	transcription factor MYB2, ScMYB14 (ligthgreen node in figure 7)	Sugarcane_STRG.125196	peroxidase 4	0.108332
Sugarcane_STRG.95454	NAC domain-containing protein 68, ScNAC69 (ligthgreen node in figure 7)	Sugarcane_STRG.24874	transcription factor RAX3, SbMYB2	0.108322
Sugarcane_STRG.30829	4-coumarate--CoA ligase-like 4	Sugarcane_STRG.32950	transcription factor MYB2, ScMYB14	0.108318
Sugarcane_STRG.138244	transcription factor MYB2, ScMYB14 (ligthgreen node in figure 7)	Sugarcane_STRG.32104	cinnamoyl-CoA reductase	0.108263
Sugarcane_STRG.105523	transcription factor MYB36, SbMYB80 (ligthgreen node in figure 7)	Sugarcane_STRG.59769	Transcription factor RAX3, SbMYB80 (ligthgreen node in figure 7)	0.10824
Sugarcane_STRG.50289	Protein IRX15-LIKE	Sugarcane_STRG.80181	transcription factor LAF1, SbMYB73	0.108149
Sugarcane_STRG.35026	transcription factor MYB2, SbMYB10 (ligthgreen node in figure 7)	Sugarcane_STRG.84485	NAC domain-containing protein 77, SbNAC65 (ligthgreen node in figure 7)	0.108108
Sugarcane_STRG.138244	transcription factor MYB2, ScMYB14 (ligthgreen node in figure 7)	Sugarcane_STRG.40378	laccase-25 isoform X1	0.108071
Sugarcane_STRG.118651	transcription factor MYB2, ScMYB14 (ligthgreen node in figure 7)	Sugarcane_STRG.71359	caffeic acid 3-O-Methyltransferase	0.10806
Sugarcane_STRG.37085	transcription factor MYB36, SbMYB21 (ligthgreen node in figure 7)	Sugarcane_STRG.91311	laccase-15	0.108049
Sugarcane_STRG.3268	peroxidase 4	Sugarcane_STRG.80181	transcription factor LAF1, SbMYB73	0.108042
Sugarcane_STRG.44383	transcription factor MYB39-like, SbMYB89	Sugarcane_STRG.24874	transcription factor RAX3, SbMYB2	0.107971
Sugarcane_STRG.80181	transcription factor LAF1, SbMYB73	Sugarcane_STRG.24874	transcription factor RAX3, SbMYB2	0.107887
Sugarcane_STRG.138488	transcription factor MYB2, ScMYB14 (ligthgreen node in figure 7)	Sugarcane_STRG.80559	WUSCHEL-related homeobox 11	0.107882
Sugarcane_STRG.26886	chalcone-flavanone isomerase	Sugarcane_STRG.59769	Transcription factor RAX3, SbMYB80 (ligthgreen node in figure 7)	0.107878
Sugarcane_STRG.32838	peroxidase 1	Sugarcane_STRG.27596	transcription factor RAX3, SbMYB2 (ligthgreen node in figure 7)	0.107817
Sugarcane_STRG.26476	transcription factor MYB36, SbMYB21 (ligthgreen node in figure 7)	Sugarcane_STRG.96979	peroxidase 4	0.107784
Sugarcane_STRG.32950	transcription factor MYB2, ScMYB14	Sugarcane_STRG.77521	BEL1-like homeodomain protein 7	0.107747
Sugarcane_STRG.15169	NAC domain-containing protein 68, ScNAC69	Sugarcane_STRG.24874	transcription factor RAX3, SbMYB2	0.107699
Sugarcane_STRG.118651	transcription factor MYB2, ScMYB14 (ligthgreen node in figure 7)	Sugarcane_STRG.74957	SbbHLH31 (olive node in figure 7)	0.107688
Sugarcane_STRG.26886	chalcone-flavanone isomerase	Sugarcane_STRG.129931	transcription factor MYB36, SbMYB21 (ligthgreen node in figure 7)	0.107668
Sugarcane_STRG.118651	transcription factor MYB2, ScMYB14 (ligthgreen node in figure 7)	Sugarcane_STRG.122862	NAC domain-containing protein 18, ScNAC62 (ligthgreen node in figure 7)	0.107628
Sugarcane_STRG.58865	ScWRKY13	Sugarcane_STRG.59769	Transcription factor RAX3, SbMYB80 (ligthgreen node in figure 7)	0.107515
Sugarcane_STRG.27596	transcription factor RAX3, SbMYB2 (ligthgreen node in figure 7)	Sugarcane_STRG.33562	Homeodomain-like superfamily protein	0.107471
Sugarcane_STRG.32950	transcription factor MYB2, ScMYB14	Sugarcane_STRG.110205	SbWRKY15	0.107431
Sugarcane_STRG.22698	Laccase-25	Sugarcane_STRG.105523	transcription factor MYB36, SbMYB80 (ligthgreen node in figure 7)	0.107415
Sugarcane_STRG.91190	caffeic acid 3-O-Methyltransferase	Sugarcane_STRG.98781	myb-related protein Zm38, ScMYB54	0.10735
Sugarcane_STRG.10777	peroxidase 4	Sugarcane_STRG.37410	myb-related protein Zm38, SbMYB92 (purple node in figure 7)	0.107347
Sugarcane_STRG.71953	NAC domain-containing protein 18, SbNAC28 (ligthgreen node in figure 7)	Sugarcane_STRG.98781	myb-related protein Zm38, ScMYB54	0.107344
Sugarcane_STRG.122127	NAC domain-containing protein 18, SbNAC28	Sugarcane_STRG.24874	transcription factor RAX3, SbMYB2	0.107336
Sugarcane_STRG.70370	peroxidase 4	Sugarcane_STRG.129931	transcription factor MYB36, SbMYB21 (ligthgreen node in figure 7)	0.10731
Sugarcane_STRG.95724	peroxidase 4	Sugarcane_STRG.138488	transcription factor MYB2, ScMYB14 (ligthgreen node in figure 7)	0.107286
Sugarcane_STRG.138244	transcription factor MYB2, ScMYB14 (ligthgreen node in figure 7)	Sugarcane_STRG.26476	transcription factor MYB36, SbMYB21 (ligthgreen node in figure 7)	0.107282
Sugarcane_STRG.118651	transcription factor MYB2, ScMYB14 (ligthgreen node in figure 7)	Sugarcane_STRG.68453	peroxidase 4	0.10728
Sugarcane_STRG.24101	myb-related protein Myb4-like, SbMYB57	Sugarcane_STRG.34647	chalcone isomerase	0.107183
Sugarcane_STRG.138488	transcription factor MYB2, ScMYB14 (ligthgreen node in figure 7)	Sugarcane_STRG.16962	WUSCHEL-related homeobox 11	0.10718
Sugarcane_STRG.32950	transcription factor MYB2, ScMYB14	Sugarcane_STRG.85106	peroxidase 4	0.107019
Sugarcane_STRG.26886	chalcone-flavanone isomerase	Sugarcane_STRG.27596	transcription factor RAX3, SbMYB2 (ligthgreen node in figure 7)	0.107008
Sugarcane_STRG.26886	chalcone-flavanone isomerase	Sugarcane_STRG.68346	Transcription factor RAX3, SbMYB80 (ligthgreen node in figure 7)	0.106983
Sugarcane_STRG.87203	peroxidase 4	Sugarcane_STRG.138488	transcription factor MYB2, ScMYB14 (ligthgreen node in figure 7)	0.106972
Sugarcane_STRG.122700	mini zinc finger protein 1	Sugarcane_STRG.138488	transcription factor MYB2, ScMYB14 (ligthgreen node in figure 7)	0.106909
Sugarcane_STRG.100963	transcription factor MYB36, SbMYB21 (ligthgreen node in figure 7)	Sugarcane_STRG.105523	transcription factor MYB36, SbMYB80 (ligthgreen node in figure 7)	0.106888
Sugarcane_STRG.32950	transcription factor MYB2, ScMYB14	Sugarcane_STRG.125196	peroxidase 4	0.10678
Sugarcane_STRG.16883	Dof zinc finger protein DOF2.5	Sugarcane_STRG.68346	Transcription factor RAX3, SbMYB80 (ligthgreen node in figure 7)	0.10678
Sugarcane_STRG.43745	peroxidase 4	Sugarcane_STRG.80181	transcription factor LAF1, SbMYB73	0.106701
Sugarcane_STRG.109298	peroxidase 4	Sugarcane_STRG.138244	transcription factor MYB2, ScMYB14 (ligthgreen node in figure 7)	0.106687
Sugarcane_STRG.13880	peroxidase 4	Sugarcane_STRG.27596	transcription factor RAX3, SbMYB2 (ligthgreen node in figure 7)	0.106621
Sugarcane_STRG.32950	transcription factor MYB2, ScMYB14	Sugarcane_STRG.69062	cinnamoyl-CoA reductase	0.106516
Sugarcane_STRG.7296	cinnamoyl-CoA reductase 1	Sugarcane_STRG.27596	transcription factor RAX3, SbMYB2 (ligthgreen node in figure 7)	0.106464
Sugarcane_STRG.105523	transcription factor MYB36, SbMYB80 (ligthgreen node in figure 7)	Sugarcane_STRG.125196	peroxidase 4	0.106456
Sugarcane_STRG.118651	transcription factor MYB2, ScMYB14 (ligthgreen node in figure 7)	Sugarcane_STRG.78874	BEL1-like homeodomain protein 7	0.106423
Sugarcane_STRG.138244	transcription factor MYB2, ScMYB14 (ligthgreen node in figure 7)	Sugarcane_STRG.16222	peroxidase 4	0.106389
Sugarcane_STRG.94658	peroxidase 4	Sugarcane_STRG.59769	Transcription factor RAX3, SbMYB80 (ligthgreen node in figure 7)	0.106378
Sugarcane_STRG.40798	Protein TIFY 3B	Sugarcane_STRG.27596	transcription factor RAX3, SbMYB2 (ligthgreen node in figure 7)	0.106376
Sugarcane_STRG.129931	transcription factor MYB36, SbMYB21 (ligthgreen node in figure 7)	Sugarcane_STRG.60510	myb-like DNA-binding domain, SHAQKYF class family protein	0.106333
Sugarcane_STRG.23858	caffeic acid 3-O-methyltransferase	Sugarcane_STRG.59769	Transcription factor RAX3, SbMYB80 (ligthgreen node in figure 7)	0.10631
Sugarcane_STRG.15867	transcription factor MYB2, SbMYB29 (ligthgreen node in figure 7)	Sugarcane_STRG.123734	heading date 5	0.106303
Sugarcane_STRG.132819	flavonoid 3',5'-hydroxylase 1	Sugarcane_STRG.135298	transcription factor MYB2, SbMYB29 (ligthgreen node in figure 7)	0.106276
Sugarcane_STRG.29997	probable glucuronosyltransferase Os01g0926700 (GT47/OsIRX10)	Sugarcane_STRG.105523	transcription factor MYB36, SbMYB80 (ligthgreen node in figure 7)	0.106227
Sugarcane_STRG.122127	NAC domain-containing protein 18, SbNAC28	Sugarcane_STRG.98184	transcription factor JAMYB, SbMYB96 (ligthgreen node in figure 7)	0.106174
Sugarcane_STRG.137729	peroxidase 4	Sugarcane_STRG.98781	myb-related protein Zm38, ScMYB54	0.106152
Sugarcane_STRG.46830	peroxidase 4	Sugarcane_STRG.68346	Transcription factor RAX3, SbMYB80 (ligthgreen node in figure 7)	0.10614
Sugarcane_STRG.138488	transcription factor MYB2, ScMYB14 (ligthgreen node in figure 7)	Sugarcane_STRG.60217	peroxidase 4	0.106132
Sugarcane_STRG.137729	peroxidase 4	Sugarcane_STRG.91023	transcription factor MYB36, SbMYB21 (ligthgreen node in figure 7)	0.106121
Sugarcane_STRG.87203	peroxidase 4	Sugarcane_STRG.98184	transcription factor JAMYB, SbMYB96 (ligthgreen node in figure 7)	0.106091
Sugarcane_STRG.98184	transcription factor JAMYB, SbMYB96 (ligthgreen node in figure 7)	Sugarcane_STRG.91311	laccase-15	0.105911
Sugarcane_STRG.32950	transcription factor MYB2, ScMYB14	Sugarcane_STRG.24874	transcription factor RAX3, SbMYB2	0.105851
Sugarcane_STRG.60217	peroxidase 4	Sugarcane_STRG.68346	Transcription factor RAX3, SbMYB80 (ligthgreen node in figure 7)	0.105828
Sugarcane_STRG.32950	transcription factor MYB2, ScMYB14	Sugarcane_STRG.59769	Transcription factor RAX3, SbMYB80 (ligthgreen node in figure 7)	0.105803
Sugarcane_STRG.112240	peroxidase 4	Sugarcane_STRG.91023	transcription factor MYB36, SbMYB21 (ligthgreen node in figure 7)	0.105642
Sugarcane_STRG.118651	transcription factor MYB2, ScMYB14 (ligthgreen node in figure 7)	Sugarcane_STRG.7373	UDP-glucuronate:xylan alpha-glucuronosyltransferase 1	0.105638
Sugarcane_STRG.24101	myb-related protein Myb4-like, SbMYB57	Sugarcane_STRG.94658	peroxidase 4	0.105594
Sugarcane_STRG.26476	transcription factor MYB36, SbMYB21 (ligthgreen node in figure 7)	Sugarcane_STRG.33562	Homeodomain-like superfamily protein	0.105593
Sugarcane_STRG.55655	myb-related protein 308, ScMYB54 (darkgreen node in figure 7)	Sugarcane_STRG.60510	myb-like DNA-binding domain, SHAQKYF class family protein	0.105532
Sugarcane_STRG.99349	peroxidase 4	Sugarcane_STRG.37410	myb-related protein Zm38, SbMYB92 (purple node in figure 7)	0.105468
Sugarcane_STRG.100963	transcription factor MYB36, SbMYB21 (ligthgreen node in figure 7)	Sugarcane_STRG.96979	peroxidase 4	0.105449
Sugarcane_STRG.53034	peroxidase 4	Sugarcane_STRG.105523	transcription factor MYB36, SbMYB80 (ligthgreen node in figure 7)	0.10544
Sugarcane_STRG.32950	transcription factor MYB2, ScMYB14	Sugarcane_STRG.69276	NAC domain-containing protein 18, SbNAC28 (ligthgreen node in figure 7)	0.10543
Sugarcane_STRG.138244	transcription factor MYB2, ScMYB14 (ligthgreen node in figure 7)	Sugarcane_STRG.105523	transcription factor MYB36, SbMYB80 (ligthgreen node in figure 7)	0.105389
Sugarcane_STRG.122866	predicted protein	Sugarcane_STRG.129931	transcription factor MYB36, SbMYB21 (ligthgreen node in figure 7)	0.105344
Sugarcane_STRG.118651	transcription factor MYB2, ScMYB14 (ligthgreen node in figure 7)	Sugarcane_STRG.32439	cyclic dof factor 1	0.105306
Sugarcane_STRG.105523	transcription factor MYB36, SbMYB80 (ligthgreen node in figure 7)	Sugarcane_STRG.68346	Transcription factor RAX3, SbMYB80 (ligthgreen node in figure 7)	0.105279
Sugarcane_STRG.138244	transcription factor MYB2, ScMYB14 (ligthgreen node in figure 7)	Sugarcane_STRG.58865	ScWRKY13	0.105265
Sugarcane_STRG.138244	transcription factor MYB2, ScMYB14 (ligthgreen node in figure 7)	Sugarcane_STRG.100963	transcription factor MYB36, SbMYB21 (ligthgreen node in figure 7)	0.105259
Sugarcane_STRG.80181	transcription factor LAF1, SbMYB73	Sugarcane_STRG.97781	AP2-like ethylene-responsive transcription factor TOE3 isoform X1	0.105211
Sugarcane_STRG.15867	transcription factor MYB2, SbMYB29 (ligthgreen node in figure 7)	Sugarcane_STRG.87164	NAC domain-containing protein 104, ScNAC51 (ligthgreen node in figure 7)	0.105192
Sugarcane_STRG.30829	4-coumarate--CoA ligase-like 4	Sugarcane_STRG.105523	transcription factor MYB36, SbMYB80 (ligthgreen node in figure 7)	0.105176
Sugarcane_STRG.17320	peroxidase 2-like	Sugarcane_STRG.80181	transcription factor LAF1, SbMYB73	0.10517
Sugarcane_STRG.15819	cytochrome P450 93A3-like	Sugarcane_STRG.27596	transcription factor RAX3, SbMYB2 (ligthgreen node in figure 7)	0.105106
Sugarcane_STRG.138244	transcription factor MYB2, ScMYB14 (ligthgreen node in figure 7)	Sugarcane_STRG.98184	transcription factor JAMYB, SbMYB96 (ligthgreen node in figure 7)	0.105036
Sugarcane_STRG.23858	caffeic acid 3-O-methyltransferase	Sugarcane_STRG.27596	transcription factor RAX3, SbMYB2 (ligthgreen node in figure 7)	0.10502
Sugarcane_STRG.71359	caffeic acid 3-O-Methyltransferase	Sugarcane_STRG.27596	transcription factor RAX3, SbMYB2 (ligthgreen node in figure 7)	0.104984
Sugarcane_STRG.65473	peroxidase 4	Sugarcane_STRG.24874	transcription factor RAX3, SbMYB2	0.104966
Sugarcane_STRG.65473	peroxidase 4	Sugarcane_STRG.138488	transcription factor MYB2, ScMYB14 (ligthgreen node in figure 7)	0.104942
Sugarcane_STRG.118651	transcription factor MYB2, ScMYB14 (ligthgreen node in figure 7)	Sugarcane_STRG.75156	SbbHLH31 (olive node in figure 7)	0.104857
Sugarcane_STRG.138244	transcription factor MYB2, ScMYB14 (ligthgreen node in figure 7)	Sugarcane_STRG.71359	caffeic acid 3-O-Methyltransferase	0.104801
Sugarcane_STRG.138488	transcription factor MYB2, ScMYB14 (ligthgreen node in figure 7)	Sugarcane_STRG.91311	laccase-15	0.104743
Sugarcane_STRG.112978	SbbHLH31 (olive node in figure 7)	Sugarcane_STRG.91023	transcription factor MYB36, SbMYB21 (ligthgreen node in figure 7)	0.1047
Sugarcane_STRG.138488	transcription factor MYB2, ScMYB14 (ligthgreen node in figure 7)	Sugarcane_STRG.58865	ScWRKY13	0.104699
Sugarcane_STRG.129931	transcription factor MYB36, SbMYB21 (ligthgreen node in figure 7)	Sugarcane_STRG.33562	Homeodomain-like superfamily protein	0.104694
Sugarcane_STRG.135298	transcription factor MYB2, SbMYB29 (ligthgreen node in figure 7)	Sugarcane_STRG.80559	WUSCHEL-related homeobox 11	0.104673
Sugarcane_STRG.16883	Dof zinc finger protein DOF2.5	Sugarcane_STRG.32950	transcription factor MYB2, ScMYB14	0.104571
Sugarcane_STRG.32104	cinnamoyl-CoA reductase	Sugarcane_STRG.98781	myb-related protein Zm38, ScMYB54	0.104567
Sugarcane_STRG.112240	peroxidase 4	Sugarcane_STRG.98781	myb-related protein Zm38, ScMYB54	0.104559
Sugarcane_STRG.46830	peroxidase 4	Sugarcane_STRG.105523	transcription factor MYB36, SbMYB80 (ligthgreen node in figure 7)	0.104484
Sugarcane_STRG.138244	transcription factor MYB2, ScMYB14 (ligthgreen node in figure 7)	Sugarcane_STRG.96979	peroxidase 4	0.104483
Sugarcane_STRG.58865	ScWRKY13	Sugarcane_STRG.105523	transcription factor MYB36, SbMYB80 (ligthgreen node in figure 7)	0.104481
Sugarcane_STRG.36024	ABA responsive element binding factor 1	Sugarcane_STRG.55655	myb-related protein 308, ScMYB54 (darkgreen node in figure 7)	0.104353
Sugarcane_STRG.25534	ScWRKY13 (black node in figure 7)	Sugarcane_STRG.98184	transcription factor JAMYB, SbMYB96 (ligthgreen node in figure 7)	0.104346
Sugarcane_STRG.71359	caffeic acid 3-O-Methyltransferase	Sugarcane_STRG.98781	myb-related protein Zm38, ScMYB54	0.104339
Sugarcane_STRG.16222	peroxidase 4	Sugarcane_STRG.27596	transcription factor RAX3, SbMYB2 (ligthgreen node in figure 7)	0.104308
Sugarcane_STRG.138488	transcription factor MYB2, ScMYB14 (ligthgreen node in figure 7)	Sugarcane_STRG.91834	SbbHLH31 (olive node in figure 7)	0.104281
Sugarcane_STRG.135298	transcription factor MYB2, SbMYB29 (ligthgreen node in figure 7)	Sugarcane_STRG.75156	SbbHLH31 (olive node in figure 7)	0.104252
Sugarcane_STRG.29997	probable glucuronosyltransferase Os01g0926700 (GT47/OsIRX10)	Sugarcane_STRG.59769	Transcription factor RAX3, SbMYB80 (ligthgreen node in figure 7)	0.104208
Sugarcane_STRG.70370	peroxidase 4	Sugarcane_STRG.138488	transcription factor MYB2, ScMYB14 (ligthgreen node in figure 7)	0.104146
Sugarcane_STRG.3268	peroxidase 4	Sugarcane_STRG.91023	transcription factor MYB36, SbMYB21 (ligthgreen node in figure 7)	0.103939
Sugarcane_STRG.95454	NAC domain-containing protein 68, ScNAC69 (ligthgreen node in figure 7)	Sugarcane_STRG.98781	myb-related protein Zm38, ScMYB54	0.103934
Sugarcane_STRG.15867	transcription factor MYB2, SbMYB29 (ligthgreen node in figure 7)	Sugarcane_STRG.120651	UDP-glucuronate:xylan alpha-glucuronosyltransferase 1-like	0.103912
Sugarcane_STRG.138244	transcription factor MYB2, ScMYB14 (ligthgreen node in figure 7)	Sugarcane_STRG.74957	SbbHLH31 (olive node in figure 7)	0.103864
Sugarcane_STRG.60510	myb-like DNA-binding domain, SHAQKYF class family protein	Sugarcane_STRG.37085	transcription factor MYB36, SbMYB21 (ligthgreen node in figure 7)	0.103841
Sugarcane_STRG.34647	chalcone isomerase	Sugarcane_STRG.129931	transcription factor MYB36, SbMYB21 (ligthgreen node in figure 7)	0.103812
Sugarcane_STRG.103501	protein TRANSPARENT TESTA 1	Sugarcane_STRG.15867	transcription factor MYB2, SbMYB29 (ligthgreen node in figure 7)	0.103784
Sugarcane_STRG.26476	transcription factor MYB36, SbMYB21 (ligthgreen node in figure 7)	Sugarcane_STRG.69276	NAC domain-containing protein 18, SbNAC28 (ligthgreen node in figure 7)	0.103621
Sugarcane_STRG.32950	transcription factor MYB2, ScMYB14	Sugarcane_STRG.11104	NAC domain-containing protein 104, ScNAC51 (ligthgreen node in figure 7)	0.103538
Sugarcane_STRG.138244	transcription factor MYB2, ScMYB14 (ligthgreen node in figure 7)	Sugarcane_STRG.53034	peroxidase 4	0.103506
Sugarcane_STRG.58865	ScWRKY13	Sugarcane_STRG.26476	transcription factor MYB36, SbMYB21 (ligthgreen node in figure 7)	0.103423
Sugarcane_STRG.10777	peroxidase 4	Sugarcane_STRG.15867	transcription factor MYB2, SbMYB29 (ligthgreen node in figure 7)	0.103396
Sugarcane_STRG.36379	peroxidase 4	Sugarcane_STRG.105523	transcription factor MYB36, SbMYB80 (ligthgreen node in figure 7)	0.103341
Sugarcane_STRG.106062	peroxidase 4	Sugarcane_STRG.37410	myb-related protein Zm38, SbMYB92 (purple node in figure 7)	0.103313
Sugarcane_STRG.38388	myb-related protein Myb4-like, SbMYB57	Sugarcane_STRG.99349	peroxidase 4	0.103293
Sugarcane_STRG.26476	transcription factor MYB36, SbMYB21 (ligthgreen node in figure 7)	Sugarcane_STRG.129826	NAC domain-containing protein 18, SbNAC28 (ligthgreen node in figure 7)	0.103273
Sugarcane_STRG.3713	homeodomain leucine zipper protein CPHB-5	Sugarcane_STRG.27596	transcription factor RAX3, SbMYB2 (ligthgreen node in figure 7)	0.103218
Sugarcane_STRG.138244	transcription factor MYB2, ScMYB14 (ligthgreen node in figure 7)	Sugarcane_STRG.55655	myb-related protein 308, ScMYB54 (darkgreen node in figure 7)	0.103172
Sugarcane_STRG.109298	peroxidase 4	Sugarcane_STRG.32950	transcription factor MYB2, ScMYB14	0.103142
Sugarcane_STRG.23858	caffeic acid 3-O-methyltransferase	Sugarcane_STRG.80181	transcription factor LAF1, SbMYB73	0.103136
Sugarcane_STRG.122700	mini zinc finger protein 1	Sugarcane_STRG.135298	transcription factor MYB2, SbMYB29 (ligthgreen node in figure 7)	0.103088
Sugarcane_STRG.109298	peroxidase 4	Sugarcane_STRG.37085	transcription factor MYB36, SbMYB21 (ligthgreen node in figure 7)	0.103073
Sugarcane_STRG.44383	transcription factor MYB39-like, SbMYB89	Sugarcane_STRG.33562	Homeodomain-like superfamily protein	0.103052
Sugarcane_STRG.131620	myb-related protein Myb4-like, SbMYB57	Sugarcane_STRG.122127	NAC domain-containing protein 18, SbNAC28	0.103023
Sugarcane_STRG.58865	ScWRKY13	Sugarcane_STRG.98184	transcription factor JAMYB, SbMYB96 (ligthgreen node in figure 7)	0.103016
Sugarcane_STRG.91190	caffeic acid 3-O-Methyltransferase	Sugarcane_STRG.27596	transcription factor RAX3, SbMYB2 (ligthgreen node in figure 7)	0.102949
Sugarcane_STRG.138244	transcription factor MYB2, ScMYB14 (ligthgreen node in figure 7)	Sugarcane_STRG.69062	cinnamoyl-CoA reductase	0.102915
Sugarcane_STRG.22698	Laccase-25	Sugarcane_STRG.37410	myb-related protein Zm38, SbMYB92 (purple node in figure 7)	0.102874
Sugarcane_STRG.138244	transcription factor MYB2, ScMYB14 (ligthgreen node in figure 7)	Sugarcane_STRG.87164	NAC domain-containing protein 104, ScNAC51 (ligthgreen node in figure 7)	0.102873
Sugarcane_STRG.32838	peroxidase 1	Sugarcane_STRG.37085	transcription factor MYB36, SbMYB21 (ligthgreen node in figure 7)	0.102844
Sugarcane_STRG.75156	SbbHLH31 (olive node in figure 7)	Sugarcane_STRG.100963	transcription factor MYB36, SbMYB21 (ligthgreen node in figure 7)	0.102796
Sugarcane_STRG.36379	peroxidase 4	Sugarcane_STRG.68346	Transcription factor RAX3, SbMYB80 (ligthgreen node in figure 7)	0.102761
Sugarcane_STRG.138488	transcription factor MYB2, ScMYB14 (ligthgreen node in figure 7)	Sugarcane_STRG.16222	peroxidase 4	0.102667
Sugarcane_STRG.22698	Laccase-25	Sugarcane_STRG.98781	myb-related protein Zm38, ScMYB54	0.102515
Sugarcane_STRG.32950	transcription factor MYB2, ScMYB14	Sugarcane_STRG.33562	Homeodomain-like superfamily protein	0.102496
Sugarcane_STRG.100963	transcription factor MYB36, SbMYB21 (ligthgreen node in figure 7)	Sugarcane_STRG.129826	NAC domain-containing protein 18, SbNAC28 (ligthgreen node in figure 7)	0.102359
Sugarcane_STRG.137018	putative Myb family transcription factor At1g14600	Sugarcane_STRG.98781	myb-related protein Zm38, ScMYB54	0.102346
Sugarcane_STRG.138244	transcription factor MYB2, ScMYB14 (ligthgreen node in figure 7)	Sugarcane_STRG.66182	peroxidase 4	0.102341
Sugarcane_STRG.135298	transcription factor MYB2, SbMYB29 (ligthgreen node in figure 7)	Sugarcane_STRG.137729	peroxidase 4	0.102336
Sugarcane_STRG.122700	mini zinc finger protein 1	Sugarcane_STRG.32950	transcription factor MYB2, ScMYB14	0.102303
Sugarcane_STRG.116873	cinnamoyl-CoA reductase	Sugarcane_STRG.138244	transcription factor MYB2, ScMYB14 (ligthgreen node in figure 7)	0.102216
Sugarcane_STRG.135298	transcription factor MYB2, SbMYB29 (ligthgreen node in figure 7)	Sugarcane_STRG.7255	peroxidase 4	0.102199
Sugarcane_STRG.138488	transcription factor MYB2, ScMYB14 (ligthgreen node in figure 7)	Sugarcane_STRG.129826	NAC domain-containing protein 18, SbNAC28 (ligthgreen node in figure 7)	0.102133
Sugarcane_STRG.24874	transcription factor RAX3, SbMYB2	Sugarcane_STRG.7373	UDP-glucuronate:xylan alpha-glucuronosyltransferase 1	0.102128
Sugarcane_STRG.138244	transcription factor MYB2, ScMYB14 (ligthgreen node in figure 7)	Sugarcane_STRG.37770	SbbHLH31 (olive node in figure 7)	0.10205
Sugarcane_STRG.16962	WUSCHEL-related homeobox 11	Sugarcane_STRG.59769	Transcription factor RAX3, SbMYB80 (ligthgreen node in figure 7)	0.101975
Sugarcane_STRG.100963	transcription factor MYB36, SbMYB21 (ligthgreen node in figure 7)	Sugarcane_STRG.95152	cinnamoyl-CoA reductase	0.101798
Sugarcane_STRG.34647	chalcone isomerase	Sugarcane_STRG.37085	transcription factor MYB36, SbMYB21 (ligthgreen node in figure 7)	0.101773
Sugarcane_STRG.138488	transcription factor MYB2, ScMYB14 (ligthgreen node in figure 7)	Sugarcane_STRG.52911	UDP-glucuronate:xylan alpha-glucuronosyltransferase 1	0.10177
Sugarcane_STRG.31207	WUSCHEL-related homeobox 6	Sugarcane_STRG.37085	transcription factor MYB36, SbMYB21 (ligthgreen node in figure 7)	0.101645
Sugarcane_STRG.87166	caffeic acid 3-O-methyltransferase	Sugarcane_STRG.105523	transcription factor MYB36, SbMYB80 (ligthgreen node in figure 7)	0.101632
Sugarcane_STRG.43745	peroxidase 4	Sugarcane_STRG.91023	transcription factor MYB36, SbMYB21 (ligthgreen node in figure 7)	0.101626
Sugarcane_STRG.138488	transcription factor MYB2, ScMYB14 (ligthgreen node in figure 7)	Sugarcane_STRG.71953	NAC domain-containing protein 18, SbNAC28 (ligthgreen node in figure 7)	0.101583
Sugarcane_STRG.138488	transcription factor MYB2, ScMYB14 (ligthgreen node in figure 7)	Sugarcane_STRG.80194	NAC domain-containing protein 104, ScNAC51 (ligthgreen node in figure 7)	0.10156
Sugarcane_STRG.37770	SbbHLH31 (olive node in figure 7)	Sugarcane_STRG.100963	transcription factor MYB36, SbMYB21 (ligthgreen node in figure 7)	0.101475
Sugarcane_STRG.135298	transcription factor MYB2, SbMYB29 (ligthgreen node in figure 7)	Sugarcane_STRG.91311	laccase-15	0.101471
Sugarcane_STRG.72852	caffeic acid 3-O-methyltransferase	Sugarcane_STRG.105523	transcription factor MYB36, SbMYB80 (ligthgreen node in figure 7)	0.101421
Sugarcane_STRG.103419	Myosin-12	Sugarcane_STRG.38388	myb-related protein Myb4-like, SbMYB57	0.101385
Sugarcane_STRG.13880	peroxidase 4	Sugarcane_STRG.24874	transcription factor RAX3, SbMYB2	0.101384
Sugarcane_STRG.138244	transcription factor MYB2, ScMYB14 (ligthgreen node in figure 7)	Sugarcane_STRG.46830	peroxidase 4	0.101348
Sugarcane_STRG.32950	transcription factor MYB2, ScMYB14	Sugarcane_STRG.80194	NAC domain-containing protein 104, ScNAC51 (ligthgreen node in figure 7)	0.101323
Sugarcane_STRG.55655	myb-related protein 308, ScMYB54 (darkgreen node in figure 7)	Sugarcane_STRG.7636	peroxidase 4	0.101265
Sugarcane_STRG.16883	Dof zinc finger protein DOF2.5	Sugarcane_STRG.24874	transcription factor RAX3, SbMYB2	0.101122
Sugarcane_STRG.118651	transcription factor MYB2, ScMYB14 (ligthgreen node in figure 7)	Sugarcane_STRG.74063	laccase-25 isoform X1	0.101102
Sugarcane_STRG.135298	transcription factor MYB2, SbMYB29 (ligthgreen node in figure 7)	Sugarcane_STRG.60217	peroxidase 4	0.10108
Sugarcane_STRG.118651	transcription factor MYB2, ScMYB14 (ligthgreen node in figure 7)	Sugarcane_STRG.132819	flavonoid 3',5'-hydroxylase 1	0.10106
Sugarcane_STRG.29997	probable glucuronosyltransferase Os01g0926700 (GT47/OsIRX10)	Sugarcane_STRG.27596	transcription factor RAX3, SbMYB2 (ligthgreen node in figure 7)	0.101037
Sugarcane_STRG.38388	myb-related protein Myb4-like, SbMYB57	Sugarcane_STRG.109692	SbbHLH97	0.100938
Sugarcane_STRG.86279	laccase-19-like isoform X2	Sugarcane_STRG.105523	transcription factor MYB36, SbMYB80 (ligthgreen node in figure 7)	0.100924
Sugarcane_STRG.27596	transcription factor RAX3, SbMYB2 (ligthgreen node in figure 7)	Sugarcane_STRG.43973	SbWRKY15	0.100912
Sugarcane_STRG.77521	BEL1-like homeodomain protein 7	Sugarcane_STRG.98184	transcription factor JAMYB, SbMYB96 (ligthgreen node in figure 7)	0.100899
Sugarcane_STRG.131620	myb-related protein Myb4-like, SbMYB57	Sugarcane_STRG.68453	peroxidase 4	0.100884
Sugarcane_STRG.55655	myb-related protein 308, ScMYB54 (darkgreen node in figure 7)	Sugarcane_STRG.129826	NAC domain-containing protein 18, SbNAC28 (ligthgreen node in figure 7)	0.100879
Sugarcane_STRG.32950	transcription factor MYB2, ScMYB14	Sugarcane_STRG.30243	SbNAC55 (ligthgreen node in figure 7)	0.100804
Sugarcane_STRG.116873	cinnamoyl-CoA reductase	Sugarcane_STRG.32950	transcription factor MYB2, ScMYB14	0.100791
Sugarcane_STRG.64305	cinnamoyl-CoA reductase	Sugarcane_STRG.100963	transcription factor MYB36, SbMYB21 (ligthgreen node in figure 7)	0.100727
Sugarcane_STRG.36379	peroxidase 4	Sugarcane_STRG.37085	transcription factor MYB36, SbMYB21 (ligthgreen node in figure 7)	0.100641
Sugarcane_STRG.70370	peroxidase 4	Sugarcane_STRG.26476	transcription factor MYB36, SbMYB21 (ligthgreen node in figure 7)	0.100556
Sugarcane_STRG.33562	Homeodomain-like superfamily protein	Sugarcane_STRG.24874	transcription factor RAX3, SbMYB2	0.100547
Sugarcane_STRG.138244	transcription factor MYB2, ScMYB14 (ligthgreen node in figure 7)	Sugarcane_STRG.129931	transcription factor MYB36, SbMYB21 (ligthgreen node in figure 7)	0.100541
Sugarcane_STRG.138488	transcription factor MYB2, ScMYB14 (ligthgreen node in figure 7)	Sugarcane_STRG.52993	myb-like DNA-binding domain, SHAQKYF class family protein	0.100513
Sugarcane_STRG.135298	transcription factor MYB2, SbMYB29 (ligthgreen node in figure 7)	Sugarcane_STRG.16222	peroxidase 4	0.10048
Sugarcane_STRG.44383	transcription factor MYB39-like, SbMYB89	Sugarcane_STRG.60510	myb-like DNA-binding domain, SHAQKYF class family protein	0.100431
Sugarcane_STRG.44383	transcription factor MYB39-like, SbMYB89	Sugarcane_STRG.125196	peroxidase 4	0.100414
Sugarcane_STRG.15867	transcription factor MYB2, SbMYB29 (ligthgreen node in figure 7)	Sugarcane_STRG.34647	chalcone isomerase	0.100335
Sugarcane_STRG.32950	transcription factor MYB2, ScMYB14	Sugarcane_STRG.96979	peroxidase 4	0.100295
Sugarcane_STRG.118651	transcription factor MYB2, ScMYB14 (ligthgreen node in figure 7)	Sugarcane_STRG.65321	peroxidase	0.100269
Sugarcane_STRG.27596	transcription factor RAX3, SbMYB2 (ligthgreen node in figure 7)	Sugarcane_STRG.7255	peroxidase 4	0.100242
Sugarcane_STRG.109298	peroxidase 4	Sugarcane_STRG.26476	transcription factor MYB36, SbMYB21 (ligthgreen node in figure 7)	0.100225
Sugarcane_STRG.43973	SbWRKY15	Sugarcane_STRG.59769	Transcription factor RAX3, SbMYB80 (ligthgreen node in figure 7)	0.10018
Sugarcane_STRG.62296	myb-related protein Myb4-like, ScMYB28	Sugarcane_STRG.74659	SbbHLH71	0.100173
Sugarcane_STRG.100963	transcription factor MYB36, SbMYB21 (ligthgreen node in figure 7)	Sugarcane_STRG.69276	NAC domain-containing protein 18, SbNAC28 (ligthgreen node in figure 7)	0.100114
Sugarcane_STRG.135298	transcription factor MYB2, SbMYB29 (ligthgreen node in figure 7)	Sugarcane_STRG.32838	peroxidase 1	0.100092
Sugarcane_STRG.138244	transcription factor MYB2, ScMYB14 (ligthgreen node in figure 7)	Sugarcane_STRG.69276	NAC domain-containing protein 18, SbNAC28 (ligthgreen node in figure 7)	0.100052
Sugarcane_STRG.10777	peroxidase 4	Sugarcane_STRG.98184	transcription factor JAMYB, SbMYB96 (ligthgreen node in figure 7)	0.100041
Sugarcane_STRG.138488	transcription factor MYB2, ScMYB14 (ligthgreen node in figure 7)	Sugarcane_STRG.32104	cinnamoyl-CoA reductase	0.10004
Sugarcane_STRG.29499	Auxin response factor 8	Sugarcane_STRG.80181	transcription factor LAF1, SbMYB73	0.100025

## Sheet: CYP subnetwork
Table S10. Edge weights for each subnetwork (NAC, MYB and CYP) depicted in Fig. 7. Each sheet shows a specific subnetwork.
fromNode	fromNode annotation	toNode	toNode annotation	weight
Sugarcane_STRG.132819	CYP75B4	Sugarcane_STRG.95152	cinnamoyl-CoA reductase	0.214666
Sugarcane_STRG.130290	caffeoyl-CoA 3-O-methyltransferase 1	Sugarcane_STRG.132819	CYP75B4	0.209499
Sugarcane_STRG.99349	peroxidase 4	Sugarcane_STRG.15819	CYP93G1	0.208945
Sugarcane_STRG.63378	peroxidase 4	Sugarcane_STRG.15819	CYP93G1	0.204724
Sugarcane_STRG.132819	CYP75B4	Sugarcane_STRG.66182	peroxidase 4	0.202903
Sugarcane_STRG.132819	CYP75B4	Sugarcane_STRG.69138	peroxidase 4	0.196846
Sugarcane_STRG.132819	CYP75B4	Sugarcane_STRG.41827	dehydration responsive element binding protein 2 isoform b	0.194138
Sugarcane_STRG.132819	CYP75B4	Sugarcane_STRG.78423	dehydration responsive element binding protein 2 isoform b	0.191091
Sugarcane_STRG.132819	CYP75B4	Sugarcane_STRG.3268	peroxidase 4	0.190866
Sugarcane_STRG.68453	peroxidase 4	Sugarcane_STRG.15819	CYP93G1	0.190534
Sugarcane_STRG.132819	CYP75B4	Sugarcane_STRG.33562	Homeodomain-like superfamily protein	0.189023
Sugarcane_STRG.132819	CYP75B4	Sugarcane_STRG.97781	AP2-like ethylene-responsive transcription factor TOE3 isoform X1	0.18856
Sugarcane_STRG.94658	peroxidase 4	Sugarcane_STRG.66350	CYP75B4	0.187344
Sugarcane_STRG.132819	CYP75B4	Sugarcane_STRG.43745	peroxidase 4	0.186384
Sugarcane_STRG.71359	caffeic acid 3-O-Methyltransferase	Sugarcane_STRG.7017	CYP93G1	0.183796
Sugarcane_STRG.25534	ScWRKY13 (black node in figure 7)	Sugarcane_STRG.15819	CYP93G1	0.183198
Sugarcane_STRG.132819	CYP75B4	Sugarcane_STRG.87203	peroxidase 4	0.182536
Sugarcane_STRG.116873	cinnamoyl-CoA reductase	Sugarcane_STRG.132819	CYP75B4	0.182014
Sugarcane_STRG.118152	scarecrow-like protein 9	Sugarcane_STRG.132819	CYP75B4	0.182001
Sugarcane_STRG.132819	CYP75B4	Sugarcane_STRG.80181	transcription factor LAF1, SbMYB73	0.18045
Sugarcane_STRG.132819	CYP75B4	Sugarcane_STRG.24874	transcription factor RAX3, SbMYB2	0.180138
Sugarcane_STRG.132819	CYP75B4	Sugarcane_STRG.71359	caffeic acid 3-O-Methyltransferase	0.179405
Sugarcane_STRG.80408	peroxidase 4	Sugarcane_STRG.15819	CYP93G1	0.177837
Sugarcane_STRG.132819	CYP75B4	Sugarcane_STRG.55655	myb-related protein 308, ScMYB54 (darkgreen node in figure 7)	0.176751
Sugarcane_STRG.132819	CYP75B4	Sugarcane_STRG.33830	probable glucuronosyltransferase Os01g0926700 (GT47/OsIRX10)	0.176647
Sugarcane_STRG.132819	CYP75B4	Sugarcane_STRG.34647	chalcone isomerase	0.174401
Sugarcane_STRG.132819	CYP75B4	Sugarcane_STRG.27596	transcription factor RAX3, SbMYB2 (ligthgreen node in figure 7)	0.173855
Sugarcane_STRG.132232	SbbHLH65	Sugarcane_STRG.132819	CYP75B4	0.173321
Sugarcane_STRG.132819	CYP75B4	Sugarcane_STRG.46830	peroxidase 4	0.173224
Sugarcane_STRG.87203	peroxidase 4	Sugarcane_STRG.15819	CYP93G1	0.17174
Sugarcane_STRG.132819	CYP75B4	Sugarcane_STRG.44519	cinnamoyl-CoA reductase	0.171517
Sugarcane_STRG.132819	CYP75B4	Sugarcane_STRG.80408	peroxidase 4	0.171144
Sugarcane_STRG.132819	CYP75B4	Sugarcane_STRG.91311	laccase-15	0.170622
Sugarcane_STRG.132819	CYP75B4	Sugarcane_STRG.32104	cinnamoyl-CoA reductase	0.169626
Sugarcane_STRG.132819	CYP75B4	Sugarcane_STRG.69062	cinnamoyl-CoA reductase	0.169534
Sugarcane_STRG.132819	CYP75B4	Sugarcane_STRG.124596	transcription factor JUNGBRUNNEN 1, SbNAC19	0.169346
Sugarcane_STRG.91190	caffeic acid 3-O-Methyltransferase	Sugarcane_STRG.7017	CYP93G1	0.168887
Sugarcane_STRG.132819	CYP75B4	Sugarcane_STRG.91190	caffeic acid 3-O-Methyltransferase	0.168704
Sugarcane_STRG.132819	CYP75B4	Sugarcane_STRG.71953	NAC domain-containing protein 18, SbNAC28 (ligthgreen node in figure 7)	0.168571
Sugarcane_STRG.132819	CYP75B4	Sugarcane_STRG.91834	SbbHLH31 (olive node in figure 7)	0.168292
Sugarcane_STRG.132819	CYP75B4	Sugarcane_STRG.40798	Protein TIFY 3B	0.168282
Sugarcane_STRG.95724	peroxidase 4	Sugarcane_STRG.15819	CYP93G1	0.167495
Sugarcane_STRG.5692	caffeic acid 3-O-methyltransferase	Sugarcane_STRG.7017	CYP93G1	0.166272
Sugarcane_STRG.109298	peroxidase 4	Sugarcane_STRG.66350	CYP75B4	0.166019
Sugarcane_STRG.68453	peroxidase 4	Sugarcane_STRG.66350	CYP75B4	0.165931
Sugarcane_STRG.132819	CYP75B4	Sugarcane_STRG.7373	UDP-glucuronate:xylan alpha-glucuronosyltransferase 1	0.16549
Sugarcane_STRG.132819	CYP75B4	Sugarcane_STRG.95724	peroxidase 4	0.164983
Sugarcane_STRG.132819	CYP75B4	Sugarcane_STRG.29997	probable glucuronosyltransferase Os01g0926700 (GT47/OsIRX10)	0.164585
Sugarcane_STRG.132819	CYP75B4	Sugarcane_STRG.58865	ScWRKY13	0.163709
Sugarcane_STRG.132819	CYP75B4	Sugarcane_STRG.69808	Putative MYB DNA-binding domain superfamily protein	0.163659
Sugarcane_STRG.132819	CYP75B4	Sugarcane_STRG.122866	predicted protein	0.163614
Sugarcane_STRG.132819	CYP75B4	Sugarcane_STRG.87166	caffeic acid 3-O-methyltransferase	0.163487
Sugarcane_STRG.132819	CYP75B4	Sugarcane_STRG.85042	phenylalanine ammonia-lyase	0.16343
Sugarcane_STRG.132819	CYP75B4	Sugarcane_STRG.80194	NAC domain-containing protein 104, ScNAC51 (ligthgreen node in figure 7)	0.162517
Sugarcane_STRG.132819	CYP75B4	Sugarcane_STRG.23858	caffeic acid 3-O-methyltransferase	0.162415
Sugarcane_STRG.132819	CYP75B4	Sugarcane_STRG.137018	putative Myb family transcription factor At1g14600	0.160077
Sugarcane_STRG.132819	CYP75B4	Sugarcane_STRG.105523	transcription factor MYB36, SbMYB80 (ligthgreen node in figure 7)	0.160049
Sugarcane_STRG.15169	NAC domain-containing protein 68, ScNAC69	Sugarcane_STRG.7017	CYP93G1	0.160041
Sugarcane_STRG.132819	CYP75B4	Sugarcane_STRG.5692	caffeic acid 3-O-methyltransferase	0.159294
Sugarcane_STRG.132819	CYP75B4	Sugarcane_STRG.15169	NAC domain-containing protein 68, ScNAC69	0.159013
Sugarcane_STRG.132819	CYP75B4	Sugarcane_STRG.36379	peroxidase 4	0.158755
Sugarcane_STRG.112978	SbbHLH31 (olive node in figure 7)	Sugarcane_STRG.15819	CYP93G1	0.158193
Sugarcane_STRG.132819	CYP75B4	Sugarcane_STRG.3713	homeodomain leucine zipper protein CPHB-5	0.157667
Sugarcane_STRG.106062	peroxidase 4	Sugarcane_STRG.15819	CYP93G1	0.1575
Sugarcane_STRG.132819	CYP75B4	Sugarcane_STRG.83619	SbMYB76 (dark red node in figure 7)	0.157499
Sugarcane_STRG.43745	peroxidase 4	Sugarcane_STRG.15819	CYP93G1	0.156721
Sugarcane_STRG.132819	CYP75B4	Sugarcane_STRG.72852	caffeic acid 3-O-methyltransferase	0.156648
Sugarcane_STRG.100963	transcription factor MYB36, SbMYB21 (ligthgreen node in figure 7)	Sugarcane_STRG.15819	CYP93G1	0.156398
Sugarcane_STRG.132819	CYP75B4	Sugarcane_STRG.125196	peroxidase 4	0.156202
Sugarcane_STRG.99349	peroxidase 4	Sugarcane_STRG.66350	CYP75B4	0.156007
Sugarcane_STRG.132819	CYP75B4	Sugarcane_STRG.95454	NAC domain-containing protein 68, ScNAC69 (ligthgreen node in figure 7)	0.155021
Sugarcane_STRG.95454	NAC domain-containing protein 68, ScNAC69 (ligthgreen node in figure 7)	Sugarcane_STRG.7017	CYP93G1	0.154718
Sugarcane_STRG.65473	peroxidase 4	Sugarcane_STRG.15819	CYP93G1	0.154589
Sugarcane_STRG.132819	CYP75B4	Sugarcane_STRG.85106	peroxidase 4	0.154084
Sugarcane_STRG.132819	CYP75B4	Sugarcane_STRG.25534	ScWRKY13 (black node in figure 7)	0.154001
Sugarcane_STRG.132819	CYP75B4	Sugarcane_STRG.31207	WUSCHEL-related homeobox 6	0.153114
Sugarcane_STRG.132819	CYP75B4	Sugarcane_STRG.122127	NAC domain-containing protein 18, SbNAC28	0.153017
Sugarcane_STRG.132819	CYP75B4	Sugarcane_STRG.30829	4-coumarate--CoA ligase-like 4	0.152946
Sugarcane_STRG.137729	peroxidase 4	Sugarcane_STRG.15819	CYP93G1	0.152593
Sugarcane_STRG.132819	CYP75B4	Sugarcane_STRG.59769	Transcription factor RAX3, SbMYB80 (ligthgreen node in figure 7)	0.151686
Sugarcane_STRG.132819	CYP75B4	Sugarcane_STRG.42472	caffeic acid 3-O-Methyltransferase	0.150931
Sugarcane_STRG.132819	CYP75B4	Sugarcane_STRG.14086	Transcription factor TGA4	0.150514
Sugarcane_STRG.16883	Dof zinc finger protein DOF2.5	Sugarcane_STRG.15819	CYP93G1	0.150251
Sugarcane_STRG.132819	CYP75B4	Sugarcane_STRG.68117	Tubby-like F-box protein 6	0.150031
Sugarcane_STRG.132819	CYP75B4	Sugarcane_STRG.134871	SbWRKY77	0.149927
Sugarcane_STRG.15819	CYP93G1	Sugarcane_STRG.71953	NAC domain-containing protein 18, SbNAC28 (ligthgreen node in figure 7)	0.1499
Sugarcane_STRG.91834	SbbHLH31 (olive node in figure 7)	Sugarcane_STRG.15819	CYP93G1	0.149837
Sugarcane_STRG.132819	CYP75B4	Sugarcane_STRG.36024	ABA responsive element binding factor 1	0.149086
Sugarcane_STRG.3268	peroxidase 4	Sugarcane_STRG.15819	CYP93G1	0.148046
Sugarcane_STRG.112240	peroxidase 4	Sugarcane_STRG.15819	CYP93G1	0.146807
Sugarcane_STRG.132819	CYP75B4	Sugarcane_STRG.134453	Protein TIFY 10B	0.146327
Sugarcane_STRG.132819	CYP75B4	Sugarcane_STRG.98184	transcription factor JAMYB, SbMYB96 (ligthgreen node in figure 7)	0.145425
Sugarcane_STRG.132819	CYP75B4	Sugarcane_STRG.26886	chalcone-flavanone isomerase	0.145378
Sugarcane_STRG.106062	peroxidase 4	Sugarcane_STRG.66350	CYP75B4	0.143747
Sugarcane_STRG.132819	CYP75B4	Sugarcane_STRG.13880	peroxidase 4	0.143719
Sugarcane_STRG.132819	CYP75B4	Sugarcane_STRG.44383	transcription factor MYB39-like, SbMYB89	0.143681
Sugarcane_STRG.63378	peroxidase 4	Sugarcane_STRG.66350	CYP75B4	0.143593
Sugarcane_STRG.103419	Myosin-12	Sugarcane_STRG.132819	CYP75B4	0.143318
Sugarcane_STRG.132819	CYP75B4	Sugarcane_STRG.51679	caffeic acid 3-O-methyltransferase	0.142975
Sugarcane_STRG.72476	probable 4-coumarate--CoA ligase 3	Sugarcane_STRG.7017	CYP93G1	0.142812
Sugarcane_STRG.129931	transcription factor MYB36, SbMYB21 (ligthgreen node in figure 7)	Sugarcane_STRG.15819	CYP93G1	0.142582
Sugarcane_STRG.132819	CYP75B4	Sugarcane_STRG.98781	myb-related protein Zm38, ScMYB54	0.141065
Sugarcane_STRG.15819	CYP93G1	Sugarcane_STRG.26476	transcription factor MYB36, SbMYB21 (ligthgreen node in figure 7)	0.140472
Sugarcane_STRG.33830	probable glucuronosyltransferase Os01g0926700 (GT47/OsIRX10)	Sugarcane_STRG.7017	CYP93G1	0.138281
Sugarcane_STRG.132819	CYP75B4	Sugarcane_STRG.137729	peroxidase 4	0.138152
Sugarcane_STRG.132819	CYP75B4	Sugarcane_STRG.99349	peroxidase 4	0.137789
Sugarcane_STRG.132819	CYP75B4	Sugarcane_STRG.53034	peroxidase 4	0.137715
Sugarcane_STRG.15819	CYP93G1	Sugarcane_STRG.32104	cinnamoyl-CoA reductase	0.137616
Sugarcane_STRG.15819	CYP93G1	Sugarcane_STRG.43973	SbWRKY15	0.137319
Sugarcane_STRG.132819	CYP75B4	Sugarcane_STRG.25867	probable glucuronosyltransferase Os01g0926400 (GT47)	0.136724
Sugarcane_STRG.23858	caffeic acid 3-O-methyltransferase	Sugarcane_STRG.7017	CYP93G1	0.136645
Sugarcane_STRG.132819	CYP75B4	Sugarcane_STRG.72476	probable 4-coumarate--CoA ligase 3	0.136606
Sugarcane_STRG.69808	Putative MYB DNA-binding domain superfamily protein	Sugarcane_STRG.7017	CYP93G1	0.136587
Sugarcane_STRG.7255	peroxidase 4	Sugarcane_STRG.66350	CYP75B4	0.136494
Sugarcane_STRG.132819	CYP75B4	Sugarcane_STRG.7017	CYP93G1	0.135871
Sugarcane_STRG.132819	CYP75B4	Sugarcane_STRG.138244	transcription factor MYB2, ScMYB14 (ligthgreen node in figure 7)	0.135719
Sugarcane_STRG.15819	CYP93G1	Sugarcane_STRG.91311	laccase-15	0.134789
Sugarcane_STRG.69138	peroxidase 4	Sugarcane_STRG.15819	CYP93G1	0.134558
Sugarcane_STRG.87166	caffeic acid 3-O-methyltransferase	Sugarcane_STRG.7017	CYP93G1	0.134274
Sugarcane_STRG.132819	CYP75B4	Sugarcane_STRG.32950	transcription factor MYB2, ScMYB14	0.133794
Sugarcane_STRG.132819	CYP75B4	Sugarcane_STRG.29684	caffeic acid 3-O-methyltransferase	0.132941
Sugarcane_STRG.15819	CYP93G1	Sugarcane_STRG.7255	peroxidase 4	0.132551
Sugarcane_STRG.108339	SbNAC65	Sugarcane_STRG.7017	CYP93G1	0.132413
Sugarcane_STRG.103501	protein TRANSPARENT TESTA 1	Sugarcane_STRG.132819	CYP75B4	0.132395
Sugarcane_STRG.51679	caffeic acid 3-O-methyltransferase	Sugarcane_STRG.7017	CYP93G1	0.132372
Sugarcane_STRG.132232	SbbHLH65	Sugarcane_STRG.7017	CYP93G1	0.132244
Sugarcane_STRG.132819	CYP75B4	Sugarcane_STRG.77470	Transcription factor TGA4	0.131856
Sugarcane_STRG.132819	CYP75B4	Sugarcane_STRG.97614	AP2-EREBP transcription factor	0.13158
Sugarcane_STRG.55655	myb-related protein 308, ScMYB54 (darkgreen node in figure 7)	Sugarcane_STRG.15819	CYP93G1	0.130685
Sugarcane_STRG.26886	chalcone-flavanone isomerase	Sugarcane_STRG.66350	CYP75B4	0.129969
Sugarcane_STRG.15819	CYP93G1	Sugarcane_STRG.37085	transcription factor MYB36, SbMYB21 (ligthgreen node in figure 7)	0.129865
Sugarcane_STRG.112240	peroxidase 4	Sugarcane_STRG.132819	CYP75B4	0.129565
Sugarcane_STRG.31207	WUSCHEL-related homeobox 6	Sugarcane_STRG.15819	CYP93G1	0.129507
Sugarcane_STRG.60510	myb-like DNA-binding domain, SHAQKYF class family protein	Sugarcane_STRG.66350	CYP75B4	0.129253
Sugarcane_STRG.132819	CYP75B4	Sugarcane_STRG.21245	probable glucuronosyltransferase Os01g0926600 (OsGT47A/OsIRX10L)	0.129212
Sugarcane_STRG.42472	caffeic acid 3-O-Methyltransferase	Sugarcane_STRG.7017	CYP93G1	0.128419
Sugarcane_STRG.16962	WUSCHEL-related homeobox 11	Sugarcane_STRG.66350	CYP75B4	0.128359
Sugarcane_STRG.132819	CYP75B4	Sugarcane_STRG.52911	UDP-glucuronate:xylan alpha-glucuronosyltransferase 1	0.127998
Sugarcane_STRG.66182	peroxidase 4	Sugarcane_STRG.15819	CYP93G1	0.127737
Sugarcane_STRG.75156	SbbHLH31 (olive node in figure 7)	Sugarcane_STRG.15819	CYP93G1	0.127601
Sugarcane_STRG.52993	myb-like DNA-binding domain, SHAQKYF class family protein	Sugarcane_STRG.66350	CYP75B4	0.127166
Sugarcane_STRG.137018	putative Myb family transcription factor At1g14600	Sugarcane_STRG.15819	CYP93G1	0.12703
Sugarcane_STRG.132819	CYP75B4	Sugarcane_STRG.50108	peroxidase 2-like	0.126842
Sugarcane_STRG.132819	CYP75B4	Sugarcane_STRG.112978	SbbHLH31 (olive node in figure 7)	0.126806
Sugarcane_STRG.132819	CYP75B4	Sugarcane_STRG.29499	Auxin response factor 8	0.126751
Sugarcane_STRG.132819	CYP75B4	Sugarcane_STRG.63378	peroxidase 4	0.126665
Sugarcane_STRG.7017	CYP93G1	Sugarcane_STRG.120651	UDP-glucuronate:xylan alpha-glucuronosyltransferase 1-like	0.125963
Sugarcane_STRG.122127	NAC domain-containing protein 18, SbNAC28	Sugarcane_STRG.66350	CYP75B4	0.125801
Sugarcane_STRG.25534	ScWRKY13 (black node in figure 7)	Sugarcane_STRG.66350	CYP75B4	0.125488
Sugarcane_STRG.132819	CYP75B4	Sugarcane_STRG.93950	Leucine-rich repeat protein kinase family protein	0.125283
Sugarcane_STRG.132819	CYP75B4	Sugarcane_STRG.7296	cinnamoyl-CoA reductase 1	0.125169
Sugarcane_STRG.132819	CYP75B4	Sugarcane_STRG.65473	peroxidase 4	0.125083
Sugarcane_STRG.132819	CYP75B4	Sugarcane_STRG.86279	laccase-19-like isoform X2	0.124939
Sugarcane_STRG.132819	CYP75B4	Sugarcane_STRG.26476	transcription factor MYB36, SbMYB21 (ligthgreen node in figure 7)	0.124745
Sugarcane_STRG.94658	peroxidase 4	Sugarcane_STRG.15819	CYP93G1	0.124267
Sugarcane_STRG.15819	CYP93G1	Sugarcane_STRG.16222	peroxidase 4	0.124171
Sugarcane_STRG.28854	probable 4-coumarate--CoA ligase 3	Sugarcane_STRG.7017	CYP93G1	0.123336
Sugarcane_STRG.16962	WUSCHEL-related homeobox 11	Sugarcane_STRG.15819	CYP93G1	0.123266
Sugarcane_STRG.132819	CYP75B4	Sugarcane_STRG.126840	Ethylene-responsive transcription factor RAP2-11	0.122974
Sugarcane_STRG.87164	NAC domain-containing protein 104, ScNAC51 (ligthgreen node in figure 7)	Sugarcane_STRG.66350	CYP75B4	0.122833
Sugarcane_STRG.132819	CYP75B4	Sugarcane_STRG.50289	Protein IRX15-LIKE	0.122798
Sugarcane_STRG.116873	cinnamoyl-CoA reductase	Sugarcane_STRG.7017	CYP93G1	0.122716
Sugarcane_STRG.97781	AP2-like ethylene-responsive transcription factor TOE3 isoform X1	Sugarcane_STRG.7017	CYP93G1	0.122681
Sugarcane_STRG.132819	CYP75B4	Sugarcane_STRG.138488	transcription factor MYB2, ScMYB14 (ligthgreen node in figure 7)	0.122529
Sugarcane_STRG.132819	CYP75B4	Sugarcane_STRG.14650	SbWRKY69	0.122079
Sugarcane_STRG.132819	CYP75B4	Sugarcane_STRG.68453	peroxidase 4	0.121505
Sugarcane_STRG.103419	Myosin-12	Sugarcane_STRG.15819	CYP93G1	0.121329
Sugarcane_STRG.132819	CYP75B4	Sugarcane_STRG.74064	SbbHLH31 (olive node in figure 7)	0.121023
Sugarcane_STRG.46830	peroxidase 4	Sugarcane_STRG.15819	CYP93G1	0.12078
Sugarcane_STRG.56908	probable transcription factor KAN4	Sugarcane_STRG.7017	CYP93G1	0.120324
Sugarcane_STRG.132819	CYP75B4	Sugarcane_STRG.16222	peroxidase 4	0.120296
Sugarcane_STRG.122127	NAC domain-containing protein 18, SbNAC28	Sugarcane_STRG.15819	CYP93G1	0.120198
Sugarcane_STRG.32838	peroxidase 1	Sugarcane_STRG.15819	CYP93G1	0.11986
Sugarcane_STRG.72852	caffeic acid 3-O-methyltransferase	Sugarcane_STRG.7017	CYP93G1	0.119415
Sugarcane_STRG.70370	peroxidase 4	Sugarcane_STRG.15819	CYP93G1	0.118277
Sugarcane_STRG.108339	SbNAC65	Sugarcane_STRG.132819	CYP75B4	0.117997
Sugarcane_STRG.44358	SbNAC47 (ligthgreen node in figure 7)	Sugarcane_STRG.7017	CYP93G1	0.1175
Sugarcane_STRG.80181	transcription factor LAF1, SbMYB73	Sugarcane_STRG.7017	CYP93G1	0.116899
Sugarcane_STRG.132819	CYP75B4	Sugarcane_STRG.106062	peroxidase 4	0.116873
Sugarcane_STRG.44519	cinnamoyl-CoA reductase	Sugarcane_STRG.7017	CYP93G1	0.116626
Sugarcane_STRG.116127	0	Sugarcane_STRG.132819	CYP75B4	0.11599
Sugarcane_STRG.103419	Myosin-12	Sugarcane_STRG.66350	CYP75B4	0.114688
Sugarcane_STRG.132819	CYP75B4	Sugarcane_STRG.36825	phenylalanine ammonia-lyase	0.114626
Sugarcane_STRG.131566	Transcription factor TGA4	Sugarcane_STRG.132819	CYP75B4	0.114531
Sugarcane_STRG.132819	CYP75B4	Sugarcane_STRG.129931	transcription factor MYB36, SbMYB21 (ligthgreen node in figure 7)	0.114242
Sugarcane_STRG.132819	CYP75B4	Sugarcane_STRG.22698	Laccase-25	0.114216
Sugarcane_STRG.132819	CYP75B4	Sugarcane_STRG.129826	NAC domain-containing protein 18, SbNAC28 (ligthgreen node in figure 7)	0.114212
Sugarcane_STRG.132819	CYP75B4	Sugarcane_STRG.16883	Dof zinc finger protein DOF2.5	0.114182
Sugarcane_STRG.32950	transcription factor MYB2, ScMYB14	Sugarcane_STRG.15819	CYP93G1	0.113934
Sugarcane_STRG.132819	CYP75B4	Sugarcane_STRG.78874	BEL1-like homeodomain protein 7	0.113843
Sugarcane_STRG.112978	SbbHLH31 (olive node in figure 7)	Sugarcane_STRG.66350	CYP75B4	0.11326
Sugarcane_STRG.37770	SbbHLH31 (olive node in figure 7)	Sugarcane_STRG.15819	CYP93G1	0.113164
Sugarcane_STRG.130290	caffeoyl-CoA 3-O-methyltransferase 1	Sugarcane_STRG.7017	CYP93G1	0.112927
Sugarcane_STRG.109828	cinnamoyl-CoA reductase	Sugarcane_STRG.132819	CYP75B4	0.112916
Sugarcane_STRG.84485	NAC domain-containing protein 77, SbNAC65 (ligthgreen node in figure 7)	Sugarcane_STRG.7017	CYP93G1	0.112783
Sugarcane_STRG.15819	CYP93G1	Sugarcane_STRG.91023	transcription factor MYB36, SbMYB21 (ligthgreen node in figure 7)	0.112777
Sugarcane_STRG.46524	NAC domain-containing protein 77, SbNAC65 (ligthgreen node in figure 7)	Sugarcane_STRG.7017	CYP93G1	0.112057
Sugarcane_STRG.85042	phenylalanine ammonia-lyase	Sugarcane_STRG.7017	CYP93G1	0.111876
Sugarcane_STRG.103501	protein TRANSPARENT TESTA 1	Sugarcane_STRG.7017	CYP93G1	0.111819
Sugarcane_STRG.36379	peroxidase 4	Sugarcane_STRG.15819	CYP93G1	0.111608
Sugarcane_STRG.65473	peroxidase 4	Sugarcane_STRG.66350	CYP75B4	0.111299
Sugarcane_STRG.132819	CYP75B4	Sugarcane_STRG.77822	caffeoylshikimate esterase-like	0.111025
Sugarcane_STRG.132819	CYP75B4	Sugarcane_STRG.135954	Ethylene-responsive transcription factor RAP2-11	0.110947
Sugarcane_STRG.132819	CYP75B4	Sugarcane_STRG.53765	cinnamoyl-CoA reductase 2	0.110911
Sugarcane_STRG.74957	SbbHLH31 (olive node in figure 7)	Sugarcane_STRG.15819	CYP93G1	0.110847
Sugarcane_STRG.137729	peroxidase 4	Sugarcane_STRG.66350	CYP75B4	0.110819
Sugarcane_STRG.132819	CYP75B4	Sugarcane_STRG.21966	phenylalanine ammonia-lyase	0.110814
Sugarcane_STRG.132819	CYP75B4	Sugarcane_STRG.80559	WUSCHEL-related homeobox 11	0.110805
Sugarcane_STRG.15819	CYP93G1	Sugarcane_STRG.60510	myb-like DNA-binding domain, SHAQKYF class family protein	0.110788
Sugarcane_STRG.7017	CYP93G1	Sugarcane_STRG.124596	transcription factor JUNGBRUNNEN 1, SbNAC19	0.110142
Sugarcane_STRG.101438	SbbHLH71	Sugarcane_STRG.7017	CYP93G1	0.109567
Sugarcane_STRG.132819	CYP75B4	Sugarcane_STRG.100963	transcription factor MYB36, SbMYB21 (ligthgreen node in figure 7)	0.10929
Sugarcane_STRG.132819	CYP75B4	Sugarcane_STRG.86562	NAC domain-containing protein 18, SbNAC28 (ligthgreen node in figure 7)	0.109255
Sugarcane_STRG.78423	dehydration responsive element binding protein 2 isoform b	Sugarcane_STRG.7017	CYP93G1	0.109022
Sugarcane_STRG.132819	CYP75B4	Sugarcane_STRG.69276	NAC domain-containing protein 18, SbNAC28 (ligthgreen node in figure 7)	0.108533
Sugarcane_STRG.7017	CYP93G1	Sugarcane_STRG.83619	SbMYB76 (dark red node in figure 7)	0.108488
Sugarcane_STRG.132819	CYP75B4	Sugarcane_STRG.77521	BEL1-like homeodomain protein 7	0.107978
Sugarcane_STRG.32640	NAC domain-containing protein 77, SbNAC65 (ligthgreen node in figure 7)	Sugarcane_STRG.7017	CYP93G1	0.107748
Sugarcane_STRG.15819	CYP93G1	Sugarcane_STRG.60217	peroxidase 4	0.107599
Sugarcane_STRG.77521	BEL1-like homeodomain protein 7	Sugarcane_STRG.7017	CYP93G1	0.10742
Sugarcane_STRG.132819	CYP75B4	Sugarcane_STRG.74063	laccase-25 isoform X1	0.106725
Sugarcane_STRG.86279	laccase-19-like isoform X2	Sugarcane_STRG.7017	CYP93G1	0.10669
Sugarcane_STRG.53034	peroxidase 4	Sugarcane_STRG.15819	CYP93G1	0.106424
Sugarcane_STRG.29684	caffeic acid 3-O-methyltransferase	Sugarcane_STRG.7017	CYP93G1	0.106385
Sugarcane_STRG.131566	Transcription factor TGA4	Sugarcane_STRG.7017	CYP93G1	0.106325
Sugarcane_STRG.132819	CYP75B4	Sugarcane_STRG.135298	transcription factor MYB2, SbMYB29 (ligthgreen node in figure 7)	0.106276
Sugarcane_STRG.66568	caffeic acid 3-O-methyltransferase	Sugarcane_STRG.7017	CYP93G1	0.105879
Sugarcane_STRG.132819	CYP75B4	Sugarcane_STRG.32640	NAC domain-containing protein 77, SbNAC65 (ligthgreen node in figure 7)	0.105778
Sugarcane_STRG.132819	CYP75B4	Sugarcane_STRG.60510	myb-like DNA-binding domain, SHAQKYF class family protein	0.105434
Sugarcane_STRG.60217	peroxidase 4	Sugarcane_STRG.66350	CYP75B4	0.105226
Sugarcane_STRG.15819	CYP93G1	Sugarcane_STRG.27596	transcription factor RAX3, SbMYB2 (ligthgreen node in figure 7)	0.105106
Sugarcane_STRG.28247	chalcone synthase	Sugarcane_STRG.7017	CYP93G1	0.104923
Sugarcane_STRG.30829	4-coumarate--CoA ligase-like 4	Sugarcane_STRG.7017	CYP93G1	0.104874
Sugarcane_STRG.134453	Protein TIFY 10B	Sugarcane_STRG.7017	CYP93G1	0.104645
Sugarcane_STRG.132819	CYP75B4	Sugarcane_STRG.44358	SbNAC47 (ligthgreen node in figure 7)	0.104423
Sugarcane_STRG.15819	CYP93G1	Sugarcane_STRG.7373	UDP-glucuronate:xylan alpha-glucuronosyltransferase 1	0.104276
Sugarcane_STRG.132819	CYP75B4	Sugarcane_STRG.40378	laccase-25 isoform X1	0.103954
Sugarcane_STRG.68117	Tubby-like F-box protein 6	Sugarcane_STRG.7017	CYP93G1	0.103932
Sugarcane_STRG.132819	CYP75B4	Sugarcane_STRG.7636	peroxidase 4	0.10393
Sugarcane_STRG.22698	Laccase-25	Sugarcane_STRG.15819	CYP93G1	0.103791
Sugarcane_STRG.118152	scarecrow-like protein 9	Sugarcane_STRG.7017	CYP93G1	0.103338
Sugarcane_STRG.132819	CYP75B4	Sugarcane_STRG.28854	probable 4-coumarate--CoA ligase 3	0.103288
Sugarcane_STRG.16222	peroxidase 4	Sugarcane_STRG.66350	CYP75B4	0.103012
Sugarcane_STRG.132819	CYP75B4	Sugarcane_STRG.11104	NAC domain-containing protein 104, ScNAC51 (ligthgreen node in figure 7)	0.102206
Sugarcane_STRG.26886	chalcone-flavanone isomerase	Sugarcane_STRG.15819	CYP93G1	0.10217
Sugarcane_STRG.41827	dehydration responsive element binding protein 2 isoform b	Sugarcane_STRG.7017	CYP93G1	0.102105
Sugarcane_STRG.3268	peroxidase 4	Sugarcane_STRG.7017	CYP93G1	0.102069
Sugarcane_STRG.19282	SbbHLH71	Sugarcane_STRG.7017	CYP93G1	0.101626
Sugarcane_STRG.85106	peroxidase 4	Sugarcane_STRG.7017	CYP93G1	0.101414
Sugarcane_STRG.34647	chalcone isomerase	Sugarcane_STRG.66350	CYP75B4	0.101318
Sugarcane_STRG.10777	peroxidase 4	Sugarcane_STRG.15819	CYP93G1	0.10114
Sugarcane_STRG.118651	transcription factor MYB2, ScMYB14 (ligthgreen node in figure 7)	Sugarcane_STRG.132819	CYP75B4	0.10106
Sugarcane_STRG.14086	Transcription factor TGA4	Sugarcane_STRG.7017	CYP93G1	0.101034
Sugarcane_STRG.77822	caffeoylshikimate esterase-like	Sugarcane_STRG.7017	CYP93G1	0.100599
Sugarcane_STRG.36825	phenylalanine ammonia-lyase	Sugarcane_STRG.7017	CYP93G1	0.100578
Sugarcane_STRG.116127	0	Sugarcane_STRG.7017	CYP93G1	0.100278
